# Supplementary material for: Genus-wide analysis of Trichoderma antagonism toward Pythium and Globisporangium plant pathogens and the contribution of cellulases to the antagonism
Source: Appl Environ Microbiol. 2024 Aug 7;90(9):e00681-24. doi: 10.1128/aem.00681-24 (PMC11409678; doi:10.1128/aem.00681-24)
Supplement: Table S1 — Ortholog analysis. [file aem.00681-24-s0002.xlsx]

## Sheet: Table_S1
Table S1. List of Orthofinder analysis with the grouping of the orthologous protein from six selected Trichoderma species T. asperellum, T. atroviride, T. guizhouense, T. parepimyces, T. reesei, and T. virens (Excel file).
Orthogroup	T_asperellum_Trias1_GeneCatalog_proteins_20120305.aa.fasta	T_atroviride_Tatroviridev2_FrozenGeneCatalog_20100319.proteins.fasta	T_guizhouense_Trigui1_GeneCatalog_proteins_20180905.aa.fasta	T_parepimyces _Tripare1_GeneModels_FilteredModels1_aa.fasta	T_reesei_TreeseiV2_FrozenGeneCatalog20081022.proteins.fasta	T_virens_Tvirens_v2.FrozenGeneCatalog_20100318.proteins.fasta	Charateristic(C,D,U)	T_asperellum_Trias1_GeneCatalog_proteins_20120305.aa.fasta	T_atroviride_Tatroviridev2_FrozenGeneCatalog_20100319.proteins.fasta	T_guizhouense_Trigui1_GeneCatalog_proteins_20180905.aa.fasta	T_parepimyces _Tripare1_GeneModels_FilteredModels1_aa.fasta	T_reesei_TreeseiV2_FrozenGeneCatalog20081022.proteins.fasta	T_virens_Tvirens_v2.FrozenGeneCatalog_20100318.proteins.fasta
OG0000000	38	24	0	1	5	10	Dispensible	jgi|Trias1|107539|gw1.5.935.1, jgi|Trias1|108697|gw1.13.464.1, jgi|Trias1|108738|gw1.11.700.1, jgi|Trias1|110533|gw1.13.533.1, jgi|Trias1|110731|gw1.1.1623.1, jgi|Trias1|111490|gw1.41.24.1, jgi|Trias1|112415|gw1.22.125.1, jgi|Trias1|112534|gw1.23.120.1, jgi|Trias1|112838|gw1.13.623.1, jgi|Trias1|114692|gw1.5.1401.1, jgi|Trias1|121999|gw1.8.1500.1, jgi|Trias1|135662|e_gw1.4.626.1, jgi|Trias1|13830…	jgi|Triat2|171143|gw1.27.1743.1, jgi|Triat2|171148|gw1.21.308.1, jgi|Triat2|19790|Triat1.gw1.4.1551.1, jgi|Triat2|19947|Triat1.gw1.3.1627.1, jgi|Triat2|202499|e_gw1.26.988.1, jgi|Triat2|34959|Triat1.e_gw1.2.1820.1, jgi|Triat2|36082|Triat1.e_gw1.3.1599.1, jgi|Triat2|45757|Triat1.e_gw1.9.530.1, jgi|Triat2|45997|Triat1.e_gw1.9.521.1, jgi|Triat2|46492|Triat1.e_gw1.9.536.1, jgi|Triat2|46517|Triat1.e_g…		jgi|Tripare1|371067|fgenesh1_kg.470_#_5_#_TRINITY_DN1367_c1_g1_i12	jgi|Trire2|43398|gw1.37.96.1, jgi|Trire2|43401|gw1.1.2132.1, jgi|Trire2|54052|e_gw1.1.2131.1, jgi|Trire2|56593|e_gw1.3.1097.1, jgi|Trire2|70918|e_gw1.44.35.1	jgi|TriviGv29_8_2|140098|e_gw1.1.801.1, jgi|TriviGv29_8_2|143374|e_gw1.3.671.1, jgi|TriviGv29_8_2|144008|e_gw1.3.668.1, jgi|TriviGv29_8_2|157048|e_gw1.84.222.1, jgi|TriviGv29_8_2|158384|e_gw1.86.185.1, jgi|TriviGv29_8_2|160299|e_gw1.88.415.1, jgi|TriviGv29_8_2|160433|e_gw1.88.413.1, jgi|TriviGv29_8_2|160782|e_gw1.88.414.1, jgi|TriviGv29_8_2|162249|e_gw1.90.532.1, jgi|TriviGv29_8_2|165738|e_gw1.93…
OG0000001	5	5	19	16	8	8	Core	jgi|Trias1|151397|e_gw1.16.123.1, jgi|Trias1|191249|estExt_Genewise1Plus.C_5_t30375, jgi|Trias1|40494|estExt_Genemark1.C_150034, jgi|Trias1|53996|fgenesh1_kg.2_#_96_#_Locus4059v1rpkm26.94, jgi|Trias1|84067|estExt_fgenesh1_pm.C_160150	jgi|Triat2|212102|estExt_Genewise1Plus.C_contig_150125, jgi|Triat2|224288|estExt_Genewise1Plus.C_contig_260320, jgi|Triat2|229437|estExt_Genewise1Plus.C_contig_273329, jgi|Triat2|33092|Triat1.e_gw1.2.546.1, jgi|Triat2|51909|Triat1.e_gw1.15.5.1	jgi|Trigui1|10194|transcript_OPB37944, jgi|Trigui1|10224|transcript_OPB41699, jgi|Trigui1|10611|transcript_OPB43455, jgi|Trigui1|10862|transcript_OPB36124, jgi|Trigui1|10938|transcript_OPB36200, jgi|Trigui1|10951|transcript_OPB36213, jgi|Trigui1|1910|transcript_OPB38808, jgi|Trigui1|2245|transcript_OPB43931, jgi|Trigui1|2349|transcript_OPB44035, jgi|Trigui1|2824|transcript_OPB44510, jgi|Trigui1|4…	jgi|Tripare1|127264|CE127263_3694, jgi|Tripare1|283939|CE283938_24651, jgi|Tripare1|283945|CE283944_99, jgi|Tripare1|321078|CE321077_388, jgi|Tripare1|336393|CE336392_69, jgi|Tripare1|336467|CE336466_12532, jgi|Tripare1|363082|fgenesh1_kg.170_#_5_#_TRINITY_DN6041_c0_g1_i1, jgi|Tripare1|363431|fgenesh1_kg.177_#_26_#_TRINITY_DN2105_c0_g1_i6, jgi|Tripare1|376095|fgenesh1_pm.41_#_37, jgi|Tripare1|377…	jgi|Trire2|106272|fgenesh5_pg.C_scaffold_7000073, jgi|Trire2|58285|e_gw1.5.446.1, jgi|Trire2|59315|e_gw1.6.379.1, jgi|Trire2|59482|e_gw1.6.2.1, jgi|Trire2|60118|e_gw1.7.519.1, jgi|Trire2|65172|e_gw1.15.179.1, jgi|Trire2|65891|e_gw1.17.241.1, jgi|Trire2|73618|estExt_GeneWisePlus.C_10249	jgi|TriviGv29_8_2|149212|e_gw1.6.754.1, jgi|TriviGv29_8_2|161465|e_gw1.89.418.1, jgi|TriviGv29_8_2|204731|fgenesh1_pg.86_#_309, jgi|TriviGv29_8_2|222611|Genemark.5265_g, jgi|TriviGv29_8_2|223622|Genemark.6276_g, jgi|TriviGv29_8_2|47828|Trive1.e_gw1.18.434.1, jgi|TriviGv29_8_2|53926|Trive1.fgenesh1_pm.C_scaffold_1000145, jgi|TriviGv29_8_2|62549|Trive1.fgenesh1_pg.C_scaffold_4000003
OG0000002	3	13	16	11	6	19	Core	jgi|Trias1|186193|estExt_Genewise1Plus.C_3_t20050, jgi|Trias1|58989|fgenesh1_kg.8_#_368_#_Locus7028v1rpkm7.38, jgi|Trias1|59532|fgenesh1_kg.9_#_331_#_Locus4427v3rpkm1.24_PRE	jgi|Triat2|158198|Triat1.estExt_Genewise1Plus.C_170602, jgi|Triat2|178920|gw1.16.519.1, jgi|Triat2|184737|gw1.27.3828.1, jgi|Triat2|212181|estExt_Genewise1Plus.C_contig_150223, jgi|Triat2|220714|estExt_Genewise1Plus.C_contig_240490, jgi|Triat2|229477|estExt_Genewise1Plus.C_contig_273373, jgi|Triat2|232182|estExt_Genewise1.C_contig_50002, jgi|Triat2|263631|fgenesh1_pm.contig_21_#_348, jgi|Triat2|2…	jgi|Trigui1|10904|transcript_OPB36166, jgi|Trigui1|10911|transcript_OPB36173, jgi|Trigui1|4020|transcript_OPB37118, jgi|Trigui1|4413|transcript_OPB37511, jgi|Trigui1|4731|transcript_OPB39037, jgi|Trigui1|4878|transcript_OPB39184, jgi|Trigui1|5276|transcript_OPB39582, jgi|Trigui1|5376|transcript_OPB36309, jgi|Trigui1|7018|transcript_OPB46912, jgi|Trigui1|7021|transcript_OPB46915, jgi|Trigui1|7245|…	jgi|Tripare1|106162|CE106161_18049, jgi|Tripare1|228890|CE228889_4003, jgi|Tripare1|365665|fgenesh1_kg.232_#_3_#_TRINITY_DN2818_c0_g3_i1, jgi|Tripare1|372805|fgenesh1_kg.650_#_1_#_TRINITY_DN374_c1_g1_i1, jgi|Tripare1|383232|fgenesh1_pm.646_#_3, jgi|Tripare1|396402|MIX1370_170_54, jgi|Tripare1|398396|MIX3364_50_25, jgi|Tripare1|400846|MIX5814_2213_23, jgi|Tripare1|402246|MIX7214_211_38, jgi|Tripar…	jgi|Trire2|41660|gw1.24.279.1, jgi|Trire2|41664|gw1.7.809.1, jgi|Trire2|41690|gw1.9.629.1, jgi|Trire2|41699|gw1.32.114.1, jgi|Trire2|45503|estExt_Genewise1.C_30619, jgi|Trire2|57112|e_gw1.3.1012.1	jgi|TriviGv29_8_2|119392|gw1.85.386.1, jgi|TriviGv29_8_2|119408|gw1.85.388.1, jgi|TriviGv29_8_2|119616|gw1.6.584.1, jgi|TriviGv29_8_2|129595|gw1.91.798.1, jgi|TriviGv29_8_2|129603|gw1.87.588.1, jgi|TriviGv29_8_2|129610|gw1.2.1235.1, jgi|TriviGv29_8_2|130613|gw1.91.855.1, jgi|TriviGv29_8_2|137139|gw1.5.2089.1, jgi|TriviGv29_8_2|137229|gw1.89.964.1, jgi|TriviGv29_8_2|137250|gw1.82.546.1, jgi|TriviG…
OG0000003	7	7	12	9	6	11	Core	jgi|Trias1|138828|e_gw1.6.997.1, jgi|Trias1|142670|e_gw1.8.1357.1, jgi|Trias1|205375|estExt_Genewise1Plus.C_240055, jgi|Trias1|61949|fgenesh1_kg.15_#_184_#_Locus7833v1rpkm4.86, jgi|Trias1|63023|fgenesh1_kg.26_#_20_#_Locus6140v1rpkm11.42, jgi|Trias1|73547|fgenesh1_pm.16_#_94, jgi|Trias1|92685|estExt_fgenesh1_pg.C_140020	jgi|Triat2|244053|estExt_Genewise1.C_contig_241897, jgi|Triat2|317313|estExt_Genemark.C_contig_220085, jgi|Triat2|40670|Triat1.e_gw1.5.946.1, jgi|Triat2|52380|Triat1.e_gw1.15.133.1, jgi|Triat2|78906|Triat1.fgenesh1_pm.C_scaffold_2000331, jgi|Triat2|81681|Triat1.fgenesh1_pm.C_scaffold_9000301, jgi|Triat2|83926|Triat1.fgenesh1_pm.C_scaffold_21000021	jgi|Trigui1|10879|transcript_OPB36141, jgi|Trigui1|10897|transcript_OPB36159, jgi|Trigui1|1153|transcript_OPB38051, jgi|Trigui1|1876|transcript_OPB38774, jgi|Trigui1|2799|transcript_OPB44485, jgi|Trigui1|4785|transcript_OPB39091, jgi|Trigui1|720|transcript_OPB40641, jgi|Trigui1|7508|transcript_OPB45321, jgi|Trigui1|777|transcript_OPB40698, jgi|Trigui1|8162|transcript_OPB41469, jgi|Trigui1|9667|tr…	jgi|Tripare1|154140|CE154139_2551, jgi|Tripare1|158703|CE158702_5657, jgi|Tripare1|273556|CE273555_52658, jgi|Tripare1|383376|fgenesh1_pm.696_#_3, jgi|Tripare1|386281|gm1.2733_g, jgi|Tripare1|388616|gm1.5068_g, jgi|Tripare1|39335|CE39334_18678, jgi|Tripare1|402025|MIX6993_35_91, jgi|Tripare1|69220|CE69219_3030	jgi|Trire2|109677|fgenesh5_pg.C_scaffold_17000007, jgi|Trire2|55077|e_gw1.2.200.1, jgi|Trire2|65493|e_gw1.16.83.1, jgi|Trire2|67469|e_gw1.21.260.1, jgi|Trire2|69957|e_gw1.31.88.1, jgi|Trire2|76758|estExt_GeneWisePlus.C_60277	jgi|TriviGv29_8_2|195396|fgenesh1_pm.90_#_82, jgi|TriviGv29_8_2|196183|fgenesh1_pm.92_#_55, jgi|TriviGv29_8_2|28190|Trive1.e_gw1.1.1034.1, jgi|TriviGv29_8_2|34676|Trive1.e_gw1.4.813.1, jgi|TriviGv29_8_2|39349|Trive1.e_gw1.8.606.1, jgi|TriviGv29_8_2|43959|Trive1.e_gw1.12.413.1, jgi|TriviGv29_8_2|48416|Trive1.e_gw1.19.265.1, jgi|TriviGv29_8_2|53157|Trive1.e_gw1.42.6.1, jgi|TriviGv29_8_2|57150|Trive…
OG0000004	0	0	11	9	7	22	Dispensible			jgi|Trigui1|10710|transcript_OPB41049, jgi|Trigui1|10775|transcript_OPB41114, jgi|Trigui1|10809|transcript_OPB41148, jgi|Trigui1|10810|transcript_OPB41149, jgi|Trigui1|1340|transcript_OPB38238, jgi|Trigui1|4382|transcript_OPB37480, jgi|Trigui1|630|transcript_OPB40551, jgi|Trigui1|6742|transcript_OPB46636, jgi|Trigui1|6743|transcript_OPB46637, jgi|Trigui1|6793|transcript_OPB46687, jgi|Trigui1|9330…	jgi|Tripare1|160495|CE160494_12254, jgi|Tripare1|250545|CE250544_6020, jgi|Tripare1|250555|CE250554_4958, jgi|Tripare1|281929|CE281928_32540, jgi|Tripare1|361765|fgenesh1_kg.144_#_6_#_TRINITY_DN875_c0_g2_i2, jgi|Tripare1|367838|fgenesh1_kg.294_#_33_#_TRINITY_DN1244_c0_g1_i2, jgi|Tripare1|369815|fgenesh1_kg.397_#_9_#_TRINITY_DN1548_c0_g1_i2, jgi|Tripare1|376551|fgenesh1_pm.53_#_2, jgi|Tripare1|379…	jgi|Trire2|105393|fgenesh5_pg.C_scaffold_5000178, jgi|Trire2|55559|e_gw1.2.1004.1, jgi|Trire2|56804|e_gw1.3.899.1, jgi|Trire2|58910|e_gw1.5.231.1, jgi|Trire2|69316|e_gw1.28.241.1, jgi|Trire2|70377|e_gw1.35.80.1, jgi|Trire2|78391|estExt_GeneWisePlus.C_100398	jgi|TriviGv29_8_2|133076|gw1.87.719.1, jgi|TriviGv29_8_2|136177|gw1.2.1678.1, jgi|TriviGv29_8_2|143376|e_gw1.3.422.1, jgi|TriviGv29_8_2|153334|e_gw1.75.145.1, jgi|TriviGv29_8_2|15807|Trive1.gw1.11.508.1, jgi|TriviGv29_8_2|16112|Trive1.gw1.11.529.1, jgi|TriviGv29_8_2|187852|fgenesh1_pm.1_#_91, jgi|TriviGv29_8_2|192135|fgenesh1_pm.71_#_1, jgi|TriviGv29_8_2|192871|fgenesh1_pm.80_#_39, jgi|TriviGv29_…
OG0000005	15	1	9	4	2	17	Core	jgi|Trias1|126279|e_gw1.1.2166.1, jgi|Trias1|126905|e_gw1.1.1568.1, jgi|Trias1|137805|e_gw1.5.343.1, jgi|Trias1|31239|gm1.9208_g, jgi|Trias1|393209|CE187113_128, jgi|Trias1|418376|CE212280_9827, jgi|Trias1|453179|MIX8836_295_69, jgi|Trias1|456848|MIX12505_83_62, jgi|Trias1|456914|MIX12571_232_99, jgi|Trias1|459591|MIX15248_16_31, jgi|Trias1|459599|MIX15256_17_40, jgi|Trias1|71435|fgenesh1_pm.11_#…	jgi|Triat2|317938|estExt_Genemark.C_contig_230253	jgi|Trigui1|11173|transcript_OPB36047, jgi|Trigui1|11174|transcript_OPB36048, jgi|Trigui1|3001|transcript_OPB44687, jgi|Trigui1|3874|transcript_OPB42762, jgi|Trigui1|5506|transcript_OPB36439, jgi|Trigui1|6624|transcript_OPB46518, jgi|Trigui1|767|transcript_OPB40688, jgi|Trigui1|7692|transcript_OPB45505, jgi|Trigui1|8020|transcript_OPB41327	jgi|Tripare1|393903|gm1.10355_g, jgi|Tripare1|398183|MIX3151_12858_76, jgi|Tripare1|67273|CE67272_27246, jgi|Tripare1|78497|CE78496_5706	jgi|Trire2|123786|estExt_fgenesh5_pg.C_260087, jgi|Trire2|23171|estExt_fgenesh1_pm.C_240021	jgi|TriviGv29_8_2|10003|Trive1.gw1.6.505.1, jgi|TriviGv29_8_2|132677|gw1.80.399.1, jgi|TriviGv29_8_2|201730|fgenesh1_pg.63_#_22, jgi|TriviGv29_8_2|202307|fgenesh1_pg.75_#_64, jgi|TriviGv29_8_2|217347|Genemark.1_g, jgi|TriviGv29_8_2|222630|Genemark.5284_g, jgi|TriviGv29_8_2|223369|Genemark.6023_g, jgi|TriviGv29_8_2|46961|Trive1.e_gw1.16.170.1, jgi|TriviGv29_8_2|51630|Trive1.e_gw1.29.193.1, jgi|Tri…
OG0000006	12	6	11	8	4	12	Core	jgi|Trias1|135568|e_gw1.4.1673.1, jgi|Trias1|144406|e_gw1.9.568.1, jgi|Trias1|148755|e_gw1.13.1013.1, jgi|Trias1|154241|e_gw1.27.71.1, jgi|Trias1|172398|estExt_Genewise1.C_10_t10392, jgi|Trias1|28564|gm1.6533_g, jgi|Trias1|456851|MIX12508_52_94, jgi|Trias1|54777|fgenesh1_kg.2_#_877_#_Locus1519v1rpkm94.06, jgi|Trias1|69949|fgenesh1_pm.8_#_328, jgi|Trias1|72504|fgenesh1_pm.13_#_146, jgi|Trias1|7444…	jgi|Triat2|225948|estExt_Genewise1Plus.C_contig_262068, jgi|Triat2|281099|estExt_fgenesh1_pg.C_contig_170220, jgi|Triat2|34271|Triat1.e_gw1.2.967.1, jgi|Triat2|43926|Triat1.e_gw1.7.846.1, jgi|Triat2|80072|Triat1.fgenesh1_pm.C_scaffold_4000527, jgi|Triat2|81541|Triat1.fgenesh1_pm.C_scaffold_9000161	jgi|Trigui1|10197|transcript_OPB37947, jgi|Trigui1|10610|transcript_OPB43454, jgi|Trigui1|10783|transcript_OPB41122, jgi|Trigui1|11015|transcript_OPB36277, jgi|Trigui1|11196|transcript_OPB36070, jgi|Trigui1|1234|transcript_OPB38132, jgi|Trigui1|3480|transcript_OPB42368, jgi|Trigui1|3644|transcript_OPB42532, jgi|Trigui1|6075|transcript_OPB45969, jgi|Trigui1|6431|transcript_OPB46325, jgi|Trigui1|71…	jgi|Tripare1|329855|CE329854_736, jgi|Tripare1|338938|CE338937_657, jgi|Tripare1|368137|fgenesh1_kg.309_#_7_#_TRINITY_DN2426_c0_g1_i1, jgi|Tripare1|391507|gm1.7959_g, jgi|Tripare1|393648|gm1.10100_g, jgi|Tripare1|394069|gm1.10521_g, jgi|Tripare1|401054|MIX6022_4_20, jgi|Tripare1|402195|MIX7163_1_10	jgi|Trire2|53503|e_gw1.1.1494.1, jgi|Trire2|59272|e_gw1.6.69.1, jgi|Trire2|65085|e_gw1.15.232.1, jgi|Trire2|74953|estExt_GeneWisePlus.C_20784	jgi|TriviGv29_8_2|158659|e_gw1.86.610.1, jgi|TriviGv29_8_2|188982|fgenesh1_pm.3_#_19, jgi|TriviGv29_8_2|216146|estExt_fgenesh1_kg.C_340001, jgi|TriviGv29_8_2|219995|Genemark.2649_g, jgi|TriviGv29_8_2|219996|Genemark.2650_g, jgi|TriviGv29_8_2|223898|Genemark.6552_g, jgi|TriviGv29_8_2|226278|Genemark.8932_g, jgi|TriviGv29_8_2|31219|Trive1.e_gw1.2.185.1, jgi|TriviGv29_8_2|47173|Trive1.e_gw1.17.34.1,…
OG0000007	0	0	0	1	0	54	Dispensible				jgi|Tripare1|371463|fgenesh1_kg.502_#_27_#_TRINITY_DN6552_c0_g1_i1		jgi|TriviGv29_8_2|112473|gw1.4.26.1, jgi|TriviGv29_8_2|112497|gw1.2.33.1, jgi|TriviGv29_8_2|112704|gw1.79.5.1, jgi|TriviGv29_8_2|118997|gw1.78.110.1, jgi|TriviGv29_8_2|121878|gw1.5.836.1, jgi|TriviGv29_8_2|122480|gw1.3.705.1, jgi|TriviGv29_8_2|129013|gw1.81.336.1, jgi|TriviGv29_8_2|129217|gw1.86.464.1, jgi|TriviGv29_8_2|129385|gw1.2.1219.1, jgi|TriviGv29_8_2|132430|gw1.77.194.1, jgi|TriviGv29_8_2…
OG0000008	15	4	1	4	3	9	Core	jgi|Trias1|101550|gw1.11.377.1, jgi|Trias1|102489|gw1.3.298.1, jgi|Trias1|103602|gw1.3.335.1, jgi|Trias1|105538|gw1.23.78.1, jgi|Trias1|105587|gw1.23.80.1, jgi|Trias1|112040|gw1.13.592.1, jgi|Trias1|117076|gw1.1.2328.1, jgi|Trias1|117683|gw1.5.1592.1, jgi|Trias1|135350|e_gw1.4.391.1, jgi|Trias1|145221|e_gw1.10.1447.1, jgi|Trias1|149258|e_gw1.13.1016.1, jgi|Trias1|154527|e_gw1.31.32.1, jgi|Trias1|…	jgi|Triat2|180216|gw1.27.3153.1, jgi|Triat2|224344|estExt_Genewise1Plus.C_contig_260408, jgi|Triat2|231657|estExt_Genewise1Plus.C_contig_290560, jgi|Triat2|9594|Triat1.gw1.8.573.1	jgi|Trigui1|9257|transcript_OPB45721	jgi|Tripare1|369310|fgenesh1_kg.365_#_14_#_TRINITY_DN10389_c0_g1_i1, jgi|Tripare1|371466|fgenesh1_kg.502_#_30_#_TRINITY_DN11423_c0_g1_i1, jgi|Tripare1|380026|fgenesh1_pm.195_#_8, jgi|Tripare1|396501|MIX1469_24_56	jgi|Trire2|32716|gw1.22.109.1, jgi|Trire2|42267|gw1.5.873.1, jgi|Trire2|42355|gw1.33.114.1	jgi|TriviGv29_8_2|121905|gw1.90.520.1, jgi|TriviGv29_8_2|131798|gw1.82.421.1, jgi|TriviGv29_8_2|141738|e_gw1.2.1410.1, jgi|TriviGv29_8_2|155075|e_gw1.81.407.1, jgi|TriviGv29_8_2|156018|e_gw1.82.388.1, jgi|TriviGv29_8_2|163007|e_gw1.90.495.1, jgi|TriviGv29_8_2|163799|e_gw1.91.896.1, jgi|TriviGv29_8_2|228060|Genemark.10714_g, jgi|TriviGv29_8_2|43490|Trive1.e_gw1.11.598.1
OG0000009	0	0	1	0	0	0	Unique			jgi|Trigui1|4859|transcript_OPB39165
OG0000010	8	6	8	6	5	9	Core	jgi|Trias1|139504|e_gw1.6.1184.1, jgi|Trias1|154395|e_gw1.29.56.1, jgi|Trias1|155244|estExt_Genewise1.C_1_t10054, jgi|Trias1|188812|estExt_Genewise1Plus.C_4_t30001, jgi|Trias1|195530|estExt_Genewise1Plus.C_8_t20335, jgi|Trias1|60557|fgenesh1_kg.11_#_282_#_Locus4722v1rpkm20.84, jgi|Trias1|64176|fgenesh1_pm.1_#_942, jgi|Trias1|73462|fgenesh1_pm.16_#_9	jgi|Triat2|134080|Triat1.estExt_fgenesh1_pg.C_170092, jgi|Triat2|161068|Triat1.ZAN_estExt_fgenesh1_pg.C_100348, jgi|Triat2|206230|e_gw1.27.1818.1, jgi|Triat2|269904|fgenesh1_pg.contig_13_#_234, jgi|Triat2|293752|estExt_fgenesh1_pm.C_contig_260003, jgi|Triat2|88870|Triat1.fgenesh1_pg.C_scaffold_5000434	jgi|Trigui1|11177|transcript_OPB36051, jgi|Trigui1|3405|transcript_OPB42293, jgi|Trigui1|4669|transcript_OPB38975, jgi|Trigui1|6230|transcript_OPB46124, jgi|Trigui1|6451|transcript_OPB46345, jgi|Trigui1|6457|transcript_OPB46351, jgi|Trigui1|7363|transcript_OPB45176, jgi|Trigui1|999|transcript_OPB40920	jgi|Tripare1|112530|CE112529_17630, jgi|Tripare1|348926|fgenesh1_kg.17_#_3_#_TRINITY_DN8495_c0_g1_i1, jgi|Tripare1|359872|fgenesh1_kg.116_#_43_#_TRINITY_DN2301_c0_g1_i2, jgi|Tripare1|374307|fgenesh1_pm.7_#_88, jgi|Tripare1|395236|MIX204_7_13, jgi|Tripare1|396993|MIX1961_50_56	jgi|Trire2|123293|estExt_fgenesh5_pg.C_200023, jgi|Trire2|53558|e_gw1.1.46.1, jgi|Trire2|58899|e_gw1.5.469.1, jgi|Trire2|73924|estExt_GeneWisePlus.C_10769, jgi|Trire2|76453|estExt_GeneWisePlus.C_50532	jgi|TriviGv29_8_2|192022|fgenesh1_pm.68_#_7, jgi|TriviGv29_8_2|192178|fgenesh1_pm.71_#_44, jgi|TriviGv29_8_2|201715|fgenesh1_pg.63_#_7, jgi|TriviGv29_8_2|225760|Genemark.8414_g, jgi|TriviGv29_8_2|37876|Trive1.e_gw1.7.20.1, jgi|TriviGv29_8_2|47399|Trive1.e_gw1.17.467.1, jgi|TriviGv29_8_2|54504|Trive1.fgenesh1_pm.C_scaffold_2000177, jgi|TriviGv29_8_2|61712|Trive1.fgenesh1_pg.C_scaffold_2000717, jgi…
OG0000011	8	8	7	6	7	7	Core	jgi|Trias1|146459|e_gw1.11.927.1, jgi|Trias1|154588|e_gw1.33.27.1, jgi|Trias1|161492|estExt_Genewise1.C_3_t30413, jgi|Trias1|183505|estExt_Genewise1Plus.C_2_t10011, jgi|Trias1|197594|estExt_Genewise1Plus.C_10_t10131, jgi|Trias1|28132|gm1.6101_g, jgi|Trias1|55388|fgenesh1_kg.3_#_465_#_Locus2558v1rpkm51.43, jgi|Trias1|84661|estExt_fgenesh1_pm.C_210003	jgi|Triat2|10258|Triat1.gw1.13.442.1, jgi|Triat2|131379|Triat1.estExt_fgenesh1_pg.C_30371, jgi|Triat2|246378|estExt_Genewise1.C_contig_260455, jgi|Triat2|293326|estExt_fgenesh1_pm.C_contig_250326, jgi|Triat2|314045|estExt_Genemark.C_contig_120067, jgi|Triat2|314979|estExt_Genemark.C_contig_160029, jgi|Triat2|53468|Triat1.e_gw1.17.467.1, jgi|Triat2|88381|Triat1.fgenesh1_pg.C_scaffold_4000763	jgi|Trigui1|1005|transcript_OPB40926, jgi|Trigui1|2004|transcript_OPB38902, jgi|Trigui1|5658|transcript_OPB36591, jgi|Trigui1|5696|transcript_OPB36629, jgi|Trigui1|633|transcript_OPB40554, jgi|Trigui1|773|transcript_OPB40694, jgi|Trigui1|9374|transcript_OPB45838	jgi|Tripare1|34064|CE34063_53706, jgi|Tripare1|355758|fgenesh1_kg.69_#_20_#_TRINITY_DN1475_c2_g1_i1, jgi|Tripare1|380332|fgenesh1_pm.217_#_20, jgi|Tripare1|42307|CE42306_1333, jgi|Tripare1|88872|CE88871_18971, jgi|Tripare1|90351|CE90350_18679	jgi|Trire2|47897|estExt_Genewise1.C_80804, jgi|Trire2|59014|e_gw1.5.460.1, jgi|Trire2|76682|estExt_GeneWisePlus.C_60103, jgi|Trire2|77703|estExt_GeneWisePlus.C_80718, jgi|Trire2|80973|estExt_GeneWisePlus.C_210285, jgi|Trire2|82105|estExt_GeneWisePlus.C_310001, jgi|Trire2|82327|estExt_GeneWisePlus.C_350035	jgi|TriviGv29_8_2|219643|Genemark.2297_g, jgi|TriviGv29_8_2|37194|Trive1.e_gw1.6.1034.1, jgi|TriviGv29_8_2|52608|Trive1.e_gw1.35.62.1, jgi|TriviGv29_8_2|64931|Trive1.fgenesh1_pg.C_scaffold_8000069, jgi|TriviGv29_8_2|83793|Trive1.estExt_Genewise1.C_10553, jgi|TriviGv29_8_2|85589|Trive1.estExt_Genewise1.C_40253, jgi|TriviGv29_8_2|86623|Trive1.estExt_Genewise1.C_60422
OG0000012	7	4	10	6	2	11	Core	jgi|Trias1|166239|estExt_Genewise1.C_5_t40482, jgi|Trias1|205809|estExt_Genewise1Plus.C_340002, jgi|Trias1|38146|estExt_Genemark1.C_8_t10500, jgi|Trias1|457746|MIX13403_185_97, jgi|Trias1|59384|fgenesh1_kg.9_#_183_#_Locus1344v1rpkm106.92, jgi|Trias1|60292|fgenesh1_kg.11_#_17_#_Locus4272v1rpkm24.77, jgi|Trias1|65153|fgenesh1_pm.2_#_677	jgi|Triat2|238588|estExt_Genewise1.C_contig_200460, jgi|Triat2|289170|estExt_fgenesh1_pm.C_contig_140206, jgi|Triat2|294283|estExt_fgenesh1_pm.C_contig_260587, jgi|Triat2|40701|Triat1.e_gw1.5.23.1	jgi|Trigui1|1455|transcript_OPB38353, jgi|Trigui1|2045|transcript_OPB43731, jgi|Trigui1|3875|transcript_OPB42763, jgi|Trigui1|6630|transcript_OPB46524, jgi|Trigui1|761|transcript_OPB40682, jgi|Trigui1|7699|transcript_OPB45512, jgi|Trigui1|8195|transcript_OPB41502, jgi|Trigui1|8196|transcript_OPB41503, jgi|Trigui1|9430|transcript_OPB45894, jgi|Trigui1|9935|transcript_OPB43681	jgi|Tripare1|350090|fgenesh1_kg.23_#_124_#_TRINITY_DN1763_c0_g1_i3, jgi|Tripare1|350218|fgenesh1_kg.24_#_80_#_TRINITY_DN583_c0_g1_i1, jgi|Tripare1|355969|fgenesh1_kg.72_#_9_#_TRINITY_DN3575_c0_g1_i1, jgi|Tripare1|375503|fgenesh1_pm.27_#_12, jgi|Tripare1|392348|gm1.8800_g, jgi|Tripare1|394940|gm1.11392_g	jgi|Trire2|55636|e_gw1.2.666.1, jgi|Trire2|66111|e_gw1.17.7.1	jgi|TriviGv29_8_2|154161|e_gw1.78.247.1, jgi|TriviGv29_8_2|155403|e_gw1.81.437.1, jgi|TriviGv29_8_2|187765|fgenesh1_pm.1_#_4, jgi|TriviGv29_8_2|188797|fgenesh1_pm.2_#_458, jgi|TriviGv29_8_2|191833|fgenesh1_pm.55_#_2, jgi|TriviGv29_8_2|192417|fgenesh1_pm.75_#_51, jgi|TriviGv29_8_2|195099|fgenesh1_pm.89_#_159, jgi|TriviGv29_8_2|200622|fgenesh1_pg.6_#_154, jgi|TriviGv29_8_2|20223|Trive1.gw1.34.111.1…
OG0000013	3	6	7	12	5	10	Core	jgi|Trias1|456676|MIX12333_21_62, jgi|Trias1|70414|fgenesh1_pm.9_#_174, jgi|Trias1|88369|estExt_fgenesh1_pg.C_4_t20253	jgi|Triat2|171630|gw1.23.733.1, jgi|Triat2|181620|gw1.14.539.1, jgi|Triat2|188008|e_gw1.14.271.1, jgi|Triat2|214124|estExt_Genewise1Plus.C_contig_170732, jgi|Triat2|262568|fgenesh1_pm.contig_19_#_92, jgi|Triat2|291692|estExt_fgenesh1_pm.C_contig_220256	jgi|Trigui1|10998|transcript_OPB36260, jgi|Trigui1|1241|transcript_OPB38139, jgi|Trigui1|2016|transcript_OPB38914, jgi|Trigui1|595|transcript_OPB40516, jgi|Trigui1|7224|transcript_OPB47118, jgi|Trigui1|9311|transcript_OPB45775, jgi|Trigui1|9652|transcript_OPB39838	jgi|Tripare1|153399|CE153398_37720, jgi|Tripare1|249344|CE249343_11186, jgi|Tripare1|355958|fgenesh1_kg.71_#_138_#_TRINITY_DN2550_c0_g1_i2, jgi|Tripare1|357322|fgenesh1_kg.87_#_4_#_TRINITY_DN2922_c1_g1_i2, jgi|Tripare1|367791|fgenesh1_kg.293_#_20_#_TRINITY_DN6570_c0_g2_i1, jgi|Tripare1|373714|fgenesh1_pm.1_#_40, jgi|Tripare1|380320|fgenesh1_pm.217_#_8, jgi|Tripare1|392173|gm1.8625_g, jgi|Tripare1…	jgi|Trire2|120231|estExt_fgenesh5_pg.C_20487, jgi|Trire2|35109|gw1.3.579.1, jgi|Trire2|35137|gw1.2.687.1, jgi|Trire2|70028|e_gw1.32.68.1, jgi|Trire2|70639|e_gw1.38.41.1	jgi|TriviGv29_8_2|132466|gw1.91.929.1, jgi|TriviGv29_8_2|132634|gw1.4.1441.1, jgi|TriviGv29_8_2|132703|gw1.6.1498.1, jgi|TriviGv29_8_2|144674|e_gw1.3.1336.1, jgi|TriviGv29_8_2|154638|e_gw1.80.385.1, jgi|TriviGv29_8_2|159771|e_gw1.87.283.1, jgi|TriviGv29_8_2|192502|fgenesh1_pm.76_#_72, jgi|TriviGv29_8_2|199513|fgenesh1_pg.4_#_694, jgi|TriviGv29_8_2|224513|Genemark.7167_g, jgi|TriviGv29_8_2|48578|T…
OG0000014	7	6	9	3	5	7	Core	jgi|Trias1|127519|e_gw1.1.2766.1, jgi|Trias1|142536|e_gw1.8.1538.1, jgi|Trias1|175409|estExt_Genewise1.C_13_t10027, jgi|Trias1|295289|CE89193_36758, jgi|Trias1|41718|estExt_Genemark1.C_380002, jgi|Trias1|51554|fgenesh1_pg.16_#_186, jgi|Trias1|83042|estExt_fgenesh1_pm.C_130042	jgi|Triat2|128708|Triat1.estExt_fgenesh1_pm.C_80108, jgi|Triat2|154796|Triat1.estExt_Genewise1Plus.C_91045, jgi|Triat2|256374|fgenesh1_kg.contig_22_#_89_#_CBWT_CBYP_CBYT_CCAH_440_1, jgi|Triat2|293848|estExt_fgenesh1_pm.C_contig_260138, jgi|Triat2|295308|estExt_fgenesh1_pm.C_contig_270731, jgi|Triat2|93333|Triat1.fgenesh1_pg.C_scaffold_16000004	jgi|Trigui1|10838|transcript_OPB36100, jgi|Trigui1|6471|transcript_OPB46365, jgi|Trigui1|6524|transcript_OPB46418, jgi|Trigui1|6646|transcript_OPB46540, jgi|Trigui1|7947|transcript_OPB41254, jgi|Trigui1|842|transcript_OPB40763, jgi|Trigui1|8680|transcript_OPB43072, jgi|Trigui1|9465|transcript_OPB45929, jgi|Trigui1|9619|transcript_OPB39805	jgi|Tripare1|355834|fgenesh1_kg.71_#_14_#_TRINITY_DN68_c0_g5_i1, jgi|Tripare1|380250|fgenesh1_pm.212_#_11, jgi|Tripare1|70231|CE70230_1887	jgi|Trire2|123274|estExt_fgenesh5_pg.C_190186, jgi|Trire2|60418|e_gw1.7.220.1, jgi|Trire2|61910|e_gw1.9.145.1, jgi|Trire2|65142|e_gw1.15.238.1, jgi|Trire2|78683|estExt_GeneWisePlus.C_110262	jgi|TriviGv29_8_2|191824|fgenesh1_pm.53_#_2, jgi|TriviGv29_8_2|196415|fgenesh1_pm.92_#_287, jgi|TriviGv29_8_2|47643|Trive1.e_gw1.17.62.1, jgi|TriviGv29_8_2|53146|Trive1.e_gw1.42.60.1, jgi|TriviGv29_8_2|74949|Trive1.estExt_Genewise1Plus.C_80869, jgi|TriviGv29_8_2|75875|Trive1.estExt_Genewise1Plus.C_101007, jgi|TriviGv29_8_2|83576|Trive1.estExt_fgenesh1_pm.C_260006
OG0000015	0	0	44	0	0	0	Dispensible			jgi|Trigui1|10206|transcript_OPB41681, jgi|Trigui1|10324|transcript_OPB41799, jgi|Trigui1|10980|transcript_OPB36242, jgi|Trigui1|11101|transcript_OPB35975, jgi|Trigui1|11124|transcript_OPB35998, jgi|Trigui1|11140|transcript_OPB36014, jgi|Trigui1|1216|transcript_OPB38114, jgi|Trigui1|1965|transcript_OPB38863, jgi|Trigui1|2172|transcript_OPB43858, jgi|Trigui1|2358|transcript_OPB44044, jgi|Trigui1|2…
OG0000016	5	11	8	4	1	5	Core	jgi|Trias1|136665|e_gw1.5.779.1, jgi|Trias1|149094|e_gw1.13.832.1, jgi|Trias1|32238|gm1.10207_g, jgi|Trias1|446200|MIX1857_4_20, jgi|Trias1|79211|estExt_fgenesh1_pm.C_5_t20081	jgi|Triat2|231166|estExt_Genewise1Plus.C_contig_290021, jgi|Triat2|262121|fgenesh1_pm.contig_17_#_351, jgi|Triat2|290072|estExt_fgenesh1_pm.C_contig_170344, jgi|Triat2|293743|estExt_fgenesh1_pm.C_contig_250771, jgi|Triat2|298879|estExt_fgenesh1_kg.C_contig_210113, jgi|Triat2|304426|Genemark.1312_g, jgi|Triat2|314371|estExt_Genemark.C_contig_140008, jgi|Triat2|45675|Triat1.e_gw1.9.145.1, jgi|Triat…	jgi|Trigui1|10708|transcript_OPB41047, jgi|Trigui1|10906|transcript_OPB36168, jgi|Trigui1|11067|transcript_OPB43243, jgi|Trigui1|3814|transcript_OPB42702, jgi|Trigui1|6372|transcript_OPB46266, jgi|Trigui1|7170|transcript_OPB47064, jgi|Trigui1|8833|transcript_OPB44724, jgi|Trigui1|8835|transcript_OPB44726	jgi|Tripare1|380280|fgenesh1_pm.214_#_6, jgi|Tripare1|386330|gm1.2782_g, jgi|Tripare1|401453|MIX6421_7_36, jgi|Tripare1|401863|MIX6831_4_35	jgi|Trire2|65114|e_gw1.15.38.1	jgi|TriviGv29_8_2|152196|e_gw1.69.135.1, jgi|TriviGv29_8_2|194160|fgenesh1_pm.86_#_81, jgi|TriviGv29_8_2|28823|Trive1.e_gw1.1.1027.1, jgi|TriviGv29_8_2|47330|Trive1.e_gw1.17.500.1, jgi|TriviGv29_8_2|67317|Trive1.fgenesh1_pg.C_scaffold_13000268
OG0000017	0	38	1	3	0	0	Dispensible		jgi|Triat2|12080|Triat1.gw1.2.849.1, jgi|Triat2|149910|Triat1.estExt_Genewise1Plus.C_22288, jgi|Triat2|153453|Triat1.estExt_Genewise1Plus.C_61408, jgi|Triat2|154409|Triat1.estExt_Genewise1Plus.C_81013, jgi|Triat2|171853|gw1.27.1861.1, jgi|Triat2|173359|gw1.18.426.1, jgi|Triat2|178036|gw1.24.1355.1, jgi|Triat2|178317|gw1.26.1764.1, jgi|Triat2|191145|e_gw1.18.775.1, jgi|Triat2|211690|estExt_Genewis…	jgi|Trigui1|6776|transcript_OPB46670	jgi|Tripare1|323347|CE323346_527, jgi|Tripare1|371908|fgenesh1_kg.542_#_8_#_TRINITY_DN3112_c0_g1_i1, jgi|Tripare1|375521|fgenesh1_pm.28_#_2
OG0000018	6	7	8	4	1	7	Core	jgi|Trias1|31771|gm1.9740_g, jgi|Trias1|42324|fgenesh1_pg.1_#_542, jgi|Trias1|435499|CE229403_197, jgi|Trias1|46382|fgenesh1_pg.5_#_725, jgi|Trias1|56683|fgenesh1_kg.4_#_878_#_Locus4076v1rpkm26.72, jgi|Trias1|65801|fgenesh1_pm.3_#_256	jgi|Triat2|24247|Triat1.gw1.1.3775.1, jgi|Triat2|297928|estExt_fgenesh1_kg.C_contig_170279, jgi|Triat2|33231|Triat1.e_gw1.2.2438.1, jgi|Triat2|36717|Triat1.e_gw1.3.2129.1, jgi|Triat2|45408|Triat1.e_gw1.8.728.1, jgi|Triat2|54480|Triat1.e_gw1.19.87.1, jgi|Triat2|92488|Triat1.fgenesh1_pg.C_scaffold_13000059	jgi|Trigui1|10893|transcript_OPB36155, jgi|Trigui1|11197|transcript_OPB36071, jgi|Trigui1|3800|transcript_OPB42688, jgi|Trigui1|4856|transcript_OPB39162, jgi|Trigui1|5006|transcript_OPB39312, jgi|Trigui1|5390|transcript_OPB36323, jgi|Trigui1|6659|transcript_OPB46553, jgi|Trigui1|8869|transcript_OPB44760	jgi|Tripare1|200184|CE200183_2974, jgi|Tripare1|352472|fgenesh1_kg.41_#_5_#_TRINITY_DN9563_c0_g1_i1, jgi|Tripare1|359879|fgenesh1_kg.117_#_2_#_TRINITY_DN10248_c0_g1_i1, jgi|Tripare1|382821|fgenesh1_pm.524_#_11	jgi|Trire2|103015|fgenesh5_pg.C_scaffold_1000648	jgi|TriviGv29_8_2|190803|fgenesh1_pm.5_#_563, jgi|TriviGv29_8_2|191931|fgenesh1_pm.63_#_14, jgi|TriviGv29_8_2|31415|Trive1.e_gw1.2.378.1, jgi|TriviGv29_8_2|40350|Trive1.e_gw1.9.250.1, jgi|TriviGv29_8_2|46335|Trive1.e_gw1.15.124.1, jgi|TriviGv29_8_2|47320|Trive1.e_gw1.17.125.1, jgi|TriviGv29_8_2|70910|Trive1.fgenesh1_pg.C_scaffold_50000004
OG0000019	4	3	5	6	5	9	Core	jgi|Trias1|49043|fgenesh1_pg.10_#_147, jgi|Trias1|63123|fgenesh1_kg.33_#_6_#_Locus11857v1rpkm0.97, jgi|Trias1|85103|estExt_fgenesh1_pm.C_500001, jgi|Trias1|91827|estExt_fgenesh1_pg.C_11_t10268	jgi|Triat2|10286|Triat1.gw1.10.635.1, jgi|Triat2|247300|estExt_Genewise1.C_contig_261431, jgi|Triat2|93784|Triat1.fgenesh1_pg.C_scaffold_17000189	jgi|Trigui1|10722|transcript_OPB41061, jgi|Trigui1|174|transcript_OPB40095, jgi|Trigui1|3468|transcript_OPB42356, jgi|Trigui1|6746|transcript_OPB46640, jgi|Trigui1|8415|transcript_OPB42807	jgi|Tripare1|109264|CE109263_13, jgi|Tripare1|374116|fgenesh1_pm.5_#_3, jgi|Tripare1|393670|gm1.10122_g, jgi|Tripare1|400211|MIX5179_26_14, jgi|Tripare1|62113|CE62112_209, jgi|Tripare1|62138|CE62137_289	jgi|Trire2|108346|fgenesh5_pg.C_scaffold_11000319, jgi|Trire2|120953|estExt_fgenesh5_pg.C_50225, jgi|Trire2|56894|e_gw1.3.612.1, jgi|Trire2|71245|kg2.C_scaffold_1000030, jgi|Trire2|72339|kg2.C_scaffold_22000031	jgi|TriviGv29_8_2|112097|Trive1.vse_fgenesh1_pg.C_scaffold_4000529, jgi|TriviGv29_8_2|152158|e_gw1.68.7.1, jgi|TriviGv29_8_2|194859|fgenesh1_pm.88_#_226, jgi|TriviGv29_8_2|201336|fgenesh1_pg.6_#_868, jgi|TriviGv29_8_2|204370|fgenesh1_pg.85_#_286, jgi|TriviGv29_8_2|206731|fgenesh1_pg.91_#_259, jgi|TriviGv29_8_2|49587|Trive1.e_gw1.21.170.1, jgi|TriviGv29_8_2|53606|Trive1.e_gw1.60.1.1, jgi|TriviGv29…
OG0000020	4	6	7	9	1	7	Core	jgi|Trias1|165853|estExt_Genewise1.C_5_t30483, jgi|Trias1|238757|CE32661_463, jgi|Trias1|70496|fgenesh1_pm.9_#_256, jgi|Trias1|92037|estExt_fgenesh1_pg.C_120027	jgi|Triat2|317789|estExt_Genemark.C_contig_230088, jgi|Triat2|318349|estExt_Genemark.C_contig_240117, jgi|Triat2|322726|estExt_Genemark.C_contig_280392, jgi|Triat2|33099|Triat1.e_gw1.2.2550.1, jgi|Triat2|37794|Triat1.e_gw1.4.1726.1, jgi|Triat2|46239|Triat1.e_gw1.9.23.1	jgi|Trigui1|10671|transcript_OPB41010, jgi|Trigui1|10804|transcript_OPB41143, jgi|Trigui1|2010|transcript_OPB38908, jgi|Trigui1|3192|transcript_OPB42080, jgi|Trigui1|6516|transcript_OPB46410, jgi|Trigui1|7288|transcript_OPB45101, jgi|Trigui1|9346|transcript_OPB45810	jgi|Tripare1|122616|CE122615_18388, jgi|Tripare1|350710|fgenesh1_kg.26_#_153_#_TRINITY_DN166_c0_g5_i1, jgi|Tripare1|355550|fgenesh1_kg.67_#_58_#_TRINITY_DN1522_c0_g1_i2, jgi|Tripare1|381864|fgenesh1_pm.359_#_1, jgi|Tripare1|382983|fgenesh1_pm.561_#_10, jgi|Tripare1|383462|fgenesh1_pm.799_#_2, jgi|Tripare1|402773|MIX7741_16_23, jgi|Tripare1|54329|CE54328_4206, jgi|Tripare1|81703|CE81702_6530	jgi|Trire2|103180|fgenesh5_pg.C_scaffold_1000813	jgi|TriviGv29_8_2|123575|gw1.82.155.1, jgi|TriviGv29_8_2|140294|e_gw1.1.843.1, jgi|TriviGv29_8_2|222162|Genemark.4816_g, jgi|TriviGv29_8_2|229030|estExt_Genemark.C_10426, jgi|TriviGv29_8_2|229355|estExt_Genemark.C_20473, jgi|TriviGv29_8_2|231541|estExt_Genemark.C_850078, jgi|TriviGv29_8_2|63229|Trive1.fgenesh1_pg.C_scaffold_4000683
OG0000021	7	8	4	2	3	6	Core	jgi|Trias1|127599|e_gw1.1.1451.1, jgi|Trias1|145515|e_gw1.10.751.1, jgi|Trias1|43836|fgenesh1_pg.2_#_894, jgi|Trias1|448516|MIX4173_2_11, jgi|Trias1|50358|fgenesh1_pg.13_#_23, jgi|Trias1|73605|fgenesh1_pm.16_#_152, jgi|Trias1|74534|fgenesh1_pm.26_#_3	jgi|Triat2|173880|gw1.20.602.1, jgi|Triat2|174701|gw1.25.1089.1, jgi|Triat2|190544|e_gw1.17.847.1, jgi|Triat2|194657|e_gw1.21.65.1, jgi|Triat2|320793|estExt_Genemark.C_contig_261121, jgi|Triat2|38612|Triat1.e_gw1.4.867.1, jgi|Triat2|46267|Triat1.e_gw1.9.122.1, jgi|Triat2|86593|Triat1.fgenesh1_pg.C_scaffold_2000986	jgi|Trigui1|1133|transcript_OPB38031, jgi|Trigui1|6262|transcript_OPB46156, jgi|Trigui1|651|transcript_OPB40572, jgi|Trigui1|6663|transcript_OPB46557	jgi|Tripare1|332300|CE332299_2655, jgi|Tripare1|381934|fgenesh1_pm.370_#_3	jgi|Trire2|2068|fgenesh1_pm.C_scaffold_1000402, jgi|Trire2|70972|e_gw1.46.10.1, jgi|Trire2|78585|estExt_GeneWisePlus.C_110111	jgi|TriviGv29_8_2|151280|e_gw1.39.17.1, jgi|TriviGv29_8_2|154984|e_gw1.80.120.1, jgi|TriviGv29_8_2|191828|fgenesh1_pm.54_#_1, jgi|TriviGv29_8_2|200458|fgenesh1_pg.5_#_861, jgi|TriviGv29_8_2|34853|Trive1.e_gw1.4.1369.1, jgi|TriviGv29_8_2|56332|Trive1.fgenesh1_pm.C_scaffold_7000143
OG0000022	1	2	11	6	1	9	Core	jgi|Trias1|40099|estExt_Genemark1.C_130262	jgi|Triat2|772|Triat1.gw1.21.2.1, jgi|Triat2|86470|Triat1.fgenesh1_pg.C_scaffold_2000863	jgi|Trigui1|10187|transcript_OPB37937, jgi|Trigui1|4842|transcript_OPB39148, jgi|Trigui1|4843|transcript_OPB39149, jgi|Trigui1|696|transcript_OPB40617, jgi|Trigui1|702|transcript_OPB40623, jgi|Trigui1|703|transcript_OPB40624, jgi|Trigui1|704|transcript_OPB40625, jgi|Trigui1|705|transcript_OPB40626, jgi|Trigui1|9607|transcript_OPB39793, jgi|Trigui1|9608|transcript_OPB39794, jgi|Trigui1|9612|transc…	jgi|Tripare1|158149|CE158148_766, jgi|Tripare1|265511|CE265510_541, jgi|Tripare1|366930|fgenesh1_kg.268_#_14_#_TRINITY_DN3433_c0_g2_i2, jgi|Tripare1|394071|gm1.10523_g, jgi|Tripare1|394072|gm1.10524_g, jgi|Tripare1|402358|MIX7326_15_17	jgi|Trire2|108191|fgenesh5_pg.C_scaffold_11000164	jgi|TriviGv29_8_2|130542|gw1.1.1276.1, jgi|TriviGv29_8_2|1445|Trive1.gw1.8.68.1, jgi|TriviGv29_8_2|164426|e_gw1.92.660.1, jgi|TriviGv29_8_2|164825|e_gw1.92.968.1, jgi|TriviGv29_8_2|217403|Genemark.57_g, jgi|TriviGv29_8_2|217406|Genemark.60_g, jgi|TriviGv29_8_2|217409|Genemark.63_g, jgi|TriviGv29_8_2|8730|Trive1.gw1.4.535.1, jgi|TriviGv29_8_2|9480|Trive1.gw1.8.442.1
OG0000023	6	5	6	5	2	4	Core	jgi|Trias1|133555|e_gw1.3.931.1, jgi|Trias1|154784|e_gw1.39.18.1, jgi|Trias1|444695|MIX352_17_55, jgi|Trias1|60320|fgenesh1_kg.11_#_45_#_Locus9031v1rpkm2.65, jgi|Trias1|80446|estExt_fgenesh1_pm.C_7_t20020, jgi|Trias1|81126|estExt_fgenesh1_pm.C_8_t20092	jgi|Triat2|267813|fgenesh1_pm.contig_27_#_810, jgi|Triat2|34322|Triat1.e_gw1.2.1317.1, jgi|Triat2|43274|Triat1.e_gw1.7.471.1, jgi|Triat2|48567|Triat1.e_gw1.11.367.1, jgi|Triat2|79539|Triat1.fgenesh1_pm.C_scaffold_3000613	jgi|Trigui1|10383|transcript_OPB41858, jgi|Trigui1|2120|transcript_OPB43806, jgi|Trigui1|2278|transcript_OPB43964, jgi|Trigui1|4747|transcript_OPB39053, jgi|Trigui1|848|transcript_OPB40769, jgi|Trigui1|924|transcript_OPB40845	jgi|Tripare1|109719|CE109718_1113, jgi|Tripare1|383114|fgenesh1_pm.600_#_4, jgi|Tripare1|383303|fgenesh1_pm.667_#_2, jgi|Tripare1|388331|gm1.4783_g, jgi|Tripare1|403561|MIX8529_18_69	jgi|Trire2|22271|estExt_fgenesh1_pm.C_90007, jgi|Trire2|23292|estExt_fgenesh1_pm.C_270069	jgi|TriviGv29_8_2|32897|Trive1.e_gw1.3.1723.1, jgi|TriviGv29_8_2|49141|Trive1.e_gw1.20.393.1, jgi|TriviGv29_8_2|55037|Trive1.fgenesh1_pm.C_scaffold_3000385, jgi|TriviGv29_8_2|56510|Trive1.fgenesh1_pm.C_scaffold_7000321
OG0000024	5	5	7	6	2	4	Core	jgi|Trias1|132897|e_gw1.3.483.1, jgi|Trias1|146100|e_gw1.10.920.1, jgi|Trias1|203382|estExt_Genewise1Plus.C_160260, jgi|Trias1|55027|fgenesh1_kg.3_#_104_#_Locus1755v1rpkm80.79, jgi|Trias1|78007|estExt_fgenesh1_pm.C_4_t10188	jgi|Triat2|133007|Triat1.estExt_fgenesh1_pg.C_100147, jgi|Triat2|261193|fgenesh1_pm.contig_15_#_2, jgi|Triat2|264803|fgenesh1_pm.contig_24_#_198, jgi|Triat2|300652|estExt_fgenesh1_kg.C_contig_250529, jgi|Triat2|86646|Triat1.fgenesh1_pg.C_scaffold_2001039	jgi|Trigui1|10240|transcript_OPB41715, jgi|Trigui1|10823|transcript_OPB36085, jgi|Trigui1|3135|transcript_OPB42023, jgi|Trigui1|415|transcript_OPB40336, jgi|Trigui1|8109|transcript_OPB41416, jgi|Trigui1|846|transcript_OPB40767, jgi|Trigui1|8482|transcript_OPB42874	jgi|Tripare1|358942|fgenesh1_kg.106_#_108_#_TRINITY_DN5468_c0_g1_i2, jgi|Tripare1|361677|fgenesh1_kg.141_#_9_#_TRINITY_DN7084_c0_g1_i1, jgi|Tripare1|362005|fgenesh1_kg.150_#_2_#_TRINITY_DN1552_c0_g1_i2, jgi|Tripare1|383183|fgenesh1_pm.623_#_3, jgi|Tripare1|391488|gm1.7940_g, jgi|Tripare1|394022|gm1.10474_g	jgi|Trire2|122505|estExt_fgenesh5_pg.C_130031, jgi|Trire2|54694|e_gw1.1.623.1	jgi|TriviGv29_8_2|187997|fgenesh1_pm.1_#_236, jgi|TriviGv29_8_2|44178|Trive1.e_gw1.12.190.1, jgi|TriviGv29_8_2|45299|Trive1.e_gw1.14.784.1, jgi|TriviGv29_8_2|79145|Trive1.estExt_fgenesh1_pg.C_20645
OG0000025	4	5	5	6	4	5	Core	jgi|Trias1|190003|estExt_Genewise1Plus.C_4_t50298, jgi|Trias1|26870|gm1.4839_g, jgi|Trias1|62262|fgenesh1_kg.16_#_145_#_Locus9414v2rpkm0.00_PRE, jgi|Trias1|68725|fgenesh1_pm.6_#_470	jgi|Triat2|33960|Triat1.e_gw1.2.1362.1, jgi|Triat2|40119|Triat1.e_gw1.5.518.1, jgi|Triat2|40913|Triat1.e_gw1.5.515.1, jgi|Triat2|82408|Triat1.fgenesh1_pm.C_scaffold_11000374, jgi|Triat2|86677|Triat1.fgenesh1_pg.C_scaffold_2001070	jgi|Trigui1|2011|transcript_OPB38909, jgi|Trigui1|7624|transcript_OPB45437, jgi|Trigui1|7639|transcript_OPB45452, jgi|Trigui1|8821|transcript_OPB44712, jgi|Trigui1|925|transcript_OPB40846	jgi|Tripare1|122656|CE122655_304, jgi|Tripare1|208428|CE208427_1662, jgi|Tripare1|212103|CE212102_438, jgi|Tripare1|368878|fgenesh1_kg.343_#_16_#_TRINITY_DN7845_c0_g1_i1, jgi|Tripare1|388330|gm1.4782_g, jgi|Tripare1|399615|MIX4583_15_73	jgi|Trire2|5502|fgenesh1_pm.C_scaffold_24000052, jgi|Trire2|58675|e_gw1.5.783.1, jgi|Trire2|59770|e_gw1.6.261.1, jgi|Trire2|68336|e_gw1.24.257.1	jgi|TriviGv29_8_2|153762|e_gw1.77.142.1, jgi|TriviGv29_8_2|191531|fgenesh1_pm.6_#_535, jgi|TriviGv29_8_2|49145|Trive1.e_gw1.20.104.1, jgi|TriviGv29_8_2|59203|Trive1.fgenesh1_pm.C_scaffold_24000017, jgi|TriviGv29_8_2|64985|Trive1.fgenesh1_pg.C_scaffold_8000123
OG0000026	4	4	3	6	0	10	Dispensible	jgi|Trias1|139476|e_gw1.6.424.1, jgi|Trias1|156718|estExt_Genewise1.C_1_t40183, jgi|Trias1|42008|fgenesh1_pg.1_#_226, jgi|Trias1|431874|CE225778_6682	jgi|Triat2|182498|gw1.21.894.1, jgi|Triat2|226514|estExt_Genewise1Plus.C_contig_270223, jgi|Triat2|262222|fgenesh1_pm.contig_18_#_70, jgi|Triat2|321683|estExt_Genemark.C_contig_270902	jgi|Trigui1|4732|transcript_OPB39038, jgi|Trigui1|5729|transcript_OPB36662, jgi|Trigui1|9790|transcript_OPB43536	jgi|Tripare1|110691|CE110690_2142, jgi|Tripare1|303183|CE303182_780, jgi|Tripare1|354440|fgenesh1_kg.56_#_69_#_TRINITY_DN2347_c0_g1_i2, jgi|Tripare1|370363|fgenesh1_kg.428_#_18_#_TRINITY_DN5490_c0_g1_i1, jgi|Tripare1|374707|fgenesh1_pm.12_#_58, jgi|Tripare1|380030|fgenesh1_pm.195_#_12		jgi|TriviGv29_8_2|113898|gw1.89.76.1, jgi|TriviGv29_8_2|133938|gw1.91.994.1, jgi|TriviGv29_8_2|134921|gw1.3.1502.1, jgi|TriviGv29_8_2|155683|e_gw1.82.23.1, jgi|TriviGv29_8_2|190511|fgenesh1_pm.5_#_271, jgi|TriviGv29_8_2|30879|Trive1.e_gw1.2.95.1, jgi|TriviGv29_8_2|33293|Trive1.e_gw1.3.103.1, jgi|TriviGv29_8_2|38089|Trive1.e_gw1.7.83.1, jgi|TriviGv29_8_2|65724|Trive1.fgenesh1_pg.C_scaffold_9000357…
OG0000027	4	4	5	5	5	5	Core	jgi|Trias1|137538|e_gw1.5.1979.1, jgi|Trias1|141463|e_gw1.7.1500.1, jgi|Trias1|46625|fgenesh1_pg.6_#_227, jgi|Trias1|69333|fgenesh1_pm.7_#_415	jgi|Triat2|130206|Triat1.estExt_fgenesh1_pg.C_10537, jgi|Triat2|161116|Triat1.VSE_e_gw1.5.395.1, jgi|Triat2|296657|estExt_fgenesh1_pm.C_contig_290232, jgi|Triat2|302883|estExt_fgenesh1_kg.C_contig_290077	jgi|Trigui1|10280|transcript_OPB41755, jgi|Trigui1|2212|transcript_OPB43898, jgi|Trigui1|2384|transcript_OPB44070, jgi|Trigui1|4322|transcript_OPB37420, jgi|Trigui1|7413|transcript_OPB45226	jgi|Tripare1|284605|CE284604_7714, jgi|Tripare1|364164|fgenesh1_kg.192_#_6_#_TRINITY_DN234_c0_g1_i3, jgi|Tripare1|373242|fgenesh1_kg.698_#_27_#_TRINITY_DN2328_c0_g1_i1, jgi|Tripare1|376451|fgenesh1_pm.50_#_42, jgi|Tripare1|396787|MIX1755_6336_37	jgi|Trire2|122495|estExt_fgenesh5_pg.C_130002, jgi|Trire2|49409|estExt_Genewise1.C_120579, jgi|Trire2|53542|e_gw1.1.193.1, jgi|Trire2|67844|e_gw1.23.54.1, jgi|Trire2|69123|e_gw1.27.198.1	jgi|TriviGv29_8_2|177741|estExt_Genewise1Plus.C_31458, jgi|TriviGv29_8_2|213831|estExt_fgenesh1_pm.C_850169, jgi|TriviGv29_8_2|35378|Trive1.e_gw1.5.196.1, jgi|TriviGv29_8_2|58111|Trive1.fgenesh1_pm.C_scaffold_14000168, jgi|TriviGv29_8_2|72671|Trive1.estExt_Genewise1Plus.C_31067
OG0000028	4	6	4	3	4	6	Core	jgi|Trias1|147033|e_gw1.11.1387.1, jgi|Trias1|156434|estExt_Genewise1.C_1_t30371, jgi|Trias1|59072|fgenesh1_kg.8_#_451_#_Locus2299v1rpkm58.49, jgi|Trias1|70140|fgenesh1_pm.8_#_519	jgi|Triat2|210572|estExt_Genewise1Plus.C_contig_120084, jgi|Triat2|214420|estExt_Genewise1Plus.C_contig_180099, jgi|Triat2|295125|estExt_fgenesh1_pm.C_contig_270547, jgi|Triat2|304119|Genemark.1005_g, jgi|Triat2|83818|Triat1.fgenesh1_pm.C_scaffold_19000052, jgi|Triat2|90002|Triat1.fgenesh1_pg.C_scaffold_7000387	jgi|Trigui1|10336|transcript_OPB41811, jgi|Trigui1|10668|transcript_OPB41007, jgi|Trigui1|10866|transcript_OPB36128, jgi|Trigui1|9362|transcript_OPB45826	jgi|Tripare1|356358|fgenesh1_kg.76_#_3_#_TRINITY_DN4347_c0_g1_i1, jgi|Tripare1|364212|fgenesh1_kg.193_#_4_#_TRINITY_DN2175_c0_g1_i2, jgi|Tripare1|369355|fgenesh1_kg.366_#_42_#_TRINITY_DN3161_c0_g1_i2	jgi|Trire2|5789|fgenesh1_pm.C_scaffold_29000033, jgi|Trire2|58772|e_gw1.5.661.1, jgi|Trire2|65141|e_gw1.15.246.1, jgi|Trire2|70339|e_gw1.35.58.1	jgi|TriviGv29_8_2|190955|fgenesh1_pm.5_#_715, jgi|TriviGv29_8_2|191731|fgenesh1_pm.26_#_2, jgi|TriviGv29_8_2|193186|fgenesh1_pm.82_#_7, jgi|TriviGv29_8_2|212112|estExt_fgenesh1_pm.C_30609, jgi|TriviGv29_8_2|222494|Genemark.5148_g, jgi|TriviGv29_8_2|74289|Trive1.estExt_Genewise1Plus.C_70012
OG0000029	0	0	0	31	0	0	Dispensible				jgi|Tripare1|152121|CE152120_3459, jgi|Tripare1|209822|CE209821_2425, jgi|Tripare1|261371|CE261370_107, jgi|Tripare1|338723|CE338722_7379, jgi|Tripare1|34891|CE34890_6132, jgi|Tripare1|356378|fgenesh1_kg.76_#_23_#_TRINITY_DN4036_c0_g1_i1, jgi|Tripare1|359883|fgenesh1_kg.117_#_6_#_TRINITY_DN1720_c0_g1_i4, jgi|Tripare1|368022|fgenesh1_kg.301_#_5_#_TRINITY_DN11090_c0_g1_i1, jgi|Tripare1|368924|fgene…
OG0000030	4	4	5	4	4	4	Core	jgi|Trias1|139028|e_gw1.6.220.1, jgi|Trias1|160782|estExt_Genewise1.C_3_t20136, jgi|Trias1|440003|CE233907_4411, jgi|Trias1|50752|fgenesh1_pg.14_#_31	jgi|Triat2|300095|estExt_fgenesh1_kg.C_contig_240505, jgi|Triat2|36504|Triat1.e_gw1.3.1868.1, jgi|Triat2|40728|Triat1.e_gw1.5.872.1, jgi|Triat2|83082|Triat1.fgenesh1_pm.C_scaffold_14000157	jgi|Trigui1|10600|transcript_OPB43444, jgi|Trigui1|5412|transcript_OPB36345, jgi|Trigui1|6979|transcript_OPB46873, jgi|Trigui1|7812|transcript_OPB45625, jgi|Trigui1|9798|transcript_OPB43544	jgi|Tripare1|142689|CE142688_7546, jgi|Tripare1|384624|gm1.1076_g, jgi|Tripare1|384738|gm1.1190_g, jgi|Tripare1|400547|MIX5515_88_50	jgi|Trire2|109122|fgenesh5_pg.C_scaffold_14000196, jgi|Trire2|51110|estExt_Genewise1.C_210082, jgi|Trire2|5787|fgenesh1_pm.C_scaffold_29000031, jgi|Trire2|75430|estExt_GeneWisePlus.C_30666	jgi|TriviGv29_8_2|215334|estExt_fgenesh1_kg.C_20186, jgi|TriviGv29_8_2|43260|Trive1.e_gw1.11.91.1, jgi|TriviGv29_8_2|45839|Trive1.e_gw1.14.417.1, jgi|TriviGv29_8_2|49802|Trive1.e_gw1.22.167.1
OG0000031	3	3	5	6	3	4	Core	jgi|Trias1|139185|e_gw1.6.421.1, jgi|Trias1|179596|estExt_Genewise1.C_210091, jgi|Trias1|28069|gm1.6038_g	jgi|Triat2|152285|Triat1.estExt_Genewise1Plus.C_50392, jgi|Triat2|269658|fgenesh1_pg.contig_12_#_138, jgi|Triat2|54776|Triat1.e_gw1.20.169.1	jgi|Trigui1|1859|transcript_OPB38757, jgi|Trigui1|3203|transcript_OPB42091, jgi|Trigui1|3395|transcript_OPB42283, jgi|Trigui1|6099|transcript_OPB45993, jgi|Trigui1|9274|transcript_OPB45738	jgi|Tripare1|366411|fgenesh1_kg.251_#_24_#_TRINITY_DN1083_c0_g1_i1, jgi|Tripare1|369297|fgenesh1_kg.365_#_1_#_TRINITY_DN4035_c0_g1_i1, jgi|Tripare1|371622|fgenesh1_kg.522_#_1_#_TRINITY_DN5180_c0_g1_i1, jgi|Tripare1|380229|fgenesh1_pm.211_#_4, jgi|Tripare1|389952|gm1.6404_g, jgi|Tripare1|400349|MIX5317_59_97	jgi|Trire2|102487|fgenesh5_pg.C_scaffold_1000120, jgi|Trire2|3121|fgenesh1_pm.C_scaffold_5000082, jgi|Trire2|52432|estExt_Genewise1.C_320052	jgi|TriviGv29_8_2|190045|fgenesh1_pm.4_#_464, jgi|TriviGv29_8_2|190071|fgenesh1_pm.4_#_490, jgi|TriviGv29_8_2|65025|Trive1.fgenesh1_pg.C_scaffold_8000163, jgi|TriviGv29_8_2|90820|Trive1.estExt_Genewise1.C_270114
OG0000032	5	7	2	3	3	5	Core	jgi|Trias1|130650|e_gw1.2.286.1, jgi|Trias1|54184|fgenesh1_kg.2_#_284_#_Locus6v1rpkm7760.52, jgi|Trias1|54328|fgenesh1_kg.2_#_428_#_Locus43v1rpkm1761.83, jgi|Trias1|59451|fgenesh1_kg.9_#_250_#_Locus213v1rpkm612.27, jgi|Trias1|60885|fgenesh1_kg.12_#_204_#_Locus1731v1rpkm81.85	jgi|Triat2|152998|Triat1.estExt_Genewise1Plus.C_60453, jgi|Triat2|258206|fgenesh1_kg.contig_26_#_180_#_CBWT_CBYP_CBYT_CCAH_120_3, jgi|Triat2|258295|fgenesh1_kg.contig_26_#_269_#_contig19955_MC_596_748, jgi|Triat2|319991|estExt_Genemark.C_contig_260242, jgi|Triat2|322584|estExt_Genemark.C_contig_280234, jgi|Triat2|42766|Triat1.e_gw1.6.1016.1, jgi|Triat2|55116|Triat1.e_gw1.22.40.1	jgi|Trigui1|1632|transcript_OPB38530, jgi|Trigui1|3010|transcript_OPB44696	jgi|Tripare1|386246|gm1.2698_g, jgi|Tripare1|401249|MIX6217_2_78, jgi|Tripare1|98157|CE98156_126542	jgi|Trire2|104293|fgenesh5_pg.C_scaffold_3000248, jgi|Trire2|119989|estExt_fgenesh5_pg.C_20004, jgi|Trire2|73173|kg2.C_scaffold_6000065	jgi|TriviGv29_8_2|57903|Trive1.fgenesh1_pm.C_scaffold_13000107, jgi|TriviGv29_8_2|60531|Trive1.fgenesh1_pg.C_scaffold_1000516, jgi|TriviGv29_8_2|83985|Trive1.estExt_Genewise1.C_11234, jgi|TriviGv29_8_2|91466|Trive1.fgenesh2_kg.C_scaffold_1000065, jgi|TriviGv29_8_2|9842|Trive1.gw1.21.162.1
OG0000033	4	4	5	2	2	4	Core	jgi|Trias1|203457|estExt_Genewise1Plus.C_160360, jgi|Trias1|23433|gm1.1402_g, jgi|Trias1|29373|gm1.7342_g, jgi|Trias1|55246|fgenesh1_kg.3_#_323_#_Locus5832v1rpkm12.91	jgi|Triat2|131462|Triat1.estExt_fgenesh1_pg.C_30505, jgi|Triat2|149595|Triat1.estExt_Genewise1Plus.C_21546, jgi|Triat2|266095|fgenesh1_pm.contig_26_#_4, jgi|Triat2|33844|Triat1.e_gw1.2.216.1	jgi|Trigui1|10622|transcript_OPB43466, jgi|Trigui1|1698|transcript_OPB38596, jgi|Trigui1|4620|transcript_OPB37718, jgi|Trigui1|5528|transcript_OPB36461, jgi|Trigui1|9443|transcript_OPB45907	jgi|Tripare1|364312|fgenesh1_kg.196_#_6_#_TRINITY_DN28_c1_g1_i1, jgi|Tripare1|375615|fgenesh1_pm.30_#_20	jgi|Trire2|68869|e_gw1.26.179.1, jgi|Trire2|76897|estExt_GeneWisePlus.C_60551	jgi|TriviGv29_8_2|191312|fgenesh1_pm.6_#_316, jgi|TriviGv29_8_2|36666|Trive1.e_gw1.6.214.1, jgi|TriviGv29_8_2|53333|Trive1.e_gw1.47.36.1, jgi|TriviGv29_8_2|62543|Trive1.fgenesh1_pg.C_scaffold_3000756
OG0000034	4	4	4	4	4	4	Core	jgi|Trias1|140277|e_gw1.7.1504.1, jgi|Trias1|188291|estExt_Genewise1Plus.C_4_t10422, jgi|Trias1|43441|fgenesh1_pg.2_#_499, jgi|Trias1|80694|estExt_fgenesh1_pm.C_8_t10095	jgi|Triat2|128447|Triat1.estExt_fgenesh1_pm.C_60217, jgi|Triat2|149341|Triat1.estExt_Genewise1Plus.C_21120, jgi|Triat2|298376|estExt_fgenesh1_kg.C_contig_190225, jgi|Triat2|299021|estExt_fgenesh1_kg.C_contig_220063	jgi|Trigui1|1529|transcript_OPB38427, jgi|Trigui1|2688|transcript_OPB44374, jgi|Trigui1|3129|transcript_OPB42017, jgi|Trigui1|9659|transcript_OPB39845	jgi|Tripare1|33219|CE33218_334326, jgi|Tripare1|354175|fgenesh1_kg.54_#_49_#_TRINITY_DN21_c0_g1_i2, jgi|Tripare1|354690|fgenesh1_kg.58_#_66_#_TRINITY_DN13_c1_g1_i3, jgi|Tripare1|358797|fgenesh1_kg.105_#_99_#_TRINITY_DN4876_c1_g1_i1	jgi|Trire2|120053|estExt_fgenesh5_pg.C_20133, jgi|Trire2|122572|estExt_fgenesh5_pg.C_130159, jgi|Trire2|122920|estExt_fgenesh5_pg.C_160150, jgi|Trire2|55362|e_gw1.2.175.1	jgi|TriviGv29_8_2|210885|estExt_fgenesh1_pg.C_910076, jgi|TriviGv29_8_2|72131|Trive1.estExt_Genewise1Plus.C_21534, jgi|TriviGv29_8_2|78895|Trive1.estExt_fgenesh1_pg.C_10740, jgi|TriviGv29_8_2|85027|Trive1.estExt_Genewise1.C_30357
OG0000035	4	4	4	4	4	4	Core	jgi|Trias1|135275|e_gw1.4.83.1, jgi|Trias1|135494|e_gw1.4.252.1, jgi|Trias1|24699|gm1.2668_g, jgi|Trias1|68748|fgenesh1_pm.6_#_493	jgi|Triat2|137809|Triat1.estExt_Genewise1.C_30543, jgi|Triat2|154956|Triat1.estExt_Genewise1Plus.C_100199, jgi|Triat2|41120|Triat1.e_gw1.5.831.1, jgi|Triat2|49834|Triat1.e_gw1.12.1047.1	jgi|Trigui1|3085|transcript_OPB41973, jgi|Trigui1|3801|transcript_OPB42689, jgi|Trigui1|5850|transcript_OPB36783, jgi|Trigui1|7658|transcript_OPB45471	jgi|Tripare1|146741|CE146740_9411, jgi|Tripare1|364763|fgenesh1_kg.209_#_27_#_TRINITY_DN7976_c0_g1_i1, jgi|Tripare1|368931|fgenesh1_kg.347_#_6_#_TRINITY_DN1613_c0_g1_i2, jgi|Tripare1|400405|MIX5373_46_68	jgi|Trire2|111733|fgenesh5_pg.C_scaffold_29000003, jgi|Trire2|60635|e_gw1.8.68.1, jgi|Trire2|74198|estExt_GeneWisePlus.C_11310, jgi|Trire2|79921|estExt_GeneWisePlus.C_160157	jgi|TriviGv29_8_2|31499|Trive1.e_gw1.2.84.1, jgi|TriviGv29_8_2|56038|Trive1.fgenesh1_pm.C_scaffold_6000258, jgi|TriviGv29_8_2|59191|Trive1.fgenesh1_pm.C_scaffold_24000005, jgi|TriviGv29_8_2|71600|Trive1.estExt_Genewise1Plus.C_20011
OG0000036	3	3	5	4	3	4	Core	jgi|Trias1|152677|e_gw1.18.1.1, jgi|Trias1|178974|estExt_Genewise1.C_190046, jgi|Trias1|44692|fgenesh1_pg.3_#_805	jgi|Triat2|293107|estExt_fgenesh1_pm.C_contig_250101, jgi|Triat2|45499|Triat1.e_gw1.9.725.1, jgi|Triat2|50887|Triat1.e_gw1.13.523.1	jgi|Trigui1|10188|transcript_OPB37938, jgi|Trigui1|5940|transcript_OPB36873, jgi|Trigui1|6594|transcript_OPB46488, jgi|Trigui1|8875|transcript_OPB44766, jgi|Trigui1|952|transcript_OPB40873	jgi|Tripare1|375514|fgenesh1_pm.27_#_23, jgi|Tripare1|379364|fgenesh1_pm.159_#_7, jgi|Tripare1|400716|MIX5684_12_51, jgi|Tripare1|401395|MIX6363_2485_49	jgi|Trire2|60889|e_gw1.8.677.1, jgi|Trire2|64920|e_gw1.15.256.1, jgi|Trire2|69771|e_gw1.30.42.1	jgi|TriviGv29_8_2|36973|Trive1.e_gw1.6.247.1, jgi|TriviGv29_8_2|50865|Trive1.e_gw1.26.35.1, jgi|TriviGv29_8_2|58189|Trive1.fgenesh1_pm.C_scaffold_15000019, jgi|TriviGv29_8_2|58844|Trive1.fgenesh1_pm.C_scaffold_20000061
OG0000037	4	4	4	4	4	4	Core	jgi|Trias1|145427|e_gw1.10.1105.1, jgi|Trias1|25005|gm1.2974_g, jgi|Trias1|62680|fgenesh1_kg.19_#_84_#_Locus5833v1rpkm12.90, jgi|Trias1|89287|estExt_fgenesh1_pg.C_6_t10248	jgi|Triat2|155013|Triat1.estExt_Genewise1Plus.C_100301, jgi|Triat2|161121|Triat1.VSE_estExt_Genewise1.C_40842, jgi|Triat2|40546|Triat1.e_gw1.5.918.1, jgi|Triat2|50338|Triat1.e_gw1.13.679.1	jgi|Trigui1|3053|transcript_OPB41941, jgi|Trigui1|3991|transcript_OPB37089, jgi|Trigui1|7435|transcript_OPB45248, jgi|Trigui1|8957|transcript_OPB44848	jgi|Tripare1|162809|CE162808_13123, jgi|Tripare1|266754|CE266753_82, jgi|Tripare1|315018|CE315017_29575, jgi|Tripare1|386736|gm1.3188_g	jgi|Trire2|111953|fgenesh5_pg.C_scaffold_30000092, jgi|Trire2|65380|e_gw1.16.336.1, jgi|Trire2|79044|estExt_GeneWisePlus.C_120298, jgi|Trire2|79960|estExt_GeneWisePlus.C_160228	jgi|TriviGv29_8_2|157800|e_gw1.85.573.1, jgi|TriviGv29_8_2|193426|fgenesh1_pm.83_#_103, jgi|TriviGv29_8_2|54636|Trive1.fgenesh1_pm.C_scaffold_2000309, jgi|TriviGv29_8_2|86342|Trive1.estExt_Genewise1.C_50938
OG0000038	2	5	5	4	1	6	Core	jgi|Trias1|147248|e_gw1.11.650.1, jgi|Trias1|169052|estExt_Genewise1.C_7_t30469	jgi|Triat2|212010|estExt_Genewise1Plus.C_contig_150021, jgi|Triat2|251669|estExt_Genewise1.C_contig_273627, jgi|Triat2|45077|Triat1.e_gw1.8.1038.1, jgi|Triat2|91867|Triat1.fgenesh1_pg.C_scaffold_11000320, jgi|Triat2|93758|Triat1.fgenesh1_pg.C_scaffold_17000163	jgi|Trigui1|10770|transcript_OPB41109, jgi|Trigui1|2231|transcript_OPB43917, jgi|Trigui1|6696|transcript_OPB46590, jgi|Trigui1|7137|transcript_OPB47031, jgi|Trigui1|7203|transcript_OPB47097	jgi|Tripare1|368308|fgenesh1_kg.318_#_7_#_TRINITY_DN3583_c0_g1_i1, jgi|Tripare1|376166|fgenesh1_pm.43_#_27, jgi|Tripare1|399900|MIX4868_11_21, jgi|Tripare1|401245|MIX6213_6_26	jgi|Trire2|68988|e_gw1.27.43.1	jgi|TriviGv29_8_2|193822|fgenesh1_pm.85_#_42, jgi|TriviGv29_8_2|203474|fgenesh1_pg.82_#_180, jgi|TriviGv29_8_2|32941|Trive1.e_gw1.3.198.1, jgi|TriviGv29_8_2|44478|Trive1.e_gw1.13.103.1, jgi|TriviGv29_8_2|45186|Trive1.e_gw1.13.122.1, jgi|TriviGv29_8_2|78670|Trive1.estExt_Genewise1Plus.C_400044
OG0000039	1	2	4	8	4	5	Core	jgi|Trias1|38348|estExt_Genemark1.C_9_t10196	jgi|Triat2|185690|gw1.18.970.1, jgi|Triat2|45281|Triat1.e_gw1.8.887.1	jgi|Trigui1|10715|transcript_OPB41054, jgi|Trigui1|4512|transcript_OPB37610, jgi|Trigui1|5032|transcript_OPB39338, jgi|Trigui1|9100|transcript_OPB44991	jgi|Tripare1|362906|fgenesh1_kg.167_#_28_#_TRINITY_DN656_c1_g1_i3, jgi|Tripare1|364570|fgenesh1_kg.201_#_17_#_TRINITY_DN879_c0_g1_i1, jgi|Tripare1|364901|fgenesh1_kg.213_#_2_#_TRINITY_DN166_c0_g4_i1, jgi|Tripare1|375591|fgenesh1_pm.29_#_31, jgi|Tripare1|382556|fgenesh1_pm.467_#_9, jgi|Tripare1|387512|gm1.3964_g, jgi|Tripare1|389569|gm1.6021_g, jgi|Tripare1|398105|MIX3073_3525_62	jgi|Trire2|103395|fgenesh5_pg.C_scaffold_1001028, jgi|Trire2|106626|fgenesh5_pg.C_scaffold_7000427, jgi|Trire2|46128|estExt_Genewise1.C_40661, jgi|Trire2|65102|e_gw1.15.194.1	jgi|TriviGv29_8_2|156071|e_gw1.82.117.1, jgi|TriviGv29_8_2|193091|fgenesh1_pm.81_#_104, jgi|TriviGv29_8_2|201372|fgenesh1_pg.6_#_904, jgi|TriviGv29_8_2|226812|Genemark.9466_g, jgi|TriviGv29_8_2|65546|Trive1.fgenesh1_pg.C_scaffold_9000179
OG0000040	4	4	3	4	4	4	Core	jgi|Trias1|193619|estExt_Genewise1Plus.C_7_t10494, jgi|Trias1|33660|estExt_Genemark1.C_2_t10003, jgi|Trias1|456224|MIX11881_3_17, jgi|Trias1|47958|fgenesh1_pg.8_#_291	jgi|Triat2|285336|estExt_fgenesh1_pg.C_contig_260201, jgi|Triat2|31613|Triat1.e_gw1.1.1451.1, jgi|Triat2|317495|estExt_Genemark.C_contig_220279, jgi|Triat2|42190|Triat1.e_gw1.6.159.1	jgi|Trigui1|2005|transcript_OPB38903, jgi|Trigui1|3377|transcript_OPB42265, jgi|Trigui1|9481|transcript_OPB39667	jgi|Tripare1|122768|CE122767_24506, jgi|Tripare1|287463|CE287462_1768, jgi|Tripare1|339732|CE339731_1815, jgi|Tripare1|380657|fgenesh1_pm.239_#_8	jgi|Trire2|119696|estExt_fgenesh5_pg.C_10344, jgi|Trire2|59723|e_gw1.6.472.1, jgi|Trire2|63692|e_gw1.12.104.1, jgi|Trire2|78828|estExt_GeneWisePlus.C_110504	jgi|TriviGv29_8_2|195940|fgenesh1_pm.91_#_201, jgi|TriviGv29_8_2|35347|Trive1.e_gw1.5.593.1, jgi|TriviGv29_8_2|60282|Trive1.fgenesh1_pg.C_scaffold_1000267, jgi|TriviGv29_8_2|84609|Trive1.estExt_Genewise1.C_20957
OG0000041	4	4	4	3	4	4	Core	jgi|Trias1|203712|estExt_Genewise1Plus.C_170187, jgi|Trias1|24351|gm1.2320_g, jgi|Trias1|421231|CE215135_244, jgi|Trias1|446628|MIX2285_83_80	jgi|Triat2|131476|Triat1.estExt_fgenesh1_pg.C_30543, jgi|Triat2|235183|estExt_Genewise1.C_contig_160559, jgi|Triat2|291514|estExt_fgenesh1_pm.C_contig_220076, jgi|Triat2|80986|Triat1.fgenesh1_pm.C_scaffold_7000358	jgi|Trigui1|5490|transcript_OPB36423, jgi|Trigui1|907|transcript_OPB40828, jgi|Trigui1|9110|transcript_OPB45001, jgi|Trigui1|9672|transcript_OPB39858	jgi|Tripare1|12908|CE12907_9423, jgi|Tripare1|309335|CE309334_67237, jgi|Tripare1|371422|fgenesh1_kg.500_#_27_#_TRINITY_DN419_c0_g1_i1	jgi|Trire2|105260|fgenesh5_pg.C_scaffold_5000045, jgi|Trire2|50618|estExt_Genewise1.C_180157, jgi|Trire2|68812|e_gw1.26.152.1, jgi|Trire2|75021|estExt_GeneWisePlus.C_20933	jgi|TriviGv29_8_2|223834|Genemark.6488_g, jgi|TriviGv29_8_2|65301|Trive1.fgenesh1_pg.C_scaffold_8000439, jgi|TriviGv29_8_2|77012|Trive1.estExt_Genewise1Plus.C_150624, jgi|TriviGv29_8_2|83136|Trive1.estExt_fgenesh1_pm.C_140011
OG0000042	3	3	4	3	3	6	Core	jgi|Trias1|199933|estExt_Genewise1Plus.C_12_t10167, jgi|Trias1|454182|MIX9839_322_23, jgi|Trias1|57280|fgenesh1_kg.5_#_569_#_Locus5215v1rpkm16.85	jgi|Triat2|284581|estExt_fgenesh1_pg.C_contig_250174, jgi|Triat2|42070|Triat1.e_gw1.6.1196.1, jgi|Triat2|84116|Triat1.fgenesh1_pg.C_scaffold_1000148	jgi|Trigui1|10507|transcript_OPB43351, jgi|Trigui1|5865|transcript_OPB36798, jgi|Trigui1|6251|transcript_OPB46145, jgi|Trigui1|6388|transcript_OPB46282	jgi|Tripare1|360654|fgenesh1_kg.126_#_38_#_TRINITY_DN4015_c0_g1_i2, jgi|Tripare1|376960|fgenesh1_pm.65_#_32, jgi|Tripare1|382268|fgenesh1_pm.420_#_10	jgi|Trire2|54997|e_gw1.1.1493.1, jgi|Trire2|60784|e_gw1.8.587.1, jgi|Trire2|73631|estExt_GeneWisePlus.C_10262	jgi|TriviGv29_8_2|136135|gw1.67.63.1, jgi|TriviGv29_8_2|36910|Trive1.e_gw1.6.651.1, jgi|TriviGv29_8_2|45231|Trive1.e_gw1.13.92.1, jgi|TriviGv29_8_2|53640|Trive1.e_gw1.66.12.1, jgi|TriviGv29_8_2|58448|Trive1.fgenesh1_pm.C_scaffold_17000038, jgi|TriviGv29_8_2|59399|Trive1.fgenesh1_pm.C_scaffold_27000002
OG0000043	4	4	4	3	2	5	Core	jgi|Trias1|138510|e_gw1.6.1327.1, jgi|Trias1|59995|fgenesh1_kg.10_#_221_#_Locus3213v1rpkm38.41, jgi|Trias1|61683|fgenesh1_kg.14_#_283_#_Locus851v1rpkm168.63, jgi|Trias1|62150|fgenesh1_kg.16_#_33_#_Locus2255v1rpkm60.08	jgi|Triat2|128042|Triat1.estExt_fgenesh1_pm.C_40186, jgi|Triat2|219088|estExt_Genewise1Plus.C_contig_230059, jgi|Triat2|39549|Triat1.e_gw1.4.802.1, jgi|Triat2|86704|Triat1.fgenesh1_pg.C_scaffold_2001097	jgi|Trigui1|10288|transcript_OPB41763, jgi|Trigui1|11046|transcript_OPB43222, jgi|Trigui1|428|transcript_OPB40349, jgi|Trigui1|803|transcript_OPB40724	jgi|Tripare1|209728|CE209727_6593, jgi|Tripare1|227293|CE227292_4671, jgi|Tripare1|381858|fgenesh1_pm.358_#_2	jgi|Trire2|67026|e_gw1.20.236.1, jgi|Trire2|71008|e_gw1.46.25.1	jgi|TriviGv29_8_2|34210|Trive1.e_gw1.4.1384.1, jgi|TriviGv29_8_2|43838|Trive1.e_gw1.12.98.1, jgi|TriviGv29_8_2|45948|Trive1.e_gw1.14.709.1, jgi|TriviGv29_8_2|45984|Trive1.e_gw1.14.410.1, jgi|TriviGv29_8_2|51854|Trive1.e_gw1.30.26.1
OG0000044	5	3	4	4	3	4	Core	jgi|Trias1|154828|e_gw1.41.34.1, jgi|Trias1|192797|estExt_Genewise1Plus.C_6_t30223, jgi|Trias1|46695|fgenesh1_pg.6_#_297, jgi|Trias1|49108|fgenesh1_pg.10_#_212, jgi|Trias1|57693|fgenesh1_kg.6_#_285_#_Locus11456v2rpkm0.85	jgi|Triat2|128193|Triat1.estExt_fgenesh1_pm.C_40471, jgi|Triat2|219964|estExt_Genewise1Plus.C_contig_230988, jgi|Triat2|88762|Triat1.fgenesh1_pg.C_scaffold_5000326	jgi|Trigui1|10242|transcript_OPB41717, jgi|Trigui1|472|transcript_OPB40393, jgi|Trigui1|7483|transcript_OPB45296, jgi|Trigui1|7656|transcript_OPB45469	jgi|Tripare1|152872|CE152871_1889, jgi|Tripare1|352115|fgenesh1_kg.37_#_80_#_TRINITY_DN4022_c0_g1_i4, jgi|Tripare1|380859|fgenesh1_pm.258_#_5, jgi|Tripare1|382642|fgenesh1_pm.486_#_4	jgi|Trire2|122972|estExt_fgenesh5_pg.C_160247, jgi|Trire2|81430|estExt_GeneWisePlus.C_240293, jgi|Trire2|81536|estExt_GeneWisePlus.C_250195	jgi|TriviGv29_8_2|34827|Trive1.e_gw1.4.635.1, jgi|TriviGv29_8_2|57750|Trive1.fgenesh1_pm.C_scaffold_12000206, jgi|TriviGv29_8_2|59192|Trive1.fgenesh1_pm.C_scaffold_24000006, jgi|TriviGv29_8_2|67662|Trive1.fgenesh1_pg.C_scaffold_14000220
OG0000045	2	2	3	3	2	10	Core	jgi|Trias1|51613|fgenesh1_pg.17_#_47, jgi|Trias1|59313|fgenesh1_kg.9_#_112_#_Locus15126v1rpkm0.36	jgi|Triat2|280220|estExt_fgenesh1_pg.C_contig_140185, jgi|Triat2|315146|estExt_Genemark.C_contig_160232	jgi|Trigui1|7262|transcript_OPB47156, jgi|Trigui1|8834|transcript_OPB44725, jgi|Trigui1|9077|transcript_OPB44968	jgi|Tripare1|157407|CE157406_3013, jgi|Tripare1|370194|fgenesh1_kg.419_#_7_#_TRINITY_DN4146_c0_g1_i2, jgi|Tripare1|371379|fgenesh1_kg.497_#_19_#_TRINITY_DN3340_c0_g1_i2	jgi|Trire2|104182|fgenesh5_pg.C_scaffold_3000137, jgi|Trire2|73104|kg2.C_scaffold_53000001	jgi|TriviGv29_8_2|125715|gw1.4.1095.1, jgi|TriviGv29_8_2|134212|gw1.87.763.1, jgi|TriviGv29_8_2|153840|e_gw1.77.221.1, jgi|TriviGv29_8_2|156681|e_gw1.83.339.1, jgi|TriviGv29_8_2|159674|e_gw1.87.415.1, jgi|TriviGv29_8_2|191924|fgenesh1_pm.63_#_7, jgi|TriviGv29_8_2|193156|fgenesh1_pm.81_#_169, jgi|TriviGv29_8_2|28724|Trive1.e_gw1.1.1078.1, jgi|TriviGv29_8_2|29024|Trive1.e_gw1.1.297.1, jgi|TriviGv29…
OG0000046	3	16	1	1	2	2	Core	jgi|Trias1|445978|MIX1635_19_79, jgi|Trias1|61308|fgenesh1_kg.13_#_218_#_Locus8933v1rpkm2.78, jgi|Trias1|62651|fgenesh1_kg.19_#_55_#_Locus18927v1rpkm0.00	jgi|Triat2|144106|Triat1.estExt_Genewise1.C_130229, jgi|Triat2|170896|gw1.27.1696.1, jgi|Triat2|181002|gw1.28.1105.1, jgi|Triat2|185576|gw1.18.963.1, jgi|Triat2|185589|gw1.26.2467.1, jgi|Triat2|185630|gw1.12.324.1, jgi|Triat2|194157|e_gw1.21.1086.1, jgi|Triat2|210557|estExt_Genewise1Plus.C_contig_120065, jgi|Triat2|220698|estExt_Genewise1Plus.C_contig_240474, jgi|Triat2|232687|estExt_Genewise1.C_…	jgi|Trigui1|4889|transcript_OPB39195	jgi|Tripare1|395570|MIX538_658_80	jgi|Trire2|104219|fgenesh5_pg.C_scaffold_3000174, jgi|Trire2|124007|estExt_fgenesh5_pg.C_300055	jgi|TriviGv29_8_2|132850|gw1.90.1045.1, jgi|TriviGv29_8_2|2382|Trive1.gw1.15.51.1
OG0000047	0	0	0	0	0	1	Unique						jgi|TriviGv29_8_2|152919|e_gw1.73.157.1
OG0000048	2	6	3	2	4	6	Core	jgi|Trias1|127103|e_gw1.1.1092.1, jgi|Trias1|134523|e_gw1.4.1224.1	jgi|Triat2|192688|e_gw1.19.143.1, jgi|Triat2|293671|estExt_fgenesh1_pm.C_contig_250682, jgi|Triat2|34225|Triat1.e_gw1.2.235.1, jgi|Triat2|53012|Triat1.e_gw1.16.118.1, jgi|Triat2|54943|Triat1.e_gw1.21.30.1, jgi|Triat2|91079|Triat1.fgenesh1_pg.C_scaffold_9000425	jgi|Trigui1|3399|transcript_OPB42287, jgi|Trigui1|3829|transcript_OPB42717, jgi|Trigui1|6664|transcript_OPB46558	jgi|Tripare1|380667|fgenesh1_pm.240_#_6, jgi|Tripare1|380786|fgenesh1_pm.251_#_4	jgi|Trire2|119710|estExt_fgenesh5_pg.C_10361, jgi|Trire2|43701|estExt_Genewise1.C_10269, jgi|Trire2|54972|e_gw1.1.336.1, jgi|Trire2|71817|kg2.C_scaffold_15000004	jgi|TriviGv29_8_2|191922|fgenesh1_pm.63_#_5, jgi|TriviGv29_8_2|27907|Trive1.e_gw1.1.303.1, jgi|TriviGv29_8_2|31389|Trive1.e_gw1.2.1547.1, jgi|TriviGv29_8_2|52764|Trive1.e_gw1.36.17.1, jgi|TriviGv29_8_2|53178|Trive1.e_gw1.42.12.1, jgi|TriviGv29_8_2|64335|Trive1.fgenesh1_pg.C_scaffold_7000002
OG0000049	3	3	5	3	0	4	Dispensible	jgi|Trias1|128752|e_gw1.1.2600.1, jgi|Trias1|173887|estExt_Genewise1.C_11_t20156, jgi|Trias1|76970|estExt_fgenesh1_pm.C_3_t10026	jgi|Triat2|30590|Triat1.e_gw1.1.3471.1, jgi|Triat2|319795|estExt_Genemark.C_contig_250869, jgi|Triat2|53540|Triat1.e_gw1.17.551.1	jgi|Trigui1|10363|transcript_OPB41838, jgi|Trigui1|10772|transcript_OPB41111, jgi|Trigui1|4381|transcript_OPB37479, jgi|Trigui1|4629|transcript_OPB37727, jgi|Trigui1|626|transcript_OPB40547	jgi|Tripare1|376168|fgenesh1_pm.43_#_29, jgi|Tripare1|380127|fgenesh1_pm.200_#_10, jgi|Tripare1|382797|fgenesh1_pm.519_#_5		jgi|TriviGv29_8_2|125679|gw1.82.211.1, jgi|TriviGv29_8_2|13620|Trive1.gw1.9.631.1, jgi|TriviGv29_8_2|190976|fgenesh1_pm.5_#_736, jgi|TriviGv29_8_2|219631|Genemark.2285_g
OG0000050	22	1	1	0	0	1	Dispensible	jgi|Trias1|102771|gw1.9.457.1, jgi|Trias1|105535|gw1.23.77.1, jgi|Trias1|127961|e_gw1.1.1406.1, jgi|Trias1|132120|e_gw1.3.752.1, jgi|Trias1|133080|e_gw1.3.469.1, jgi|Trias1|136832|e_gw1.5.1183.1, jgi|Trias1|139187|e_gw1.6.1768.1, jgi|Trias1|155084|e_gw1.72.2.1, jgi|Trias1|203510|estExt_Genewise1Plus.C_160436, jgi|Trias1|289879|CE83783_4181, jgi|Trias1|333200|CE127104_11107, jgi|Trias1|38273|estEx…	jgi|Triat2|181437|gw1.18.734.1	jgi|Trigui1|7366|transcript_OPB45179			jgi|TriviGv29_8_2|181564|estExt_Genewise1Plus.C_820491
OG0000051	2	5	2	5	1	7	Core	jgi|Trias1|54706|fgenesh1_kg.2_#_806_#_Locus1137v1rpkm128.75, jgi|Trias1|71677|fgenesh1_pm.11_#_260	jgi|Triat2|149048|Triat1.estExt_Genewise1Plus.C_20557, jgi|Triat2|195163|e_gw1.22.1213.1, jgi|Triat2|195817|e_gw1.22.1138.1, jgi|Triat2|299177|estExt_fgenesh1_kg.C_contig_220219, jgi|Triat2|322237|estExt_Genemark.C_contig_271523	jgi|Trigui1|1264|transcript_OPB38162, jgi|Trigui1|9262|transcript_OPB45726	jgi|Tripare1|330574|CE330573_768, jgi|Tripare1|371335|fgenesh1_kg.494_#_24_#_TRINITY_DN1960_c1_g1_i4, jgi|Tripare1|371341|fgenesh1_kg.494_#_30_#_TRINITY_DN3741_c0_g1_i2, jgi|Tripare1|379305|fgenesh1_pm.157_#_8, jgi|Tripare1|397591|MIX2559_19_34	jgi|Trire2|103060|fgenesh5_pg.C_scaffold_1000693	jgi|TriviGv29_8_2|152771|e_gw1.72.172.1, jgi|TriviGv29_8_2|153866|e_gw1.78.307.1, jgi|TriviGv29_8_2|154160|e_gw1.78.364.1, jgi|TriviGv29_8_2|154276|e_gw1.79.427.1, jgi|TriviGv29_8_2|154318|e_gw1.79.357.1, jgi|TriviGv29_8_2|163503|e_gw1.91.1212.1, jgi|TriviGv29_8_2|195992|fgenesh1_pm.91_#_253
OG0000052	4	3	5	3	1	5	Core	jgi|Trias1|144420|e_gw1.9.1304.1, jgi|Trias1|448074|MIX3731_3_57, jgi|Trias1|50501|fgenesh1_pg.13_#_166, jgi|Trias1|73437|fgenesh1_pm.15_#_342	jgi|Triat2|177332|gw1.21.643.1, jgi|Triat2|289111|estExt_fgenesh1_pm.C_contig_140144, jgi|Triat2|90168|Triat1.fgenesh1_pg.C_scaffold_8000035	jgi|Trigui1|617|transcript_OPB40538, jgi|Trigui1|6353|transcript_OPB46247, jgi|Trigui1|6636|transcript_OPB46530, jgi|Trigui1|7263|transcript_OPB47157, jgi|Trigui1|9897|transcript_OPB43643	jgi|Tripare1|356320|fgenesh1_kg.75_#_25_#_TRINITY_DN2443_c1_g1_i1, jgi|Tripare1|380799|fgenesh1_pm.252_#_2, jgi|Tripare1|381052|fgenesh1_pm.272_#_14	jgi|Trire2|79816|estExt_GeneWisePlus.C_150316	jgi|TriviGv29_8_2|158826|e_gw1.86.95.1, jgi|TriviGv29_8_2|29196|Trive1.e_gw1.1.1950.1, jgi|TriviGv29_8_2|34277|Trive1.e_gw1.4.349.1, jgi|TriviGv29_8_2|67231|Trive1.fgenesh1_pg.C_scaffold_13000182, jgi|TriviGv29_8_2|70997|Trive1.fgenesh1_pg.C_scaffold_63000001
OG0000053	2	2	4	6	1	6	Core	jgi|Trias1|151471|e_gw1.16.395.1, jgi|Trias1|71461|fgenesh1_pm.11_#_44	jgi|Triat2|194942|e_gw1.21.486.1, jgi|Triat2|307538|Genemark.4424_g	jgi|Trigui1|5414|transcript_OPB36347, jgi|Trigui1|6559|transcript_OPB46453, jgi|Trigui1|7664|transcript_OPB45477, jgi|Trigui1|894|transcript_OPB40815	jgi|Tripare1|362586|fgenesh1_kg.161_#_1_#_TRINITY_DN2044_c0_g3_i1, jgi|Tripare1|375463|fgenesh1_pm.26_#_5, jgi|Tripare1|390986|gm1.7438_g, jgi|Tripare1|392154|gm1.8606_g, jgi|Tripare1|395597|MIX565_77_68, jgi|Tripare1|403343|MIX8311_98_97	jgi|Trire2|105247|fgenesh5_pg.C_scaffold_5000032	jgi|TriviGv29_8_2|147072|e_gw1.5.339.1, jgi|TriviGv29_8_2|151632|e_gw1.58.12.1, jgi|TriviGv29_8_2|193306|fgenesh1_pm.82_#_127, jgi|TriviGv29_8_2|225834|Genemark.8488_g, jgi|TriviGv29_8_2|48872|Trive1.e_gw1.20.49.1, jgi|TriviGv29_8_2|52507|Trive1.e_gw1.34.82.1
OG0000054	1	4	4	4	0	6	Dispensible	jgi|Trias1|31678|gm1.9647_g	jgi|Triat2|176654|gw1.12.162.1, jgi|Triat2|194183|e_gw1.21.1076.1, jgi|Triat2|194517|e_gw1.21.1072.1, jgi|Triat2|214255|estExt_Genewise1Plus.C_contig_170890	jgi|Trigui1|10334|transcript_OPB41809, jgi|Trigui1|11001|transcript_OPB36263, jgi|Trigui1|6545|transcript_OPB46439, jgi|Trigui1|9391|transcript_OPB45855	jgi|Tripare1|383430|fgenesh1_pm.757_#_3, jgi|Tripare1|396183|MIX1151_35_64, jgi|Tripare1|398783|MIX3751_101_48, jgi|Tripare1|399316|MIX4284_3_12		jgi|TriviGv29_8_2|135812|gw1.86.691.1, jgi|TriviGv29_8_2|147498|e_gw1.5.2189.1, jgi|TriviGv29_8_2|150190|e_gw1.6.2019.1, jgi|TriviGv29_8_2|151367|e_gw1.46.17.1, jgi|TriviGv29_8_2|164250|e_gw1.91.1181.1, jgi|TriviGv29_8_2|68553|Trive1.fgenesh1_pg.C_scaffold_18000008
OG0000055	0	0	0	0	0	25	Dispensible						jgi|TriviGv29_8_2|122850|gw1.86.215.1, jgi|TriviGv29_8_2|132302|gw1.87.690.1, jgi|TriviGv29_8_2|132350|gw1.1.1359.1, jgi|TriviGv29_8_2|132488|gw1.88.720.1, jgi|TriviGv29_8_2|132552|gw1.87.697.1, jgi|TriviGv29_8_2|132567|gw1.92.1076.1, jgi|TriviGv29_8_2|134520|gw1.82.495.1, jgi|TriviGv29_8_2|139387|gw1.76.234.1, jgi|TriviGv29_8_2|149469|e_gw1.6.1482.1, jgi|TriviGv29_8_2|155684|e_gw1.82.2.1, jgi|Tr…
OG0000056	2	3	5	2	2	6	Core	jgi|Trias1|52809|fgenesh1_kg.1_#_70_#_Locus5821v5rpkm0.00_PRE, jgi|Trias1|90806|estExt_fgenesh1_pg.C_9_t10179	jgi|Triat2|17892|Triat1.gw1.1.2497.1, jgi|Triat2|218763|estExt_Genewise1Plus.C_contig_220864, jgi|Triat2|262278|fgenesh1_pm.contig_18_#_126	jgi|Trigui1|6417|transcript_OPB46311, jgi|Trigui1|6693|transcript_OPB46587, jgi|Trigui1|7217|transcript_OPB47111, jgi|Trigui1|7231|transcript_OPB47125, jgi|Trigui1|8097|transcript_OPB41404	jgi|Tripare1|380976|fgenesh1_pm.267_#_13, jgi|Tripare1|391825|gm1.8277_g	jgi|Trire2|70922|e_gw1.44.6.1, jgi|Trire2|75247|estExt_GeneWisePlus.C_30301	jgi|TriviGv29_8_2|132053|gw1.46.9.1, jgi|TriviGv29_8_2|142751|e_gw1.2.1526.1, jgi|TriviGv29_8_2|161476|e_gw1.89.703.1, jgi|TriviGv29_8_2|222413|Genemark.5067_g, jgi|TriviGv29_8_2|4009|Trive1.gw1.23.53.1, jgi|TriviGv29_8_2|44412|Trive1.e_gw1.13.416.1
OG0000057	1	2	1	1	18	1	Core	jgi|Trias1|222718|CE16622_7589	jgi|Triat2|227281|estExt_Genewise1Plus.C_contig_271010, jgi|Triat2|227283|estExt_Genewise1Plus.C_contig_271012	jgi|Trigui1|8485|transcript_OPB42877	jgi|Tripare1|371836|fgenesh1_kg.537_#_12_#_TRINITY_DN1923_c1_g1_i1	jgi|Trire2|111332|fgenesh5_pg.C_scaffold_26000020, jgi|Trire2|111680|fgenesh5_pg.C_scaffold_28000093, jgi|Trire2|120927|estExt_fgenesh5_pg.C_50180, jgi|Trire2|30068|gw1.7.304.1, jgi|Trire2|30084|gw1.10.197.1, jgi|Trire2|35186|gw1.22.146.1, jgi|Trire2|39753|gw1.33.93.1, jgi|Trire2|41152|gw1.32.111.1, jgi|Trire2|55666|e_gw1.2.1030.1, jgi|Trire2|57280|e_gw1.4.354.1, jgi|Trire2|57671|e_gw1.4.608.1, j…	jgi|TriviGv29_8_2|640|Trive1.gw1.9.34.1
OG0000058	4	4	4	3	3	3	Core	jgi|Trias1|143865|e_gw1.9.533.1, jgi|Trias1|199808|estExt_Genewise1Plus.C_12_t10020, jgi|Trias1|54365|fgenesh1_kg.2_#_465_#_Locus4421v1rpkm23.42, jgi|Trias1|74561|fgenesh1_pm.27_#_2	jgi|Triat2|128429|Triat1.estExt_fgenesh1_pm.C_60184, jgi|Triat2|161174|Triat1.LUB_estExt_Genewise1Plus.C_60921, jgi|Triat2|247111|estExt_Genewise1.C_contig_261235, jgi|Triat2|304204|Genemark.1090_g	jgi|Trigui1|1603|transcript_OPB38501, jgi|Trigui1|2744|transcript_OPB44430, jgi|Trigui1|6975|transcript_OPB46869, jgi|Trigui1|9892|transcript_OPB43638	jgi|Tripare1|179464|CE179463_11945, jgi|Tripare1|380726|fgenesh1_pm.245_#_2, jgi|Tripare1|96246|CE96245_15090	jgi|Trire2|104438|fgenesh5_pg.C_scaffold_3000393, jgi|Trire2|55161|e_gw1.2.845.1, jgi|Trire2|79395|estExt_GeneWisePlus.C_130391	jgi|TriviGv29_8_2|170054|estExt_Genewise1.C_60700, jgi|TriviGv29_8_2|43109|Trive1.e_gw1.11.124.1, jgi|TriviGv29_8_2|54702|Trive1.fgenesh1_pm.C_scaffold_3000050
OG0000059	4	4	4	3	2	4	Core	jgi|Trias1|136821|e_gw1.5.2033.1, jgi|Trias1|30728|gm1.8697_g, jgi|Trias1|65726|fgenesh1_pm.3_#_181, jgi|Trias1|72337|fgenesh1_pm.12_#_414	jgi|Triat2|174041|gw1.28.823.1, jgi|Triat2|174054|gw1.24.1073.1, jgi|Triat2|174088|gw1.25.1021.1, jgi|Triat2|174096|gw1.25.1023.1	jgi|Trigui1|10003|transcript_OPB37753, jgi|Trigui1|11220|transcript_OPB35937, jgi|Trigui1|3851|transcript_OPB42739, jgi|Trigui1|759|transcript_OPB40680	jgi|Tripare1|362713|fgenesh1_kg.163_#_10_#_TRINITY_DN2046_c1_g2_i1, jgi|Tripare1|371435|fgenesh1_kg.501_#_6_#_TRINITY_DN1108_c0_g1_i2, jgi|Tripare1|63309|CE63308_15419	jgi|Trire2|108715|fgenesh5_pg.C_scaffold_13000061, jgi|Trire2|121968|estExt_fgenesh5_pg.C_100022	jgi|TriviGv29_8_2|133856|gw1.84.596.1, jgi|TriviGv29_8_2|133875|gw1.5.1821.1, jgi|TriviGv29_8_2|140693|e_gw1.1.960.1, jgi|TriviGv29_8_2|201619|fgenesh1_pg.57_#_4
OG0000060	3	3	4	3	3	4	Core	jgi|Trias1|126972|e_gw1.1.2383.1, jgi|Trias1|131123|e_gw1.2.156.1, jgi|Trias1|158991|estExt_Genewise1.C_2_t30104	jgi|Triat2|127525|Triat1.estExt_fgenesh1_pm.C_20171, jgi|Triat2|31997|Triat1.e_gw1.1.1214.1, jgi|Triat2|320350|estExt_Genemark.C_contig_260644	jgi|Trigui1|1590|transcript_OPB38488, jgi|Trigui1|1598|transcript_OPB38496, jgi|Trigui1|5091|transcript_OPB39397, jgi|Trigui1|7855|transcript_OPB41162	jgi|Tripare1|356117|fgenesh1_kg.73_#_83_#_TRINITY_DN1094_c0_g1_i2, jgi|Tripare1|378519|fgenesh1_pm.119_#_6, jgi|Tripare1|385141|gm1.1593_g	jgi|Trire2|120017|estExt_fgenesh5_pg.C_20066, jgi|Trire2|58158|e_gw1.4.653.1, jgi|Trire2|74601|estExt_GeneWisePlus.C_20120	jgi|TriviGv29_8_2|138541|gw1.55.36.1, jgi|TriviGv29_8_2|29182|Trive1.e_gw1.1.97.1, jgi|TriviGv29_8_2|40872|Trive1.e_gw1.9.521.1, jgi|TriviGv29_8_2|84034|Trive1.estExt_Genewise1.C_11379
OG0000061	4	4	1	4	5	5	Core	jgi|Trias1|130917|e_gw1.2.815.1, jgi|Trias1|131152|e_gw1.2.2036.1, jgi|Trias1|341024|CE134928_746, jgi|Trias1|65841|fgenesh1_pm.3_#_296	jgi|Triat2|225436|estExt_Genewise1Plus.C_contig_261547, jgi|Triat2|265869|fgenesh1_pm.contig_25_#_563, jgi|Triat2|284972|estExt_fgenesh1_pg.C_contig_250590, jgi|Triat2|302016|estExt_fgenesh1_kg.C_contig_270650	jgi|Trigui1|1435|transcript_OPB38333	jgi|Tripare1|177470|CE177469_4281, jgi|Tripare1|264059|CE264058_92073, jgi|Tripare1|354127|fgenesh1_kg.54_#_1_#_TRINITY_DN854_c0_g1_i4, jgi|Tripare1|360112|fgenesh1_kg.119_#_54_#_TRINITY_DN2072_c0_g1_i1	jgi|Trire2|29115|gw1.1.519.1, jgi|Trire2|29142|gw1.8.212.1, jgi|Trire2|51654|estExt_Genewise1.C_240250, jgi|Trire2|55990|e_gw1.2.303.1, jgi|Trire2|70861|e_gw1.42.10.1	jgi|TriviGv29_8_2|17045|Trive1.gw1.1.1338.1, jgi|TriviGv29_8_2|191200|fgenesh1_pm.6_#_204, jgi|TriviGv29_8_2|221752|Genemark.4406_g, jgi|TriviGv29_8_2|60530|Trive1.fgenesh1_pg.C_scaffold_1000515, jgi|TriviGv29_8_2|61612|Trive1.fgenesh1_pg.C_scaffold_2000617
OG0000062	4	4	4	2	2	4	Core	jgi|Trias1|154975|e_gw1.52.3.1, jgi|Trias1|194104|estExt_Genewise1Plus.C_7_t30011, jgi|Trias1|200824|estExt_Genewise1Plus.C_13_t10055, jgi|Trias1|64824|fgenesh1_pm.2_#_348	jgi|Triat2|264580|fgenesh1_pm.contig_23_#_478, jgi|Triat2|41684|Triat1.e_gw1.6.241.1, jgi|Triat2|45073|Triat1.e_gw1.8.276.1, jgi|Triat2|48469|Triat1.e_gw1.11.286.1	jgi|Trigui1|10403|transcript_OPB41878, jgi|Trigui1|10642|transcript_OPB40981, jgi|Trigui1|409|transcript_OPB40330, jgi|Trigui1|6844|transcript_OPB46738	jgi|Tripare1|371196|fgenesh1_kg.481_#_30_#_TRINITY_DN4005_c0_g1_i3, jgi|Tripare1|403895|MIX8863_999_55	jgi|Trire2|121877|estExt_fgenesh5_pg.C_90277, jgi|Trire2|66859|e_gw1.19.86.1	jgi|TriviGv29_8_2|43322|Trive1.e_gw1.11.151.1, jgi|TriviGv29_8_2|46819|Trive1.e_gw1.16.220.1, jgi|TriviGv29_8_2|59889|Trive1.fgenesh1_pm.C_scaffold_39000005, jgi|TriviGv29_8_2|78584|Trive1.estExt_Genewise1Plus.C_350003
OG0000063	5	4	3	2	2	5	Core	jgi|Trias1|190018|estExt_Genewise1Plus.C_4_t50319, jgi|Trias1|27807|gm1.5776_g, jgi|Trias1|41515|estExt_Genemark1.C_240011, jgi|Trias1|70192|fgenesh1_pm.8_#_571, jgi|Trias1|74478|fgenesh1_pm.24_#_18	jgi|Triat2|210297|estExt_Genewise1Plus.C_contig_100133, jgi|Triat2|282872|estExt_fgenesh1_pg.C_contig_220114, jgi|Triat2|49766|Triat1.e_gw1.12.785.1, jgi|Triat2|54982|Triat1.e_gw1.21.101.1	jgi|Trigui1|3845|transcript_OPB42733, jgi|Trigui1|708|transcript_OPB40629, jgi|Trigui1|7620|transcript_OPB45433	jgi|Tripare1|400524|MIX5492_2_13, jgi|Tripare1|401658|MIX6626_84_98	jgi|Trire2|124043|estExt_fgenesh5_pg.C_310058, jgi|Trire2|68347|e_gw1.24.244.1	jgi|TriviGv29_8_2|192059|fgenesh1_pm.69_#_21, jgi|TriviGv29_8_2|193285|fgenesh1_pm.82_#_106, jgi|TriviGv29_8_2|217392|Genemark.46_g, jgi|TriviGv29_8_2|83539|Trive1.estExt_fgenesh1_pm.C_240027, jgi|TriviGv29_8_2|85551|Trive1.estExt_Genewise1.C_40114
OG0000064	1	3	2	6	3	2	Core	jgi|Trias1|138042|e_gw1.5.1066.1	jgi|Triat2|251390|estExt_Genewise1.C_contig_273320, jgi|Triat2|322009|estExt_Genemark.C_contig_271265, jgi|Triat2|90783|Triat1.fgenesh1_pg.C_scaffold_9000129	jgi|Trigui1|11131|transcript_OPB36005, jgi|Trigui1|6072|transcript_OPB45966	jgi|Tripare1|239367|CE239366_581, jgi|Tripare1|240208|CE240207_1414, jgi|Tripare1|284171|CE284170_764, jgi|Tripare1|368122|fgenesh1_kg.306_#_18_#_TRINITY_DN4693_c0_g1_i1, jgi|Tripare1|386164|gm1.2616_g, jgi|Tripare1|399155|MIX4123_168_30	jgi|Trire2|104592|fgenesh5_pg.C_scaffold_3000547, jgi|Trire2|104593|fgenesh5_pg.C_scaffold_3000548, jgi|Trire2|105458|fgenesh5_pg.C_scaffold_5000243	jgi|TriviGv29_8_2|152376|e_gw1.70.146.1, jgi|TriviGv29_8_2|223464|Genemark.6118_g
OG0000065	3	6	2	6	1	3	Core	jgi|Trias1|107018|gw1.11.631.1, jgi|Trias1|62619|fgenesh1_kg.19_#_23_#_Locus5334v1rpkm15.96, jgi|Trias1|74704|fgenesh1_pm.32_#_12	jgi|Triat2|285877|estExt_fgenesh1_pg.C_contig_260795, jgi|Triat2|298001|estExt_fgenesh1_kg.C_contig_180054, jgi|Triat2|300049|estExt_fgenesh1_kg.C_contig_240459, jgi|Triat2|315002|estExt_Genemark.C_contig_160056, jgi|Triat2|320456|estExt_Genemark.C_contig_260757, jgi|Triat2|85715|Triat1.fgenesh1_pg.C_scaffold_2000108	jgi|Trigui1|10939|transcript_OPB36201, jgi|Trigui1|8870|transcript_OPB44761	jgi|Tripare1|168758|CE168757_5711, jgi|Tripare1|183306|CE183305_3876, jgi|Tripare1|220395|CE220394_7280, jgi|Tripare1|241751|CE241750_4193, jgi|Tripare1|349845|fgenesh1_kg.22_#_57_#_TRINITY_DN1854_c0_g7_i1, jgi|Tripare1|393587|gm1.10039_g	jgi|Trire2|111863|fgenesh5_pg.C_scaffold_30000002	jgi|TriviGv29_8_2|201282|fgenesh1_pg.6_#_814, jgi|TriviGv29_8_2|216494|estExt_fgenesh1_kg.C_830008, jgi|TriviGv29_8_2|221824|Genemark.4478_g
OG0000066	3	3	2	7	2	4	Core	jgi|Trias1|252328|CE46232_580, jgi|Trias1|51922|fgenesh1_pg.19_#_22, jgi|Trias1|63113|fgenesh1_kg.32_#_10_#_Locus7118v1rpkm7.01	jgi|Triat2|285878|estExt_fgenesh1_pg.C_contig_260796, jgi|Triat2|315758|estExt_Genemark.C_contig_180125, jgi|Triat2|34125|Triat1.e_gw1.2.2146.1	jgi|Trigui1|10940|transcript_OPB36202, jgi|Trigui1|8871|transcript_OPB44762	jgi|Tripare1|220411|CE220410_1646, jgi|Tripare1|241584|CE241583_115, jgi|Tripare1|349846|fgenesh1_kg.22_#_58_#_TRINITY_DN2838_c0_g1_i2, jgi|Tripare1|367745|fgenesh1_kg.290_#_26_#_TRINITY_DN9372_c0_g1_i1, jgi|Tripare1|368291|fgenesh1_kg.317_#_4_#_TRINITY_DN1106_c0_g1_i1, jgi|Tripare1|370960|fgenesh1_kg.459_#_32_#_TRINITY_DN3571_c0_g1_i2, jgi|Tripare1|381280|fgenesh1_pm.293_#_7	jgi|Trire2|111958|fgenesh5_pg.C_scaffold_30000097, jgi|Trire2|124000|estExt_fgenesh5_pg.C_300003	jgi|TriviGv29_8_2|200858|fgenesh1_pg.6_#_390, jgi|TriviGv29_8_2|230726|estExt_Genemark.C_60863, jgi|TriviGv29_8_2|48963|Trive1.e_gw1.20.198.1, jgi|TriviGv29_8_2|67830|Trive1.fgenesh1_pg.C_scaffold_15000037
OG0000067	0	24	0	0	0	0	Dispensible		jgi|Triat2|10225|Triat1.gw1.17.310.1, jgi|Triat2|12616|Triat1.gw1.5.919.1, jgi|Triat2|133230|Triat1.estExt_fgenesh1_pg.C_110149, jgi|Triat2|181379|gw1.22.1050.1, jgi|Triat2|181383|gw1.15.682.1, jgi|Triat2|181405|gw1.24.1632.1, jgi|Triat2|181472|gw1.20.821.1, jgi|Triat2|186084|gw1.27.3999.1, jgi|Triat2|187897|e_gw1.14.689.1, jgi|Triat2|191639|e_gw1.18.738.1, jgi|Triat2|21187|Triat1.gw1.6.1115.1, j…
OG0000068	5	3	4	4	1	2	Core	jgi|Trias1|123703|gw1.10.1394.1, jgi|Trias1|23889|gm1.1858_g, jgi|Trias1|374611|CE168515_8206, jgi|Trias1|42400|fgenesh1_pg.1_#_618, jgi|Trias1|58169|fgenesh1_kg.7_#_189_#_Locus4770v1rpkm20.28	jgi|Triat2|279220|fgenesh1_pg.contig_29_#_88, jgi|Triat2|283791|estExt_fgenesh1_pg.C_contig_240075, jgi|Triat2|91907|Triat1.fgenesh1_pg.C_scaffold_11000360	jgi|Trigui1|8995|transcript_OPB44886, jgi|Trigui1|9473|transcript_OPB39659, jgi|Trigui1|9488|transcript_OPB39674, jgi|Trigui1|9490|transcript_OPB39676	jgi|Tripare1|339768|CE339767_31, jgi|Tripare1|339813|CE339812_38, jgi|Tripare1|355494|fgenesh1_kg.67_#_2_#_TRINITY_DN6119_c0_g1_i1, jgi|Tripare1|399824|MIX4792_16_72	jgi|Trire2|112281|fgenesh5_pg.C_scaffold_36000012	jgi|TriviGv29_8_2|62602|Trive1.fgenesh1_pg.C_scaffold_4000056, jgi|TriviGv29_8_2|67950|Trive1.fgenesh1_pg.C_scaffold_15000157
OG0000069	3	3	3	3	3	5	Core	jgi|Trias1|146718|e_gw1.11.1063.1, jgi|Trias1|271370|CE65274_548705, jgi|Trias1|53394|fgenesh1_kg.1_#_655_#_Locus7v1rpkm7301.04	jgi|Triat2|255394|fgenesh1_kg.contig_18_#_122_#_CBWT_CBYP_CBYT_CCAH_578_2, jgi|Triat2|299986|estExt_fgenesh1_kg.C_contig_240396, jgi|Triat2|301737|estExt_fgenesh1_kg.C_contig_270371	jgi|Trigui1|4881|transcript_OPB39187, jgi|Trigui1|7709|transcript_OPB45522, jgi|Trigui1|9963|transcript_OPB43709	jgi|Tripare1|361571|fgenesh1_kg.139_#_22_#_TRINITY_DN1_c1_g1_i1, jgi|Tripare1|371778|fgenesh1_kg.533_#_6_#_TRINITY_DN10114_c20_g1_i1, jgi|Tripare1|373355|fgenesh1_kg.745_#_6_#_TRINITY_DN4437_c6_g1_i1	jgi|Trire2|122363|estExt_fgenesh5_pg.C_120012, jgi|Trire2|46285|estExt_Genewise1.C_40949, jgi|Trire2|62100|e_gw1.9.287.1	jgi|TriviGv29_8_2|215292|estExt_fgenesh1_kg.C_20141, jgi|TriviGv29_8_2|216259|estExt_fgenesh1_kg.C_740002, jgi|TriviGv29_8_2|217094|estExt_fgenesh1_kg.C_900148, jgi|TriviGv29_8_2|46820|Trive1.e_gw1.16.422.1, jgi|TriviGv29_8_2|53734|Trive1.e_gw1.97.2.1
OG0000070	3	3	4	3	3	3	Core	jgi|Trias1|130155|e_gw1.2.222.1, jgi|Trias1|141275|e_gw1.7.1412.1, jgi|Trias1|180090|estExt_Genewise1.C_260004	jgi|Triat2|154801|Triat1.estExt_Genewise1Plus.C_91074, jgi|Triat2|224443|estExt_Genewise1Plus.C_contig_260519, jgi|Triat2|48227|Triat1.e_gw1.11.757.1	jgi|Trigui1|1969|transcript_OPB38867, jgi|Trigui1|2196|transcript_OPB43882, jgi|Trigui1|6654|transcript_OPB46548, jgi|Trigui1|7773|transcript_OPB45586	jgi|Tripare1|355819|fgenesh1_kg.70_#_39_#_TRINITY_DN9555_c0_g1_i1, jgi|Tripare1|376341|fgenesh1_pm.48_#_4, jgi|Tripare1|61376|CE61375_9605	jgi|Trire2|5656|fgenesh1_pm.C_scaffold_27000034, jgi|Trire2|59388|e_gw1.6.134.1, jgi|Trire2|65191|e_gw1.15.42.1	jgi|TriviGv29_8_2|28667|Trive1.e_gw1.1.1047.1, jgi|TriviGv29_8_2|32348|Trive1.e_gw1.3.900.1, jgi|TriviGv29_8_2|69846|Trive1.fgenesh1_pg.C_scaffold_26000003
OG0000071	3	4	3	4	3	3	Core	jgi|Trias1|23455|gm1.1424_g, jgi|Trias1|27952|gm1.5921_g, jgi|Trias1|61132|fgenesh1_kg.13_#_42_#_Locus6027v1rpkm11.97	jgi|Triat2|153853|Triat1.estExt_Genewise1Plus.C_70705, jgi|Triat2|291101|estExt_fgenesh1_pm.C_contig_200353, jgi|Triat2|300933|estExt_fgenesh1_kg.C_contig_260237, jgi|Triat2|38405|Triat1.e_gw1.4.281.1	jgi|Trigui1|1677|transcript_OPB38575, jgi|Trigui1|7952|transcript_OPB41259, jgi|Trigui1|9499|transcript_OPB39685	jgi|Tripare1|342678|CE342677_2027, jgi|Tripare1|364899|fgenesh1_kg.212_#_28_#_TRINITY_DN11513_c0_g1_i1, jgi|Tripare1|370871|fgenesh1_kg.454_#_26_#_TRINITY_DN9450_c0_g1_i1, jgi|Tripare1|399517|MIX4485_1103_46	jgi|Trire2|108317|fgenesh5_pg.C_scaffold_11000290, jgi|Trire2|66854|e_gw1.19.288.1, jgi|Trire2|76910|estExt_GeneWisePlus.C_60575	jgi|TriviGv29_8_2|195286|fgenesh1_pm.89_#_346, jgi|TriviGv29_8_2|195929|fgenesh1_pm.91_#_190, jgi|TriviGv29_8_2|71305|Trive1.estExt_Genewise1Plus.C_11218
OG0000072	2	4	2	3	1	6	Core	jgi|Trias1|248954|CE42858_1898, jgi|Trias1|54568|fgenesh1_kg.2_#_668_#_Locus5370v1rpkm15.70	jgi|Triat2|173849|gw1.18.440.1, jgi|Triat2|182228|gw1.18.788.1, jgi|Triat2|251378|estExt_Genewise1.C_contig_273307, jgi|Triat2|285954|estExt_fgenesh1_pg.C_contig_260873	jgi|Trigui1|1043|transcript_OPB40964, jgi|Trigui1|10811|transcript_OPB41150	jgi|Tripare1|376552|fgenesh1_pm.53_#_3, jgi|Tripare1|397070|MIX2038_9193_85, jgi|Tripare1|90593|CE90592_1208	jgi|Trire2|58396|e_gw1.5.536.1	jgi|TriviGv29_8_2|152503|e_gw1.71.163.1, jgi|TriviGv29_8_2|152555|e_gw1.71.56.1, jgi|TriviGv29_8_2|202514|fgenesh1_pg.77_#_89, jgi|TriviGv29_8_2|223590|Genemark.6244_g, jgi|TriviGv29_8_2|70596|Trive1.fgenesh1_pg.C_scaffold_35000050, jgi|TriviGv29_8_2|8763|Trive1.gw1.15.218.1
OG0000073	4	7	3	3	1	3	Core	jgi|Trias1|129162|e_gw1.2.420.1, jgi|Trias1|149862|e_gw1.14.313.1, jgi|Trias1|408147|CE202051_4686, jgi|Trias1|429107|CE223011_4211	jgi|Triat2|171988|gw1.20.545.1, jgi|Triat2|201334|e_gw1.25.1547.1, jgi|Triat2|26405|Triat1.gw1.9.1241.1, jgi|Triat2|299170|estExt_fgenesh1_kg.C_contig_220212, jgi|Triat2|33437|Triat1.e_gw1.2.2655.1, jgi|Triat2|53348|Triat1.e_gw1.17.568.1, jgi|Triat2|90991|Triat1.fgenesh1_pg.C_scaffold_9000337	jgi|Trigui1|3198|transcript_OPB42086, jgi|Trigui1|6448|transcript_OPB46342, jgi|Trigui1|8922|transcript_OPB44813	jgi|Tripare1|284218|CE284217_1547, jgi|Tripare1|396995|MIX1963_2_21, jgi|Tripare1|90590|CE90589_579	jgi|Trire2|112638|fgenesh5_pg.C_scaffold_50000007	jgi|TriviGv29_8_2|153551|e_gw1.76.159.1, jgi|TriviGv29_8_2|153851|e_gw1.77.257.1, jgi|TriviGv29_8_2|63697|Trive1.fgenesh1_pg.C_scaffold_5000445
OG0000074	4	6	0	5	3	4	Dispensible	jgi|Trias1|185858|estExt_Genewise1Plus.C_3_t10151, jgi|Trias1|196009|estExt_Genewise1Plus.C_8_t30432, jgi|Trias1|203485|estExt_Genewise1Plus.C_160405, jgi|Trias1|28616|gm1.6585_g	jgi|Triat2|309986|Genemark.6872_g, jgi|Triat2|317516|estExt_Genemark.C_contig_220306, jgi|Triat2|317517|estExt_Genemark.C_contig_220307, jgi|Triat2|51210|Triat1.e_gw1.14.116.1, jgi|Triat2|86574|Triat1.fgenesh1_pg.C_scaffold_2000967, jgi|Triat2|92023|Triat1.fgenesh1_pg.C_scaffold_12000011		jgi|Tripare1|349754|fgenesh1_kg.21_#_120_#_TRINITY_DN2302_c0_g1_i4, jgi|Tripare1|352518|fgenesh1_kg.41_#_51_#_TRINITY_DN418_c0_g1_i5, jgi|Tripare1|385184|gm1.1636_g, jgi|Tripare1|402395|MIX7363_1525_26, jgi|Tripare1|402561|MIX7529_4_22	jgi|Trire2|103900|fgenesh5_pg.C_scaffold_2000488, jgi|Trire2|104356|fgenesh5_pg.C_scaffold_3000311, jgi|Trire2|105027|fgenesh5_pg.C_scaffold_4000405	jgi|TriviGv29_8_2|224528|Genemark.7182_g, jgi|TriviGv29_8_2|226358|Genemark.9012_g, jgi|TriviGv29_8_2|60713|Trive1.fgenesh1_pg.C_scaffold_1000698, jgi|TriviGv29_8_2|68804|Trive1.fgenesh1_pg.C_scaffold_19000017
OG0000075	2	1	3	6	2	5	Core	jgi|Trias1|27712|gm1.5681_g, jgi|Trias1|28437|gm1.6406_g	jgi|Triat2|303951|Genemark.837_g	jgi|Trigui1|5191|transcript_OPB39497, jgi|Trigui1|9247|transcript_OPB45711, jgi|Trigui1|9249|transcript_OPB45713	jgi|Tripare1|135769|CE135768_62, jgi|Tripare1|370745|fgenesh1_kg.447_#_1_#_TRINITY_DN2818_c0_g5_i5, jgi|Tripare1|377029|fgenesh1_pm.68_#_3, jgi|Tripare1|378404|fgenesh1_pm.114_#_31, jgi|Tripare1|381207|fgenesh1_pm.287_#_6, jgi|Tripare1|391425|gm1.7877_g	jgi|Trire2|104215|fgenesh5_pg.C_scaffold_3000170, jgi|Trire2|112656|fgenesh5_pg.C_scaffold_53000005	jgi|TriviGv29_8_2|225309|Genemark.7963_g, jgi|TriviGv29_8_2|44692|Trive1.e_gw1.13.482.1, jgi|TriviGv29_8_2|65061|Trive1.fgenesh1_pg.C_scaffold_8000199, jgi|TriviGv29_8_2|66925|Trive1.fgenesh1_pg.C_scaffold_12000225, jgi|TriviGv29_8_2|67567|Trive1.fgenesh1_pg.C_scaffold_14000125
OG0000076	4	4	3	2	3	3	Core	jgi|Trias1|140841|e_gw1.7.1760.1, jgi|Trias1|154105|e_gw1.25.78.1, jgi|Trias1|170662|estExt_Genewise1.C_9_t10006, jgi|Trias1|63271|fgenesh1_pm.1_#_37	jgi|Triat2|297110|estExt_fgenesh1_kg.C_contig_140014, jgi|Triat2|48371|Triat1.e_gw1.11.889.1, jgi|Triat2|53083|Triat1.e_gw1.16.510.1, jgi|Triat2|83332|Triat1.fgenesh1_pm.C_scaffold_16000022	jgi|Trigui1|10578|transcript_OPB43422, jgi|Trigui1|2085|transcript_OPB43771, jgi|Trigui1|8433|transcript_OPB42825	jgi|Tripare1|365823|fgenesh1_kg.235_#_3_#_TRINITY_DN1952_c0_g1_i1, jgi|Tripare1|401704|MIX6672_2_19	jgi|Trire2|104067|fgenesh5_pg.C_scaffold_3000022, jgi|Trire2|110848|fgenesh5_pg.C_scaffold_22000161, jgi|Trire2|111729|fgenesh5_pg.C_scaffold_28000142	jgi|TriviGv29_8_2|153126|e_gw1.74.117.1, jgi|TriviGv29_8_2|210232|estExt_fgenesh1_pg.C_870018, jgi|TriviGv29_8_2|32996|Trive1.e_gw1.3.1183.1
OG0000077	4	5	3	2	3	2	Core	jgi|Trias1|22269|gm1.238_g, jgi|Trias1|43946|fgenesh1_pg.3_#_59, jgi|Trias1|450639|MIX6296_1266_14, jgi|Trias1|56418|fgenesh1_kg.4_#_613_#_Locus4064v1rpkm26.88	jgi|Triat2|131580|Triat1.estExt_fgenesh1_pg.C_30793, jgi|Triat2|235024|estExt_Genewise1.C_contig_160388, jgi|Triat2|289850|estExt_fgenesh1_pm.C_contig_170112, jgi|Triat2|312003|Genemark.8889_g, jgi|Triat2|315380|estExt_Genemark.C_contig_170134	jgi|Trigui1|3613|transcript_OPB42501, jgi|Trigui1|8012|transcript_OPB41319, jgi|Trigui1|9048|transcript_OPB44939	jgi|Tripare1|365643|fgenesh1_kg.230_#_67_#_TRINITY_DN2151_c2_g1_i1, jgi|Tripare1|62877|CE62876_2946	jgi|Trire2|102846|fgenesh5_pg.C_scaffold_1000479, jgi|Trire2|109952|fgenesh5_pg.C_scaffold_18000049, jgi|Trire2|119764|estExt_fgenesh5_pg.C_10472	jgi|TriviGv29_8_2|10464|Trive1.gw1.2.708.1, jgi|TriviGv29_8_2|68015|Trive1.fgenesh1_pg.C_scaffold_15000222
OG0000078	2	3	4	3	2	4	Core	jgi|Trias1|53139|fgenesh1_kg.1_#_400_#_Locus2676v4rpkm0.00_PRE, jgi|Trias1|59310|fgenesh1_kg.9_#_109_#_Locus2721v1rpkm47.74	jgi|Triat2|293830|estExt_fgenesh1_pm.C_contig_260112, jgi|Triat2|297166|estExt_fgenesh1_kg.C_contig_140071, jgi|Triat2|32632|Triat1.e_gw1.1.2172.1	jgi|Trigui1|10924|transcript_OPB36186, jgi|Trigui1|2017|transcript_OPB38915, jgi|Trigui1|5124|transcript_OPB39430, jgi|Trigui1|7274|transcript_OPB47168	jgi|Tripare1|367075|fgenesh1_kg.272_#_20_#_TRINITY_DN4142_c0_g2_i1, jgi|Tripare1|376212|fgenesh1_pm.44_#_33, jgi|Tripare1|398021|MIX2989_66_50	jgi|Trire2|120696|estExt_fgenesh5_pg.C_40258, jgi|Trire2|56839|e_gw1.3.962.1	jgi|TriviGv29_8_2|217031|estExt_fgenesh1_kg.C_900084, jgi|TriviGv29_8_2|29700|Trive1.e_gw1.1.1270.1, jgi|TriviGv29_8_2|36028|Trive1.e_gw1.5.1239.1, jgi|TriviGv29_8_2|57864|Trive1.fgenesh1_pm.C_scaffold_13000068
OG0000079	4	6	1	3	3	2	Core	jgi|Trias1|142744|e_gw1.8.234.1, jgi|Trias1|28572|gm1.6541_g, jgi|Trias1|321736|CE115640_314, jgi|Trias1|64297|fgenesh1_pm.1_#_1063	jgi|Triat2|227390|estExt_Genewise1Plus.C_contig_271143, jgi|Triat2|294379|estExt_fgenesh1_pm.C_contig_260683, jgi|Triat2|317209|estExt_Genemark.C_contig_210450, jgi|Triat2|317758|estExt_Genemark.C_contig_230050, jgi|Triat2|38659|Triat1.e_gw1.4.545.1, jgi|Triat2|85454|Triat1.fgenesh1_pg.C_scaffold_1001486	jgi|Trigui1|2813|transcript_OPB44499	jgi|Tripare1|196375|CE196374_571, jgi|Tripare1|359113|fgenesh1_kg.108_#_18_#_TRINITY_DN4147_c0_g1_i1, jgi|Tripare1|397027|MIX1995_20_53	jgi|Trire2|57776|e_gw1.4.861.1, jgi|Trire2|67470|e_gw1.21.252.1, jgi|Trire2|80685|estExt_GeneWisePlus.C_200047	jgi|TriviGv29_8_2|114998|gw1.93.51.1, jgi|TriviGv29_8_2|161862|e_gw1.89.96.1
OG0000080	4	3	3	4	2	3	Core	jgi|Trias1|130512|e_gw1.2.1093.1, jgi|Trias1|149583|e_gw1.13.185.1, jgi|Trias1|196021|estExt_Genewise1Plus.C_8_t30444, jgi|Trias1|23071|gm1.1040_g	jgi|Triat2|149780|Triat1.estExt_Genewise1Plus.C_21905, jgi|Triat2|29973|Triat1.e_gw1.1.335.1, jgi|Triat2|45548|Triat1.e_gw1.9.1038.1	jgi|Trigui1|1855|transcript_OPB38753, jgi|Trigui1|5280|transcript_OPB39586, jgi|Trigui1|6466|transcript_OPB46360	jgi|Tripare1|270557|CE270556_6878, jgi|Tripare1|379575|fgenesh1_pm.169_#_4, jgi|Tripare1|380144|fgenesh1_pm.202_#_1, jgi|Tripare1|380227|fgenesh1_pm.211_#_2	jgi|Trire2|105978|fgenesh5_pg.C_scaffold_6000204, jgi|Trire2|57322|e_gw1.4.177.1	jgi|TriviGv29_8_2|28899|Trive1.e_gw1.1.270.1, jgi|TriviGv29_8_2|40829|Trive1.e_gw1.9.1039.1, jgi|TriviGv29_8_2|47235|Trive1.e_gw1.17.51.1
OG0000081	2	2	4	4	1	4	Core	jgi|Trias1|53973|fgenesh1_kg.2_#_73_#_Locus10625v1rpkm1.39, jgi|Trias1|82187|estExt_fgenesh1_pm.C_11_t10010	jgi|Triat2|44407|Triat1.e_gw1.8.1223.1, jgi|Triat2|78855|Triat1.fgenesh1_pm.C_scaffold_2000280	jgi|Trigui1|10337|transcript_OPB41812, jgi|Trigui1|1928|transcript_OPB38826, jgi|Trigui1|7211|transcript_OPB47105, jgi|Trigui1|7819|transcript_OPB45632	jgi|Tripare1|356360|fgenesh1_kg.76_#_5_#_TRINITY_DN2929_c0_g2_i1, jgi|Tripare1|382795|fgenesh1_pm.519_#_3, jgi|Tripare1|389410|gm1.5862_g, jgi|Tripare1|400175|MIX5143_78_96	jgi|Trire2|105912|fgenesh5_pg.C_scaffold_6000138	jgi|TriviGv29_8_2|49892|Trive1.e_gw1.22.280.1, jgi|TriviGv29_8_2|53919|Trive1.fgenesh1_pm.C_scaffold_1000138, jgi|TriviGv29_8_2|56542|Trive1.fgenesh1_pm.C_scaffold_7000353, jgi|TriviGv29_8_2|67278|Trive1.fgenesh1_pg.C_scaffold_13000229
OG0000082	2	2	4	5	1	3	Core	jgi|Trias1|23427|gm1.1396_g, jgi|Trias1|80973|estExt_fgenesh1_pm.C_8_t10399	jgi|Triat2|303443|Genemark.329_g, jgi|Triat2|89763|Triat1.fgenesh1_pg.C_scaffold_7000148	jgi|Trigui1|1304|transcript_OPB38202, jgi|Trigui1|6864|transcript_OPB46758, jgi|Trigui1|7987|transcript_OPB41294, jgi|Trigui1|7988|transcript_OPB41295	jgi|Tripare1|379885|fgenesh1_pm.188_#_17, jgi|Tripare1|385258|gm1.1710_g, jgi|Tripare1|394687|gm1.11139_g, jgi|Tripare1|92044|CE92043_103, jgi|Tripare1|92063|CE92062_91	jgi|Trire2|103155|fgenesh5_pg.C_scaffold_1000788	jgi|TriviGv29_8_2|205942|fgenesh1_pg.89_#_411, jgi|TriviGv29_8_2|221684|Genemark.4338_g, jgi|TriviGv29_8_2|68566|Trive1.fgenesh1_pg.C_scaffold_18000021
OG0000083	4	3	4	3	1	3	Core	jgi|Trias1|132415|e_gw1.3.2011.1, jgi|Trias1|28093|gm1.6062_g, jgi|Trias1|62326|fgenesh1_kg.17_#_63_#_Locus1749v1rpkm80.95, jgi|Trias1|83980|estExt_fgenesh1_pm.C_160042	jgi|Triat2|223602|estExt_Genewise1Plus.C_contig_251532, jgi|Triat2|297568|estExt_fgenesh1_kg.C_contig_160118, jgi|Triat2|78913|Triat1.fgenesh1_pm.C_scaffold_2000338	jgi|Trigui1|5391|transcript_OPB36324, jgi|Trigui1|7403|transcript_OPB45216, jgi|Trigui1|8044|transcript_OPB41351, jgi|Trigui1|9097|transcript_OPB44988	jgi|Tripare1|184068|CE184067_30445, jgi|Tripare1|356589|fgenesh1_kg.78_#_75_#_TRINITY_DN8094_c0_g1_i1, jgi|Tripare1|395646|MIX614_2_24	jgi|Trire2|109998|fgenesh5_pg.C_scaffold_18000095	jgi|TriviGv29_8_2|41856|Trive1.e_gw1.10.1059.1, jgi|TriviGv29_8_2|58020|Trive1.fgenesh1_pm.C_scaffold_14000077, jgi|TriviGv29_8_2|76997|Trive1.estExt_Genewise1Plus.C_150603
OG0000084	6	5	1	3	1	3	Core	jgi|Trias1|168186|estExt_Genewise1.C_7_t20019, jgi|Trias1|30372|gm1.8341_g, jgi|Trias1|455599|MIX11256_25_67, jgi|Trias1|57350|fgenesh1_kg.5_#_639_#_Locus6446v1rpkm9.82, jgi|Trias1|57481|fgenesh1_kg.6_#_73_#_Locus9206v1rpkm2.47, jgi|Trias1|60348|fgenesh1_kg.11_#_73_#_Locus10661v1rpkm1.37	jgi|Triat2|240842|estExt_Genewise1.C_contig_220973, jgi|Triat2|291272|estExt_fgenesh1_pm.C_contig_210167, jgi|Triat2|295896|estExt_fgenesh1_pm.C_contig_271372, jgi|Triat2|297858|estExt_fgenesh1_kg.C_contig_170209, jgi|Triat2|40425|Triat1.e_gw1.5.1415.1	jgi|Trigui1|4996|transcript_OPB39302	jgi|Tripare1|360561|fgenesh1_kg.124_#_129_#_TRINITY_DN6890_c0_g1_i1, jgi|Tripare1|370169|fgenesh1_kg.417_#_8_#_TRINITY_DN3963_c1_g1_i1, jgi|Tripare1|393295|gm1.9747_g	jgi|Trire2|120912|estExt_fgenesh5_pg.C_50119	jgi|TriviGv29_8_2|184111|estExt_Genewise1Plus.C_900908, jgi|TriviGv29_8_2|48943|Trive1.e_gw1.20.56.1, jgi|TriviGv29_8_2|5311|Trive1.gw1.62.4.1
OG0000085	4	2	5	3	1	2	Core	jgi|Trias1|40220|estExt_Genemark1.C_140048, jgi|Trias1|41441|estExt_Genemark1.C_220001, jgi|Trias1|46065|fgenesh1_pg.5_#_408, jgi|Trias1|80110|estExt_fgenesh1_pm.C_7_t10154	jgi|Triat2|128472|Triat1.estExt_fgenesh1_pm.C_60256, jgi|Triat2|29283|Triat1.e_gw1.1.1576.1	jgi|Trigui1|10604|transcript_OPB43448, jgi|Trigui1|10627|transcript_OPB43471, jgi|Trigui1|2601|transcript_OPB44287, jgi|Trigui1|3839|transcript_OPB42727, jgi|Trigui1|7677|transcript_OPB45490	jgi|Tripare1|352149|fgenesh1_kg.39_#_1_#_TRINITY_DN778_c1_g1_i1, jgi|Tripare1|377603|fgenesh1_pm.86_#_9, jgi|Tripare1|78633|CE78632_590	jgi|Trire2|22741|estExt_fgenesh1_pm.C_140054	jgi|TriviGv29_8_2|194915|fgenesh1_pm.88_#_282, jgi|TriviGv29_8_2|85098|Trive1.estExt_Genewise1.C_30530
OG0000086	2	2	5	3	1	4	Core	jgi|Trias1|141873|e_gw1.8.416.1, jgi|Trias1|153489|e_gw1.21.111.1	jgi|Triat2|145909|Triat1.estExt_Genewise1.C_190276, jgi|Triat2|145930|Triat1.estExt_Genewise1.C_200072	jgi|Trigui1|3928|transcript_OPB37026, jgi|Trigui1|4102|transcript_OPB37200, jgi|Trigui1|4103|transcript_OPB37201, jgi|Trigui1|6113|transcript_OPB46007, jgi|Trigui1|9398|transcript_OPB45862	jgi|Tripare1|375761|fgenesh1_pm.33_#_26, jgi|Tripare1|379509|fgenesh1_pm.166_#_6, jgi|Tripare1|385932|gm1.2384_g	jgi|Trire2|70962|e_gw1.45.5.1	jgi|TriviGv29_8_2|188365|fgenesh1_pm.2_#_26, jgi|TriviGv29_8_2|192452|fgenesh1_pm.76_#_22, jgi|TriviGv29_8_2|36006|Trive1.e_gw1.5.98.1, jgi|TriviGv29_8_2|87425|Trive1.estExt_Genewise1.C_80093
OG0000087	3	2	4	3	1	3	Core	jgi|Trias1|147594|e_gw1.12.534.1, jgi|Trias1|196215|estExt_Genewise1Plus.C_9_t10165, jgi|Trias1|48590|fgenesh1_pg.9_#_305	jgi|Triat2|303832|Genemark.718_g, jgi|Triat2|86854|Triat1.fgenesh1_pg.C_scaffold_3000111	jgi|Trigui1|2224|transcript_OPB43910, jgi|Trigui1|2228|transcript_OPB43914, jgi|Trigui1|2269|transcript_OPB43955, jgi|Trigui1|5475|transcript_OPB36408	jgi|Tripare1|108080|CE108079_150, jgi|Tripare1|183509|CE183508_85, jgi|Tripare1|399711|MIX4679_150_40	jgi|Trire2|111168|fgenesh5_pg.C_scaffold_25000010	jgi|TriviGv29_8_2|219483|Genemark.2137_g, jgi|TriviGv29_8_2|62390|Trive1.fgenesh1_pg.C_scaffold_3000603, jgi|TriviGv29_8_2|62401|Trive1.fgenesh1_pg.C_scaffold_3000614
OG0000088	2	3	4	4	0	6	Dispensible	jgi|Trias1|174273|estExt_Genewise1.C_11_t30109, jgi|Trias1|60672|fgenesh1_kg.11_#_397_#_Locus3911v1rpkm28.64	jgi|Triat2|310098|Genemark.6984_g, jgi|Triat2|315795|estExt_Genemark.C_contig_180168, jgi|Triat2|321663|estExt_Genemark.C_contig_270879	jgi|Trigui1|10791|transcript_OPB41130, jgi|Trigui1|11123|transcript_OPB35997, jgi|Trigui1|8979|transcript_OPB44870, jgi|Trigui1|9329|transcript_OPB45793	jgi|Tripare1|195258|CE195257_7813, jgi|Tripare1|249629|CE249628_13066, jgi|Tripare1|267119|CE267118_3328, jgi|Tripare1|9044|CE9043_178		jgi|TriviGv29_8_2|132672|gw1.83.491.1, jgi|TriviGv29_8_2|133760|gw1.2.1536.1, jgi|TriviGv29_8_2|141703|e_gw1.2.1471.1, jgi|TriviGv29_8_2|155878|e_gw1.82.468.1, jgi|TriviGv29_8_2|224985|Genemark.7639_g, jgi|TriviGv29_8_2|228148|Genemark.10802_g
OG0000089	0	0	2	0	0	1	Dispensible			jgi|Trigui1|10442|transcript_OPB43286, jgi|Trigui1|8794|transcript_OPB43186			jgi|TriviGv29_8_2|67191|Trive1.fgenesh1_pg.C_scaffold_13000142
OG0000090	3	2	4	2	0	6	Dispensible	jgi|Trias1|47552|fgenesh1_pg.7_#_532, jgi|Trias1|52541|fgenesh1_pg.31_#_9, jgi|Trias1|63275|fgenesh1_pm.1_#_41	jgi|Triat2|190528|e_gw1.17.960.1, jgi|Triat2|288155|estExt_fgenesh1_pg.C_contig_290013	jgi|Trigui1|2233|transcript_OPB43919, jgi|Trigui1|7866|transcript_OPB41173, jgi|Trigui1|7896|transcript_OPB41203, jgi|Trigui1|8413|transcript_OPB42805	jgi|Tripare1|183390|CE183389_1086, jgi|Tripare1|399796|MIX4764_10_75		jgi|TriviGv29_8_2|191969|fgenesh1_pm.65_#_21, jgi|TriviGv29_8_2|192029|fgenesh1_pm.68_#_14, jgi|TriviGv29_8_2|52939|Trive1.e_gw1.38.68.1, jgi|TriviGv29_8_2|60204|Trive1.fgenesh1_pg.C_scaffold_1000189, jgi|TriviGv29_8_2|62375|Trive1.fgenesh1_pg.C_scaffold_3000588, jgi|TriviGv29_8_2|70979|Trive1.fgenesh1_pg.C_scaffold_59000006
OG0000091	3	4	2	5	1	3	Core	jgi|Trias1|146152|e_gw1.10.1430.1, jgi|Trias1|29846|gm1.7815_g, jgi|Trias1|302600|CE96504_241	jgi|Triat2|14480|Triat1.gw1.1.1853.1, jgi|Triat2|261370|fgenesh1_pm.contig_15_#_179, jgi|Triat2|300808|estExt_fgenesh1_kg.C_contig_260112, jgi|Triat2|302109|estExt_fgenesh1_kg.C_contig_270743	jgi|Trigui1|1863|transcript_OPB38761, jgi|Trigui1|383|transcript_OPB40304	jgi|Tripare1|119197|CE119196_1080, jgi|Tripare1|363957|fgenesh1_kg.189_#_24_#_TRINITY_DN204_c0_g1_i2, jgi|Tripare1|365427|fgenesh1_kg.224_#_48_#_TRINITY_DN741_c0_g1_i3, jgi|Tripare1|366535|fgenesh1_kg.257_#_2_#_TRINITY_DN1367_c1_g1_i14, jgi|Tripare1|379571|fgenesh1_pm.168_#_25	jgi|Trire2|105729|fgenesh5_pg.C_scaffold_5000514	jgi|TriviGv29_8_2|14606|Trive1.gw1.22.214.1, jgi|TriviGv29_8_2|29345|Trive1.e_gw1.1.1144.1, jgi|TriviGv29_8_2|34530|Trive1.e_gw1.4.894.1
OG0000092	3	4	3	3	2	3	Core	jgi|Trias1|33939|estExt_Genemark1.C_2_t10313, jgi|Trias1|39461|estExt_Genemark1.C_110381, jgi|Trias1|62700|fgenesh1_kg.19_#_104_#_Locus1365v1rpkm105.11	jgi|Triat2|224976|estExt_Genewise1Plus.C_contig_261075, jgi|Triat2|281431|estExt_fgenesh1_pg.C_contig_180194, jgi|Triat2|293825|estExt_fgenesh1_pm.C_contig_260107, jgi|Triat2|315080|estExt_Genemark.C_contig_160152	jgi|Trigui1|6805|transcript_OPB46699, jgi|Trigui1|8985|transcript_OPB44876, jgi|Trigui1|9331|transcript_OPB45795	jgi|Tripare1|281935|CE281934_1840, jgi|Tripare1|334079|CE334078_2734, jgi|Tripare1|368501|fgenesh1_kg.326_#_11_#_TRINITY_DN1449_c0_g1_i4	jgi|Trire2|70859|e_gw1.42.7.1, jgi|Trire2|78072|estExt_GeneWisePlus.C_90561	jgi|TriviGv29_8_2|160041|e_gw1.88.532.1, jgi|TriviGv29_8_2|213601|estExt_fgenesh1_pm.C_830120, jgi|TriviGv29_8_2|39451|Trive1.e_gw1.8.585.1
OG0000093	3	2	2	8	1	2	Core	jgi|Trias1|158868|estExt_Genewise1.C_2_t20464, jgi|Trias1|38184|estExt_Genemark1.C_8_t20058, jgi|Trias1|73917|fgenesh1_pm.18_#_69	jgi|Triat2|298736|estExt_fgenesh1_kg.C_contig_200229, jgi|Triat2|300963|estExt_fgenesh1_kg.C_contig_260267	jgi|Trigui1|10812|transcript_OPB41151, jgi|Trigui1|7910|transcript_OPB41217	jgi|Tripare1|137649|CE137648_1917, jgi|Tripare1|354089|fgenesh1_kg.53_#_22_#_TRINITY_DN1005_c0_g1_i3, jgi|Tripare1|354095|fgenesh1_kg.53_#_28_#_TRINITY_DN5694_c2_g1_i1, jgi|Tripare1|366476|fgenesh1_kg.255_#_5_#_TRINITY_DN2531_c0_g1_i2, jgi|Tripare1|37186|CE37185_80499, jgi|Tripare1|373496|fgenesh1_kg.827_#_4_#_TRINITY_DN2249_c0_g1_i3, jgi|Tripare1|385503|gm1.1955_g, jgi|Tripare1|99828|CE99827_2534	jgi|Trire2|120086|estExt_fgenesh5_pg.C_20193	jgi|TriviGv29_8_2|201750|fgenesh1_pg.65_#_3, jgi|TriviGv29_8_2|230851|estExt_Genemark.C_710003
OG0000094	3	3	3	3	3	3	Core	jgi|Trias1|150831|e_gw1.15.294.1, jgi|Trias1|52304|fgenesh1_pg.23_#_8, jgi|Trias1|65203|fgenesh1_pm.2_#_727	jgi|Triat2|255937|fgenesh1_kg.contig_20_#_103_#_CBWT_CBYP_CBYT_CCAH_107_2, jgi|Triat2|297966|estExt_fgenesh1_kg.C_contig_180019, jgi|Triat2|34079|Triat1.e_gw1.2.1810.1	jgi|Trigui1|1421|transcript_OPB38319, jgi|Trigui1|6683|transcript_OPB46577, jgi|Trigui1|8250|transcript_OPB41557	jgi|Tripare1|350144|fgenesh1_kg.24_#_6_#_TRINITY_DN2702_c0_g1_i9, jgi|Tripare1|391387|gm1.7839_g, jgi|Tripare1|40410|CE40409_131893	jgi|Trire2|55201|e_gw1.2.634.1, jgi|Trire2|80167|estExt_GeneWisePlus.C_170192, jgi|Trire2|82510|estExt_GeneWisePlus.C_390048	jgi|TriviGv29_8_2|216891|estExt_fgenesh1_kg.C_890044, jgi|TriviGv29_8_2|27515|Trive1.gw1.1.2156.1, jgi|TriviGv29_8_2|88786|Trive1.estExt_Genewise1.C_110828
OG0000095	3	3	3	3	3	3	Core	jgi|Trias1|141841|e_gw1.8.421.1, jgi|Trias1|24142|gm1.2111_g, jgi|Trias1|68664|fgenesh1_pm.6_#_409	jgi|Triat2|210761|estExt_Genewise1Plus.C_contig_120291, jgi|Triat2|293686|estExt_fgenesh1_pm.C_contig_250703, jgi|Triat2|40423|Triat1.e_gw1.5.938.1	jgi|Trigui1|10272|transcript_OPB41747, jgi|Trigui1|7579|transcript_OPB45392, jgi|Trigui1|9294|transcript_OPB45758	jgi|Tripare1|363635|fgenesh1_kg.180_#_18_#_TRINITY_DN3984_c0_g2_i1, jgi|Tripare1|372884|fgenesh1_kg.662_#_5_#_TRINITY_DN5059_c0_g2_i2, jgi|Tripare1|379982|fgenesh1_pm.192_#_10	jgi|Trire2|37525|gw1.32.80.1, jgi|Trire2|63981|e_gw1.13.343.1, jgi|Trire2|81383|estExt_GeneWisePlus.C_240187	jgi|TriviGv29_8_2|40202|Trive1.e_gw1.8.973.1, jgi|TriviGv29_8_2|45779|Trive1.e_gw1.14.88.1, jgi|TriviGv29_8_2|78031|Trive1.estExt_Genewise1Plus.C_240202
OG0000096	4	5	1	3	1	1	Core	jgi|Trias1|120429|gw1.8.1399.1, jgi|Trias1|149011|e_gw1.13.606.1, jgi|Trias1|153088|e_gw1.19.315.1, jgi|Trias1|35178|estExt_Genemark1.C_3_t20301	jgi|Triat2|185341|gw1.24.1940.1, jgi|Triat2|211953|estExt_Genewise1Plus.C_contig_140626, jgi|Triat2|224237|estExt_Genewise1Plus.C_contig_260252, jgi|Triat2|28133|Triat1.gw1.10.1207.1, jgi|Triat2|305319|Genemark.2205_g	jgi|Trigui1|10805|transcript_OPB41144	jgi|Tripare1|151195|CE151194_28, jgi|Tripare1|350709|fgenesh1_kg.26_#_152_#_TRINITY_DN8519_c0_g1_i1, jgi|Tripare1|371748|fgenesh1_kg.529_#_11_#_TRINITY_DN4938_c0_g1_i1	jgi|Trire2|59050|e_gw1.5.876.1	jgi|TriviGv29_8_2|70145|Trive1.fgenesh1_pg.C_scaffold_29000026
OG0000097	2	2	4	3	3	4	Core	jgi|Trias1|165171|estExt_Genewise1.C_5_t20158, jgi|Trias1|31824|gm1.9793_g	jgi|Triat2|30057|Triat1.e_gw1.1.3545.1, jgi|Triat2|50984|Triat1.e_gw1.13.503.1	jgi|Trigui1|10956|transcript_OPB36218, jgi|Trigui1|4266|transcript_OPB37364, jgi|Trigui1|7943|transcript_OPB41250, jgi|Trigui1|8940|transcript_OPB44831	jgi|Tripare1|265972|CE265971_3023, jgi|Tripare1|370732|fgenesh1_kg.445_#_3_#_TRINITY_DN4045_c0_g1_i2, jgi|Tripare1|397982|MIX2950_10_69	jgi|Trire2|111932|fgenesh5_pg.C_scaffold_30000071, jgi|Trire2|121308|estExt_fgenesh5_pg.C_70059, jgi|Trire2|3262|fgenesh1_pm.C_scaffold_6000010	jgi|TriviGv29_8_2|180162|estExt_Genewise1Plus.C_61642, jgi|TriviGv29_8_2|42540|Trive1.e_gw1.10.135.1, jgi|TriviGv29_8_2|67893|Trive1.fgenesh1_pg.C_scaffold_15000100, jgi|TriviGv29_8_2|82254|Trive1.estExt_fgenesh1_pm.C_50147
OG0000098	1	2	5	2	2	5	Core	jgi|Trias1|82191|estExt_fgenesh1_pm.C_11_t10014	jgi|Triat2|291851|estExt_fgenesh1_pm.C_contig_220432, jgi|Triat2|35187|Triat1.e_gw1.2.913.1	jgi|Trigui1|10955|transcript_OPB36217, jgi|Trigui1|6307|transcript_OPB46201, jgi|Trigui1|6609|transcript_OPB46503, jgi|Trigui1|7679|transcript_OPB45492, jgi|Trigui1|9789|transcript_OPB43535	jgi|Tripare1|348292|fgenesh1_kg.12_#_131_#_TRINITY_DN6062_c0_g1_i1, jgi|Tripare1|381675|fgenesh1_pm.335_#_8	jgi|Trire2|105798|fgenesh5_pg.C_scaffold_6000024, jgi|Trire2|62171|e_gw1.10.128.1	jgi|TriviGv29_8_2|138439|gw1.86.798.1, jgi|TriviGv29_8_2|191595|fgenesh1_pm.6_#_599, jgi|TriviGv29_8_2|213302|estExt_fgenesh1_pm.C_780005, jgi|TriviGv29_8_2|222581|Genemark.5235_g, jgi|TriviGv29_8_2|68115|Trive1.fgenesh1_pg.C_scaffold_16000032
OG0000099	0	5	2	5	3	4	Dispensible		jgi|Triat2|309987|Genemark.6873_g, jgi|Triat2|312676|Genemark.9562_g, jgi|Triat2|86573|Triat1.fgenesh1_pg.C_scaffold_2000966, jgi|Triat2|89916|Triat1.fgenesh1_pg.C_scaffold_7000301, jgi|Triat2|93015|Triat1.fgenesh1_pg.C_scaffold_14000241	jgi|Trigui1|1225|transcript_OPB38123, jgi|Trigui1|2846|transcript_OPB44532	jgi|Tripare1|224989|CE224988_9134, jgi|Tripare1|275784|CE275783_9962, jgi|Tripare1|349753|fgenesh1_kg.21_#_119_#_TRINITY_DN1650_c0_g2_i1, jgi|Tripare1|383108|fgenesh1_pm.599_#_2, jgi|Tripare1|98782|CE98781_4997	jgi|Trire2|105026|fgenesh5_pg.C_scaffold_4000404, jgi|Trire2|120416|estExt_fgenesh5_pg.C_30302, jgi|Trire2|123429|estExt_fgenesh5_pg.C_210119	jgi|TriviGv29_8_2|203431|fgenesh1_pg.82_#_137, jgi|TriviGv29_8_2|205157|fgenesh1_pg.88_#_1, jgi|TriviGv29_8_2|60712|Trive1.fgenesh1_pg.C_scaffold_1000697, jgi|TriviGv29_8_2|68805|Trive1.fgenesh1_pg.C_scaffold_19000018
OG0000100	7	7	2	0	0	2	Dispensible	jgi|Trias1|130481|e_gw1.2.1456.1, jgi|Trias1|141653|e_gw1.8.923.1, jgi|Trias1|162172|estExt_Genewise1.C_3_t50145, jgi|Trias1|32256|gm1.10225_g, jgi|Trias1|444584|MIX241_14_25, jgi|Trias1|51880|fgenesh1_pg.18_#_142, jgi|Trias1|71445|fgenesh1_pm.11_#_28	jgi|Triat2|137391|Triat1.estExt_Genewise1.C_22205, jgi|Triat2|154787|Triat1.estExt_Genewise1Plus.C_91009, jgi|Triat2|250440|estExt_Genewise1.C_contig_272289, jgi|Triat2|265387|fgenesh1_pm.contig_25_#_81, jgi|Triat2|297097|estExt_fgenesh1_kg.C_contig_140001, jgi|Triat2|53410|Triat1.e_gw1.17.360.1, jgi|Triat2|88456|Triat1.fgenesh1_pg.C_scaffold_5000020	jgi|Trigui1|5389|transcript_OPB36322, jgi|Trigui1|8874|transcript_OPB44765			jgi|TriviGv29_8_2|193358|fgenesh1_pm.83_#_35, jgi|TriviGv29_8_2|67551|Trive1.fgenesh1_pg.C_scaffold_14000109
OG0000101	3	3	3	2	3	3	Core	jgi|Trias1|445416|MIX1073_31_45, jgi|Trias1|52792|fgenesh1_kg.1_#_53_#_Locus1084v1rpkm134.47, jgi|Trias1|64586|fgenesh1_pm.2_#_110	jgi|Triat2|172208|gw1.26.1121.1, jgi|Triat2|227276|estExt_Genewise1Plus.C_contig_271005, jgi|Triat2|321810|estExt_Genemark.C_contig_271052	jgi|Trigui1|1907|transcript_OPB38805, jgi|Trigui1|8458|transcript_OPB42850, jgi|Trigui1|8487|transcript_OPB42879	jgi|Tripare1|35172|CE35171_15864, jgi|Tripare1|379298|fgenesh1_pm.157_#_1	jgi|Trire2|35726|gw1.6.415.1, jgi|Trire2|51365|estExt_Genewise1.C_220234, jgi|Trire2|57433|e_gw1.4.664.1	jgi|TriviGv29_8_2|123060|gw1.90.584.1, jgi|TriviGv29_8_2|230947|estExt_Genemark.C_740042, jgi|TriviGv29_8_2|29732|Trive1.e_gw1.1.876.1
OG0000102	3	2	3	3	1	5	Core	jgi|Trias1|127630|e_gw1.1.609.1, jgi|Trias1|151526|e_gw1.16.42.1, jgi|Trias1|203472|estExt_Genewise1Plus.C_160392	jgi|Triat2|137467|Triat1.estExt_Genewise1.C_22545, jgi|Triat2|161130|Triat1.VSE_estExt_fgenesh1_pg.C_10753	jgi|Trigui1|2015|transcript_OPB38913, jgi|Trigui1|2065|transcript_OPB43751, jgi|Trigui1|4730|transcript_OPB39036	jgi|Tripare1|110729|CE110728_12523, jgi|Tripare1|115864|CE115863_7590, jgi|Tripare1|122509|CE122508_6528	jgi|Trire2|121746|estExt_fgenesh5_pg.C_90034	jgi|TriviGv29_8_2|112102|Trive1.vse_e_gw1.12.44.1, jgi|TriviGv29_8_2|29344|Trive1.e_gw1.1.70.1, jgi|TriviGv29_8_2|37929|Trive1.e_gw1.7.81.1, jgi|TriviGv29_8_2|46692|Trive1.e_gw1.15.531.1, jgi|TriviGv29_8_2|71118|Trive1.estExt_Genewise1Plus.C_10529
OG0000103	3	2	4	3	3	2	Core	jgi|Trias1|128223|e_gw1.1.2282.1, jgi|Trias1|43091|fgenesh1_pg.2_#_149, jgi|Trias1|89650|estExt_fgenesh1_pg.C_7_t10061	jgi|Triat2|28867|Triat1.e_gw1.1.3565.1, jgi|Triat2|293951|estExt_fgenesh1_pm.C_contig_260251	jgi|Trigui1|10914|transcript_OPB36176, jgi|Trigui1|1850|transcript_OPB38748, jgi|Trigui1|4628|transcript_OPB37726, jgi|Trigui1|5005|transcript_OPB39311	jgi|Tripare1|372888|fgenesh1_kg.663_#_2_#_TRINITY_DN6853_c1_g1_i1, jgi|Tripare1|376076|fgenesh1_pm.41_#_18, jgi|Tripare1|382820|fgenesh1_pm.524_#_10	jgi|Trire2|58220|e_gw1.4.222.1, jgi|Trire2|62548|e_gw1.10.505.1, jgi|Trire2|76775|estExt_GeneWisePlus.C_60311	jgi|TriviGv29_8_2|191425|fgenesh1_pm.6_#_429, jgi|TriviGv29_8_2|40622|Trive1.e_gw1.9.639.1
OG0000104	3	3	3	3	2	3	Core	jgi|Trias1|128833|e_gw1.1.194.1, jgi|Trias1|28590|gm1.6559_g, jgi|Trias1|31211|gm1.9180_g	jgi|Triat2|212098|estExt_Genewise1Plus.C_contig_150119, jgi|Triat2|316701|estExt_Genemark.C_contig_200295, jgi|Triat2|78238|Triat1.fgenesh1_pm.C_scaffold_1000823	jgi|Trigui1|10311|transcript_OPB41786, jgi|Trigui1|11011|transcript_OPB36273, jgi|Trigui1|8073|transcript_OPB41380	jgi|Tripare1|282752|CE282751_1219, jgi|Tripare1|399330|MIX4298_20_55, jgi|Tripare1|400327|MIX5295_12_63	jgi|Trire2|59333|e_gw1.6.484.1, jgi|Trire2|6005|fgenesh1_pm.C_scaffold_38000011	jgi|TriviGv29_8_2|45995|Trive1.e_gw1.14.443.1, jgi|TriviGv29_8_2|53859|Trive1.fgenesh1_pm.C_scaffold_1000078, jgi|TriviGv29_8_2|80526|Trive1.estExt_fgenesh1_pg.C_100298
OG0000105	3	5	3	2	2	3	Core	jgi|Trias1|151784|e_gw1.16.80.1, jgi|Trias1|32209|gm1.10178_g, jgi|Trias1|64881|fgenesh1_pm.2_#_405	jgi|Triat2|224995|estExt_Genewise1Plus.C_contig_261094, jgi|Triat2|264467|fgenesh1_pm.contig_23_#_365, jgi|Triat2|293802|estExt_fgenesh1_pm.C_contig_260079, jgi|Triat2|45840|Triat1.e_gw1.9.1178.1, jgi|Triat2|94166|Triat1.fgenesh1_pg.C_scaffold_19000145	jgi|Trigui1|1672|transcript_OPB38570, jgi|Trigui1|6148|transcript_OPB46042, jgi|Trigui1|7636|transcript_OPB45449	jgi|Tripare1|375940|fgenesh1_pm.37_#_10, jgi|Tripare1|379952|fgenesh1_pm.190_#_20	jgi|Trire2|106164|fgenesh5_pg.C_scaffold_6000390, jgi|Trire2|68279|e_gw1.24.264.1	jgi|TriviGv29_8_2|179867|estExt_Genewise1Plus.C_60808, jgi|TriviGv29_8_2|59205|Trive1.fgenesh1_pm.C_scaffold_24000019, jgi|TriviGv29_8_2|69342|Trive1.fgenesh1_pg.C_scaffold_21000183
OG0000106	3	3	3	2	3	3	Core	jgi|Trias1|151439|e_gw1.16.61.1, jgi|Trias1|152923|e_gw1.19.336.1, jgi|Trias1|185762|estExt_Genewise1Plus.C_3_t10017	jgi|Triat2|266136|fgenesh1_pm.contig_26_#_45, jgi|Triat2|289568|estExt_fgenesh1_pm.C_contig_160103, jgi|Triat2|36554|Triat1.e_gw1.3.608.1	jgi|Trigui1|11020|transcript_OPB36282, jgi|Trigui1|2077|transcript_OPB43763, jgi|Trigui1|8961|transcript_OPB44852	jgi|Tripare1|250222|CE250221_28670, jgi|Tripare1|266786|CE266785_4906	jgi|Trire2|5836|fgenesh1_pm.C_scaffold_30000038, jgi|Trire2|59689|e_gw1.6.413.1, jgi|Trire2|69245|e_gw1.28.19.1	jgi|TriviGv29_8_2|181642|estExt_Genewise1Plus.C_830276, jgi|TriviGv29_8_2|28953|Trive1.e_gw1.1.71.1, jgi|TriviGv29_8_2|33307|Trive1.e_gw1.3.50.1
OG0000107	3	3	1	4	2	3	Core	jgi|Trias1|115298|gw1.9.1128.1, jgi|Trias1|460102|MIX15759_7_39, jgi|Trias1|66284|fgenesh1_pm.3_#_739	jgi|Triat2|270114|fgenesh1_pg.contig_14_#_178, jgi|Triat2|37302|Triat1.e_gw1.3.1062.1, jgi|Triat2|90476|Triat1.fgenesh1_pg.C_scaffold_8000343	jgi|Trigui1|7281|transcript_OPB47175	jgi|Tripare1|382197|fgenesh1_pm.406_#_6, jgi|Tripare1|383151|fgenesh1_pm.613_#_3, jgi|Tripare1|383152|fgenesh1_pm.613_#_4, jgi|Tripare1|383153|fgenesh1_pm.613_#_5	jgi|Trire2|104171|fgenesh5_pg.C_scaffold_3000126, jgi|Trire2|105165|fgenesh5_pg.C_scaffold_4000543	jgi|TriviGv29_8_2|44462|Trive1.e_gw1.13.510.1, jgi|TriviGv29_8_2|44704|Trive1.e_gw1.13.476.1, jgi|TriviGv29_8_2|67211|Trive1.fgenesh1_pg.C_scaffold_13000162
OG0000108	5	2	3	2	2	3	Core	jgi|Trias1|359213|CE153117_4357, jgi|Trias1|453081|MIX8738_4_48, jgi|Trias1|58401|fgenesh1_kg.7_#_421_#_Locus8863v1rpkm2.86, jgi|Trias1|74589|fgenesh1_pm.27_#_30, jgi|Trias1|88406|estExt_fgenesh1_pg.C_4_t20292	jgi|Triat2|50047|Triat1.e_gw1.12.1040.1, jgi|Triat2|91168|Triat1.fgenesh1_pg.C_scaffold_10000044	jgi|Trigui1|1104|transcript_OPB38002, jgi|Trigui1|3781|transcript_OPB42669, jgi|Trigui1|847|transcript_OPB40768	jgi|Tripare1|376797|fgenesh1_pm.60_#_10, jgi|Tripare1|66235|CE66234_3543	jgi|Trire2|22464|estExt_fgenesh1_pm.C_110006, jgi|Trire2|53079|e_gw1.1.71.1	jgi|TriviGv29_8_2|50977|Trive1.e_gw1.26.89.1, jgi|TriviGv29_8_2|61018|Trive1.fgenesh1_pg.C_scaffold_2000023, jgi|TriviGv29_8_2|68923|Trive1.fgenesh1_pg.C_scaffold_19000136
OG0000109	3	3	3	3	2	3	Core	jgi|Trias1|149363|e_gw1.13.1106.1, jgi|Trias1|163954|estExt_Genewise1.C_4_t40187, jgi|Trias1|38143|estExt_Genemark1.C_8_t10493	jgi|Triat2|314009|estExt_Genemark.C_contig_120020, jgi|Triat2|45317|Triat1.e_gw1.8.1109.1, jgi|Triat2|49469|Triat1.e_gw1.12.864.1	jgi|Trigui1|3558|transcript_OPB42446, jgi|Trigui1|7929|transcript_OPB41236, jgi|Trigui1|828|transcript_OPB40749	jgi|Tripare1|145139|CE145138_159, jgi|Tripare1|240411|CE240410_152, jgi|Tripare1|402911|MIX7879_19_56	jgi|Trire2|110317|fgenesh5_pg.C_scaffold_19000202, jgi|Trire2|43873|estExt_Genewise1.C_10578	jgi|TriviGv29_8_2|178019|estExt_Genewise1Plus.C_40442, jgi|TriviGv29_8_2|42107|Trive1.e_gw1.10.983.1, jgi|TriviGv29_8_2|80909|Trive1.estExt_fgenesh1_pg.C_150010
OG0000110	3	3	3	2	3	3	Core	jgi|Trias1|152803|e_gw1.19.193.1, jgi|Trias1|167916|estExt_Genewise1.C_7_t10211, jgi|Trias1|35974|estExt_Genemark1.C_4_t20308	jgi|Triat2|161168|Triat1.VSE_fgenesh1_pg.C_scaffold_13000130, jgi|Triat2|161170|Triat1.VSE_fgenesh1_pg.C_scaffold_6000467, jgi|Triat2|315637|estExt_Genemark.C_contig_170424	jgi|Trigui1|2645|transcript_OPB44331, jgi|Trigui1|3821|transcript_OPB42709, jgi|Trigui1|8964|transcript_OPB44855	jgi|Tripare1|266819|CE266818_4215, jgi|Tripare1|371070|fgenesh1_kg.471_#_1_#_TRINITY_DN3731_c1_g1_i1	jgi|Trire2|108776|fgenesh5_pg.C_scaffold_13000122, jgi|Trire2|54242|e_gw1.1.1341.1, jgi|Trire2|70845|e_gw1.42.21.1	jgi|TriviGv29_8_2|32683|Trive1.e_gw1.3.1458.1, jgi|TriviGv29_8_2|46121|Trive1.e_gw1.15.539.1, jgi|TriviGv29_8_2|81563|Trive1.estExt_fgenesh1_pg.C_360031
OG0000111	3	3	3	3	2	3	Core	jgi|Trias1|28403|gm1.6372_g, jgi|Trias1|46858|fgenesh1_pg.6_#_460, jgi|Trias1|67943|fgenesh1_pm.5_#_477	jgi|Triat2|177117|gw1.27.2702.1, jgi|Triat2|81251|Triat1.fgenesh1_pm.C_scaffold_8000230, jgi|Triat2|88602|Triat1.fgenesh1_pg.C_scaffold_5000166	jgi|Trigui1|4078|transcript_OPB37176, jgi|Trigui1|7259|transcript_OPB47153, jgi|Trigui1|7671|transcript_OPB45484	jgi|Tripare1|228560|CE228559_176, jgi|Tripare1|399841|MIX4809_69_73, jgi|Tripare1|400352|MIX5320_8_33	jgi|Trire2|106479|fgenesh5_pg.C_scaffold_7000280, jgi|Trire2|56700|e_gw1.3.326.1	jgi|TriviGv29_8_2|194484|fgenesh1_pm.87_#_137, jgi|TriviGv29_8_2|58998|Trive1.fgenesh1_pm.C_scaffold_22000002, jgi|TriviGv29_8_2|86039|Trive1.estExt_Genewise1.C_50001
OG0000112	3	2	3	3	3	3	Core	jgi|Trias1|36398|estExt_Genemark1.C_5_t10453, jgi|Trias1|37206|estExt_Genemark1.C_7_t10075, jgi|Trias1|48301|fgenesh1_pg.9_#_16	jgi|Triat2|211475|estExt_Genewise1Plus.C_contig_140107, jgi|Triat2|322821|estExt_Genemark.C_contig_280491	jgi|Trigui1|10560|transcript_OPB43404, jgi|Trigui1|2647|transcript_OPB44333, jgi|Trigui1|4059|transcript_OPB37157	jgi|Tripare1|355477|fgenesh1_kg.66_#_109_#_TRINITY_DN7067_c0_g1_i1, jgi|Tripare1|400566|MIX5534_469_91, jgi|Tripare1|402202|MIX7170_64_100	jgi|Trire2|104081|fgenesh5_pg.C_scaffold_3000036, jgi|Trire2|108781|fgenesh5_pg.C_scaffold_13000127, jgi|Trire2|59876|e_gw1.7.647.1	jgi|TriviGv29_8_2|57812|Trive1.fgenesh1_pm.C_scaffold_13000016, jgi|TriviGv29_8_2|58495|Trive1.fgenesh1_pm.C_scaffold_18000008, jgi|TriviGv29_8_2|81957|Trive1.estExt_fgenesh1_pm.C_30117
OG0000113	3	3	3	3	2	3	Core	jgi|Trias1|137224|e_gw1.5.605.1, jgi|Trias1|146648|e_gw1.11.573.1, jgi|Trias1|196085|estExt_Genewise1Plus.C_9_t10003	jgi|Triat2|262365|fgenesh1_pm.contig_18_#_213, jgi|Triat2|302405|estExt_fgenesh1_kg.C_contig_271039, jgi|Triat2|81358|Triat1.fgenesh1_pm.C_scaffold_8000337	jgi|Trigui1|1012|transcript_OPB40933, jgi|Trigui1|10579|transcript_OPB43423, jgi|Trigui1|4573|transcript_OPB37671	jgi|Tripare1|325032|CE325031_1174, jgi|Tripare1|395809|MIX777_20_13, jgi|Tripare1|395811|MIX779_6_65	jgi|Trire2|121486|estExt_fgenesh5_pg.C_70472, jgi|Trire2|57015|e_gw1.3.907.1	jgi|TriviGv29_8_2|192166|fgenesh1_pm.71_#_32, jgi|TriviGv29_8_2|44554|Trive1.e_gw1.13.515.1, jgi|TriviGv29_8_2|77313|Trive1.estExt_Genewise1Plus.C_180430
OG0000114	3	3	4	2	1	3	Core	jgi|Trias1|197786|estExt_Genewise1Plus.C_10_t10366, jgi|Trias1|27657|gm1.5626_g, jgi|Trias1|84955|estExt_fgenesh1_pm.C_290016	jgi|Triat2|32244|Triat1.e_gw1.1.1426.1, jgi|Triat2|48434|Triat1.e_gw1.11.711.1, jgi|Triat2|94295|Triat1.fgenesh1_pg.C_scaffold_21000030	jgi|Trigui1|10842|transcript_OPB36104, jgi|Trigui1|2123|transcript_OPB43809, jgi|Trigui1|2798|transcript_OPB44484, jgi|Trigui1|744|transcript_OPB40665	jgi|Tripare1|275585|CE275584_236, jgi|Tripare1|387840|gm1.4292_g	jgi|Trire2|111447|fgenesh5_pg.C_scaffold_27000018	jgi|TriviGv29_8_2|195395|fgenesh1_pm.90_#_81, jgi|TriviGv29_8_2|55136|Trive1.fgenesh1_pm.C_scaffold_3000484, jgi|TriviGv29_8_2|55166|Trive1.fgenesh1_pm.C_scaffold_4000003
OG0000115	2	4	3	2	2	2	Core	jgi|Trias1|148474|e_gw1.12.125.1, jgi|Trias1|90428|estExt_fgenesh1_pg.C_8_t10295	jgi|Triat2|161231|gw1.28.1.1, jgi|Triat2|288159|estExt_fgenesh1_pg.C_contig_290020, jgi|Triat2|291137|estExt_fgenesh1_pm.C_contig_210001, jgi|Triat2|291687|estExt_fgenesh1_pm.C_contig_220251	jgi|Trigui1|10027|transcript_OPB37777, jgi|Trigui1|10930|transcript_OPB36192, jgi|Trigui1|10931|transcript_OPB36193	jgi|Tripare1|384890|gm1.1342_g, jgi|Tripare1|400863|MIX5831_362_75	jgi|Trire2|59801|e_gw1.7.515.1, jgi|Trire2|62633|e_gw1.10.345.1	jgi|TriviGv29_8_2|230731|estExt_Genemark.C_60906, jgi|TriviGv29_8_2|50824|Trive1.e_gw1.25.227.1
OG0000116	2	2	3	2	3	5	Core	jgi|Trias1|143560|e_gw1.9.1446.1, jgi|Trias1|147563|e_gw1.12.401.1	jgi|Triat2|133801|Triat1.estExt_fgenesh1_pg.C_140277, jgi|Triat2|322548|estExt_Genemark.C_contig_280197	jgi|Trigui1|2998|transcript_OPB44684, jgi|Trigui1|7078|transcript_OPB46972, jgi|Trigui1|7893|transcript_OPB41200	jgi|Tripare1|155199|CE155198_27544, jgi|Tripare1|67519|CE67518_78832	jgi|Trire2|58952|e_gw1.5.8.1, jgi|Trire2|62362|e_gw1.10.367.1, jgi|Trire2|75347|estExt_GeneWisePlus.C_30492	jgi|TriviGv29_8_2|210318|estExt_fgenesh1_pg.C_870342, jgi|TriviGv29_8_2|27606|Trive1.gw1.34.140.1, jgi|TriviGv29_8_2|32822|Trive1.e_gw1.3.687.1, jgi|TriviGv29_8_2|33876|Trive1.e_gw1.4.20.1, jgi|TriviGv29_8_2|69284|Trive1.fgenesh1_pg.C_scaffold_21000125
OG0000117	2	3	3	6	0	2	Dispensible	jgi|Trias1|172525|estExt_Genewise1.C_10_t20042, jgi|Trias1|74141|fgenesh1_pm.19_#_120	jgi|Triat2|175067|gw1.18.485.1, jgi|Triat2|189853|e_gw1.16.293.1, jgi|Triat2|242673|estExt_Genewise1.C_contig_240458	jgi|Trigui1|1570|transcript_OPB38468, jgi|Trigui1|3223|transcript_OPB42111, jgi|Trigui1|483|transcript_OPB40404	jgi|Tripare1|269286|CE269285_2746, jgi|Tripare1|374788|fgenesh1_pm.14_#_51, jgi|Tripare1|386652|gm1.3104_g, jgi|Tripare1|389239|gm1.5691_g, jgi|Tripare1|394530|gm1.10982_g, jgi|Tripare1|402224|MIX7192_1364_35		jgi|TriviGv29_8_2|141231|e_gw1.1.1031.1, jgi|TriviGv29_8_2|191664|fgenesh1_pm.6_#_668
OG0000118	3	3	3	3	2	3	Core	jgi|Trias1|179571|estExt_Genewise1.C_210051, jgi|Trias1|244563|CE38467_45299, jgi|Trias1|83211|estExt_fgenesh1_pm.C_130244	jgi|Triat2|46014|Triat1.e_gw1.9.1267.1, jgi|Triat2|54856|Triat1.e_gw1.20.243.1, jgi|Triat2|90109|Triat1.fgenesh1_pg.C_scaffold_7000494	jgi|Trigui1|6123|transcript_OPB46017, jgi|Trigui1|6410|transcript_OPB46304, jgi|Trigui1|7895|transcript_OPB41202	jgi|Tripare1|273814|CE273813_35, jgi|Tripare1|364977|fgenesh1_kg.214_#_1_#_TRINITY_DN5014_c1_g1_i1, jgi|Tripare1|368462|fgenesh1_kg.324_#_1_#_TRINITY_DN5137_c0_g2_i1	jgi|Trire2|112392|fgenesh5_pg.C_scaffold_38000024, jgi|Trire2|74223|estExt_GeneWisePlus.C_11372	jgi|TriviGv29_8_2|59409|Trive1.fgenesh1_pm.C_scaffold_27000012, jgi|TriviGv29_8_2|65505|Trive1.fgenesh1_pg.C_scaffold_9000138, jgi|TriviGv29_8_2|8282|Trive1.gw1.40.40.1
OG0000119	2	2	3	5	0	4	Dispensible	jgi|Trias1|175227|estExt_Genewise1.C_12_t20423, jgi|Trias1|50275|fgenesh1_pg.12_#_347	jgi|Triat2|278621|fgenesh1_pg.contig_28_#_58, jgi|Triat2|89096|Triat1.fgenesh1_pg.C_scaffold_6000057	jgi|Trigui1|10052|transcript_OPB37802, jgi|Trigui1|10053|transcript_OPB37803, jgi|Trigui1|10054|transcript_OPB37804	jgi|Tripare1|360933|fgenesh1_kg.130_#_5_#_TRINITY_DN3241_c0_g1_i1, jgi|Tripare1|373207|fgenesh1_kg.695_#_16_#_TRINITY_DN2431_c0_g1_i10, jgi|Tripare1|378794|fgenesh1_pm.130_#_2, jgi|Tripare1|396158|MIX1126_65_62, jgi|Tripare1|403001|MIX7969_894_35		jgi|TriviGv29_8_2|138268|gw1.84.721.1, jgi|TriviGv29_8_2|157172|e_gw1.84.498.1, jgi|TriviGv29_8_2|224981|Genemark.7635_g, jgi|TriviGv29_8_2|69801|Trive1.fgenesh1_pg.C_scaffold_25000068
OG0000120	3	3	3	3	2	3	Core	jgi|Trias1|201193|estExt_Genewise1Plus.C_13_t10489, jgi|Trias1|356270|CE150174_66385, jgi|Trias1|61451|fgenesh1_kg.14_#_51_#_Locus296v1rpkm479.32	jgi|Triat2|221999|estExt_Genewise1Plus.C_contig_241827, jgi|Triat2|314392|estExt_Genemark.C_contig_140040, jgi|Triat2|46284|Triat1.e_gw1.9.1093.1	jgi|Trigui1|10587|transcript_OPB43431, jgi|Trigui1|3933|transcript_OPB37031, jgi|Trigui1|6382|transcript_OPB46276	jgi|Tripare1|365824|fgenesh1_kg.235_#_4_#_TRINITY_DN2615_c0_g1_i1, jgi|Tripare1|373595|fgenesh1_kg.896_#_1_#_TRINITY_DN2796_c0_g1_i1, jgi|Tripare1|377783|fgenesh1_pm.93_#_3	jgi|Trire2|120312|estExt_fgenesh5_pg.C_30013, jgi|Trire2|82616|estExt_GeneWisePlus.C_440029	jgi|TriviGv29_8_2|35701|Trive1.e_gw1.5.689.1, jgi|TriviGv29_8_2|76400|Trive1.estExt_Genewise1Plus.C_130017, jgi|TriviGv29_8_2|89797|Trive1.estExt_Genewise1.C_170265
OG0000121	2	4	4	4	0	2	Dispensible	jgi|Trias1|204476|estExt_Genewise1Plus.C_190170, jgi|Trias1|73918|fgenesh1_pm.18_#_70	jgi|Triat2|216948|estExt_Genewise1Plus.C_contig_200859, jgi|Triat2|53261|Triat1.e_gw1.17.581.1, jgi|Triat2|82756|Triat1.fgenesh1_pm.C_scaffold_13000053, jgi|Triat2|94161|Triat1.fgenesh1_pg.C_scaffold_19000140	jgi|Trigui1|1015|transcript_OPB40936, jgi|Trigui1|7912|transcript_OPB41219, jgi|Trigui1|8928|transcript_OPB44819, jgi|Trigui1|9950|transcript_OPB43696	jgi|Tripare1|355023|fgenesh1_kg.62_#_51_#_TRINITY_DN1893_c0_g2_i2, jgi|Tripare1|381273|fgenesh1_pm.292_#_10, jgi|Tripare1|395801|MIX769_45_87, jgi|Tripare1|398702|MIX3670_6_39		jgi|TriviGv29_8_2|46744|Trive1.e_gw1.15.139.1, jgi|TriviGv29_8_2|70733|Trive1.fgenesh1_pg.C_scaffold_40000002
OG0000122	0	1	0	0	0	0	Unique		jgi|Triat2|194006|e_gw1.21.546.1
OG0000123	1	8	1	5	0	2	Dispensible	jgi|Trias1|209293|CE3197_1205	jgi|Triat2|189576|e_gw1.16.688.1, jgi|Triat2|232210|estExt_Genewise1.C_contig_100027, jgi|Triat2|315987|estExt_Genemark.C_contig_180396, jgi|Triat2|317202|estExt_Genemark.C_contig_210443, jgi|Triat2|322102|estExt_Genemark.C_contig_271365, jgi|Triat2|39090|Triat1.e_gw1.4.670.1, jgi|Triat2|41477|Triat1.e_gw1.6.524.1, jgi|Triat2|48818|Triat1.e_gw1.11.59.1	jgi|Trigui1|434|transcript_OPB40355	jgi|Tripare1|209513|CE209512_921, jgi|Tripare1|209522|CE209521_693, jgi|Tripare1|209547|CE209546_1260, jgi|Tripare1|369414|fgenesh1_kg.375_#_8_#_TRINITY_DN3946_c1_g1_i1, jgi|Tripare1|380160|fgenesh1_pm.204_#_8		jgi|TriviGv29_8_2|141500|e_gw1.1.957.1, jgi|TriviGv29_8_2|67712|Trive1.fgenesh1_pg.C_scaffold_14000270
OG0000124	2	2	2	3	2	5	Core	jgi|Trias1|210831|CE4735_123, jgi|Trias1|54598|fgenesh1_kg.2_#_698_#_Locus2746v1rpkm47.30	jgi|Triat2|166834|gw1.26.566.1, jgi|Triat2|228199|estExt_Genewise1Plus.C_contig_271973	jgi|Trigui1|7025|transcript_OPB46919, jgi|Trigui1|9121|transcript_OPB45012	jgi|Tripare1|340197|CE340196_8294, jgi|Tripare1|381560|fgenesh1_pm.323_#_5, jgi|Tripare1|398170|MIX3138_2_24	jgi|Trire2|104368|fgenesh5_pg.C_scaffold_3000323, jgi|Trire2|66329|e_gw1.18.135.1	jgi|TriviGv29_8_2|121135|gw1.88.377.1, jgi|TriviGv29_8_2|164228|e_gw1.91.729.1, jgi|TriviGv29_8_2|181786|estExt_Genewise1Plus.C_830632, jgi|TriviGv29_8_2|34151|Trive1.e_gw1.4.1003.1, jgi|TriviGv29_8_2|58336|Trive1.fgenesh1_pm.C_scaffold_15000166
OG0000125	19	0	0	0	0	0	Dispensible	jgi|Trias1|100264|gw1.11.299.1, jgi|Trias1|130876|e_gw1.2.840.1, jgi|Trias1|142816|e_gw1.8.2.1, jgi|Trias1|163181|estExt_Genewise1.C_4_t20336, jgi|Trias1|169595|estExt_Genewise1.C_8_t10286, jgi|Trias1|170604|estExt_Genewise1.C_8_t30483, jgi|Trias1|172096|estExt_Genewise1.C_10_t10040, jgi|Trias1|196081|estExt_Genewise1Plus.C_8_t40056, jgi|Trias1|205216|estExt_Genewise1Plus.C_220144, jgi|Trias1|228…
OG0000126	3	3	2	2	3	3	Core	jgi|Trias1|128673|e_gw1.1.1881.1, jgi|Trias1|177358|estExt_Genewise1.C_15_t10395, jgi|Trias1|448781|MIX4438_116_60	jgi|Triat2|130690|Triat1.estExt_fgenesh1_pg.C_11555, jgi|Triat2|216490|estExt_Genewise1Plus.C_contig_200343, jgi|Triat2|87663|Triat1.fgenesh1_pg.C_scaffold_4000045	jgi|Trigui1|5281|transcript_OPB39587, jgi|Trigui1|9813|transcript_OPB43559	jgi|Tripare1|240869|CE240868_3218, jgi|Tripare1|402250|MIX7218_2019_69	jgi|Trire2|109746|fgenesh5_pg.C_scaffold_17000076, jgi|Trire2|67377|e_gw1.21.80.1, jgi|Trire2|75713|estExt_GeneWisePlus.C_40141	jgi|TriviGv29_8_2|218787|Genemark.1441_g, jgi|TriviGv29_8_2|40365|Trive1.e_gw1.9.598.1, jgi|TriviGv29_8_2|42427|Trive1.e_gw1.10.504.1
OG0000127	2	2	4	2	2	3	Core	jgi|Trias1|148619|e_gw1.13.256.1, jgi|Trias1|66006|fgenesh1_pm.3_#_461	jgi|Triat2|300451|estExt_fgenesh1_kg.C_contig_250328, jgi|Triat2|46525|Triat1.e_gw1.9.1063.1	jgi|Trigui1|10382|transcript_OPB41857, jgi|Trigui1|10857|transcript_OPB36119, jgi|Trigui1|6317|transcript_OPB46211, jgi|Trigui1|9354|transcript_OPB45818	jgi|Tripare1|379966|fgenesh1_pm.191_#_11, jgi|Tripare1|381947|fgenesh1_pm.373_#_1	jgi|Trire2|112128|fgenesh5_pg.C_scaffold_33000026, jgi|Trire2|54129|e_gw1.1.1577.1	jgi|TriviGv29_8_2|127573|gw1.86.383.1, jgi|TriviGv29_8_2|12934|Trive1.gw1.8.588.1, jgi|TriviGv29_8_2|147594|e_gw1.5.1999.1
OG0000128	2	2	2	3	3	4	Core	jgi|Trias1|135649|e_gw1.4.1173.1, jgi|Trias1|455387|MIX11044_9_75	jgi|Triat2|49481|Triat1.e_gw1.12.938.1, jgi|Triat2|92144|Triat1.fgenesh1_pg.C_scaffold_12000132	jgi|Trigui1|3529|transcript_OPB42417, jgi|Trigui1|3530|transcript_OPB42418	jgi|Tripare1|375453|fgenesh1_pm.25_#_62, jgi|Tripare1|398669|MIX3637_2_20, jgi|Tripare1|398670|MIX3638_8_41	jgi|Trire2|102787|fgenesh5_pg.C_scaffold_1000420, jgi|Trire2|102788|fgenesh5_pg.C_scaffold_1000421, jgi|Trire2|102789|fgenesh5_pg.C_scaffold_1000422	jgi|TriviGv29_8_2|199094|fgenesh1_pg.4_#_275, jgi|TriviGv29_8_2|30516|Trive1.e_gw1.2.1139.1, jgi|TriviGv29_8_2|61274|Trive1.fgenesh1_pg.C_scaffold_2000279, jgi|TriviGv29_8_2|61275|Trive1.fgenesh1_pg.C_scaffold_2000280
OG0000129	2	2	3	3	2	4	Core	jgi|Trias1|27098|gm1.5067_g, jgi|Trias1|45848|fgenesh1_pg.5_#_191	jgi|Triat2|32621|Triat1.e_gw1.1.1441.1, jgi|Triat2|89477|Triat1.fgenesh1_pg.C_scaffold_6000438	jgi|Trigui1|2700|transcript_OPB44386, jgi|Trigui1|4323|transcript_OPB37421, jgi|Trigui1|4847|transcript_OPB39153	jgi|Tripare1|273289|CE273288_14112, jgi|Tripare1|275057|CE275056_92, jgi|Tripare1|348802|fgenesh1_kg.16_#_133_#_TRINITY_DN816_c0_g4_i3	jgi|Trire2|108835|fgenesh5_pg.C_scaffold_13000181, jgi|Trire2|4480|fgenesh1_pm.C_scaffold_12000158	jgi|TriviGv29_8_2|126846|gw1.67.31.1, jgi|TriviGv29_8_2|61912|Trive1.fgenesh1_pg.C_scaffold_3000125, jgi|TriviGv29_8_2|64851|Trive1.fgenesh1_pg.C_scaffold_7000518, jgi|TriviGv29_8_2|86235|Trive1.estExt_Genewise1.C_50618
OG0000130	2	4	3	2	2	3	Core	jgi|Trias1|56949|fgenesh1_kg.5_#_238_#_Locus2436v1rpkm54.35, jgi|Trias1|62613|fgenesh1_kg.19_#_17_#_Locus3489v1rpkm34.39	jgi|Triat2|297459|estExt_fgenesh1_kg.C_contig_160009, jgi|Triat2|302146|estExt_fgenesh1_kg.C_contig_270780, jgi|Triat2|310247|Genemark.7133_g, jgi|Triat2|81013|Triat1.fgenesh1_pm.C_scaffold_7000385	jgi|Trigui1|4319|transcript_OPB37417, jgi|Trigui1|8876|transcript_OPB44767, jgi|Trigui1|9447|transcript_OPB45911	jgi|Tripare1|357701|fgenesh1_kg.91_#_10_#_TRINITY_DN3513_c0_g1_i2, jgi|Tripare1|72418|CE72417_21674	jgi|Trire2|60033|e_gw1.7.800.1, jgi|Trire2|69840|e_gw1.30.146.1	jgi|TriviGv29_8_2|46655|Trive1.e_gw1.15.437.1, jgi|TriviGv29_8_2|64875|Trive1.fgenesh1_pg.C_scaffold_8000013, jgi|TriviGv29_8_2|82268|Trive1.estExt_fgenesh1_pm.C_50182
OG0000131	3	3	2	3	2	3	Core	jgi|Trias1|137814|e_gw1.5.1379.1, jgi|Trias1|148927|e_gw1.13.381.1, jgi|Trias1|149392|e_gw1.13.449.1	jgi|Triat2|287386|estExt_fgenesh1_pg.C_contig_271332, jgi|Triat2|45809|Triat1.e_gw1.9.1164.1, jgi|Triat2|46228|Triat1.e_gw1.9.1167.1	jgi|Trigui1|6241|transcript_OPB46135, jgi|Trigui1|6436|transcript_OPB46330	jgi|Tripare1|141323|CE141322_590, jgi|Tripare1|384575|gm1.1027_g, jgi|Tripare1|401691|MIX6659_10_70	jgi|Trire2|40808|gw1.15.315.1, jgi|Trire2|54227|e_gw1.1.1829.1	jgi|TriviGv29_8_2|222416|Genemark.5070_g, jgi|TriviGv29_8_2|47324|Trive1.e_gw1.17.137.1, jgi|TriviGv29_8_2|59699|Trive1.fgenesh1_pm.C_scaffold_32000045
OG0000132	4	2	3	2	1	4	Core	jgi|Trias1|137092|e_gw1.5.1069.1, jgi|Trias1|196193|estExt_Genewise1Plus.C_9_t10140, jgi|Trias1|59024|fgenesh1_kg.8_#_403_#_Locus9529v1rpkm2.12, jgi|Trias1|63091|fgenesh1_kg.31_#_3_#_Locus9116v1rpkm2.55	jgi|Triat2|229782|estExt_Genewise1Plus.C_contig_273701, jgi|Triat2|289040|estExt_fgenesh1_pm.C_contig_140065	jgi|Trigui1|10509|transcript_OPB43353, jgi|Trigui1|3861|transcript_OPB42749, jgi|Trigui1|4553|transcript_OPB37651	jgi|Tripare1|360660|fgenesh1_kg.126_#_44_#_TRINITY_DN1045_c0_g1_i7, jgi|Tripare1|370199|fgenesh1_kg.419_#_12_#_TRINITY_DN1406_c0_g1_i6	jgi|Trire2|36703|gw1.3.688.1	jgi|TriviGv29_8_2|155133|e_gw1.81.189.1, jgi|TriviGv29_8_2|192042|fgenesh1_pm.69_#_4, jgi|TriviGv29_8_2|192431|fgenesh1_pm.76_#_1, jgi|TriviGv29_8_2|194406|fgenesh1_pm.87_#_59
OG0000133	3	3	3	2	2	3	Core	jgi|Trias1|153597|e_gw1.21.170.1, jgi|Trias1|68771|fgenesh1_pm.6_#_516, jgi|Trias1|81736|estExt_fgenesh1_pm.C_10_t10058	jgi|Triat2|292375|estExt_fgenesh1_pm.C_contig_240039, jgi|Triat2|41240|Triat1.e_gw1.5.966.1, jgi|Triat2|94197|Triat1.fgenesh1_pg.C_scaffold_20000025	jgi|Trigui1|10703|transcript_OPB41042, jgi|Trigui1|6115|transcript_OPB46009, jgi|Trigui1|619|transcript_OPB40540	jgi|Tripare1|370992|fgenesh1_kg.463_#_9_#_TRINITY_DN1665_c0_g1_i2, jgi|Tripare1|396914|MIX1882_4_22	jgi|Trire2|6103|fgenesh1_pm.C_scaffold_50000002, jgi|Trire2|70829|e_gw1.41.13.1	jgi|TriviGv29_8_2|192034|fgenesh1_pm.68_#_19, jgi|TriviGv29_8_2|196765|fgenesh1_pg.1_#_122, jgi|TriviGv29_8_2|69975|Trive1.fgenesh1_pg.C_scaffold_27000034
OG0000134	3	2	3	3	2	3	Core	jgi|Trias1|139495|e_gw1.6.872.1, jgi|Trias1|152590|e_gw1.18.318.1, jgi|Trias1|201561|estExt_Genewise1Plus.C_13_t20487	jgi|Triat2|282426|estExt_fgenesh1_pg.C_contig_210048, jgi|Triat2|292294|estExt_fgenesh1_pm.C_contig_230448	jgi|Trigui1|10707|transcript_OPB41046, jgi|Trigui1|6648|transcript_OPB46542, jgi|Trigui1|7787|transcript_OPB45600	jgi|Tripare1|191358|CE191357_4233, jgi|Tripare1|371518|fgenesh1_kg.510_#_2_#_TRINITY_DN9432_c0_g1_i2, jgi|Tripare1|373386|fgenesh1_kg.760_#_12_#_TRINITY_DN20_c0_g1_i7	jgi|Trire2|109211|fgenesh5_pg.C_scaffold_15000013, jgi|Trire2|69574|e_gw1.29.54.1	jgi|TriviGv29_8_2|156087|e_gw1.82.519.1, jgi|TriviGv29_8_2|49690|Trive1.e_gw1.22.211.1, jgi|TriviGv29_8_2|51049|Trive1.e_gw1.26.210.1
OG0000135	2	3	3	3	2	3	Core	jgi|Trias1|140169|e_gw1.7.566.1, jgi|Trias1|30547|gm1.8516_g	jgi|Triat2|133343|Triat1.estExt_fgenesh1_pg.C_110411, jgi|Triat2|243351|estExt_Genewise1.C_contig_241175, jgi|Triat2|81374|Triat1.fgenesh1_pm.C_scaffold_8000353	jgi|Trigui1|11209|transcript_OPB36083, jgi|Trigui1|2805|transcript_OPB44491, jgi|Trigui1|6122|transcript_OPB46016	jgi|Tripare1|158302|CE158301_248, jgi|Tripare1|373634|fgenesh1_kg.949_#_3_#_TRINITY_DN4567_c0_g1_i4, jgi|Tripare1|391950|gm1.8402_g	jgi|Trire2|2033|fgenesh1_pm.C_scaffold_1000367, jgi|Trire2|76374|estExt_GeneWisePlus.C_50381	jgi|TriviGv29_8_2|126992|gw1.37.5.1, jgi|TriviGv29_8_2|223781|Genemark.6435_g, jgi|TriviGv29_8_2|32016|Trive1.e_gw1.3.945.1
OG0000136	1	1	5	3	2	3	Core	jgi|Trias1|69608|fgenesh1_pm.7_#_690	jgi|Triat2|296468|estExt_fgenesh1_pm.C_contig_290036	jgi|Trigui1|2098|transcript_OPB43784, jgi|Trigui1|625|transcript_OPB40546, jgi|Trigui1|860|transcript_OPB40781, jgi|Trigui1|9042|transcript_OPB44933, jgi|Trigui1|954|transcript_OPB40875	jgi|Tripare1|400976|MIX5944_19_84, jgi|Tripare1|401590|MIX6558_2_21, jgi|Tripare1|62993|CE62992_99	jgi|Trire2|111716|fgenesh5_pg.C_scaffold_28000129, jgi|Trire2|80335|estExt_GeneWisePlus.C_180053	jgi|TriviGv29_8_2|16279|Trive1.gw1.20.278.1, jgi|TriviGv29_8_2|32650|Trive1.e_gw1.3.433.1, jgi|TriviGv29_8_2|68007|Trive1.fgenesh1_pg.C_scaffold_15000214
OG0000137	2	2	3	3	3	3	Core	jgi|Trias1|59950|fgenesh1_kg.10_#_176_#_Locus10408v1rpkm1.49, jgi|Trias1|73621|fgenesh1_pm.16_#_168	jgi|Triat2|318432|estExt_Genemark.C_contig_240217, jgi|Triat2|33426|Triat1.e_gw1.2.1563.1	jgi|Trigui1|1107|transcript_OPB38005, jgi|Trigui1|2022|transcript_OPB38920, jgi|Trigui1|484|transcript_OPB40405	jgi|Tripare1|348484|fgenesh1_kg.14_#_121_#_TRINITY_DN4360_c0_g1_i2, jgi|Tripare1|380315|fgenesh1_pm.217_#_3, jgi|Tripare1|66200|CE66199_40	jgi|Trire2|111304|fgenesh5_pg.C_scaffold_25000146, jgi|Trire2|59491|e_gw1.6.305.1, jgi|Trire2|62977|e_gw1.11.556.1	jgi|TriviGv29_8_2|17851|Trive1.gw1.1.1399.1, jgi|TriviGv29_8_2|48435|Trive1.e_gw1.19.124.1, jgi|TriviGv29_8_2|62774|Trive1.fgenesh1_pg.C_scaffold_4000228
OG0000138	1	3	5	3	3	2	Core	jgi|Trias1|148346|e_gw1.12.909.1	jgi|Triat2|171722|gw1.21.343.1, jgi|Triat2|229413|estExt_Genewise1Plus.C_contig_273304, jgi|Triat2|322622|estExt_Genemark.C_contig_280281	jgi|Trigui1|2915|transcript_OPB44601, jgi|Trigui1|3197|transcript_OPB42085, jgi|Trigui1|6282|transcript_OPB46176, jgi|Trigui1|6990|transcript_OPB46884, jgi|Trigui1|8079|transcript_OPB41386	jgi|Tripare1|366284|fgenesh1_kg.246_#_11_#_TRINITY_DN1222_c1_g1_i3, jgi|Tripare1|59363|CE59362_24772, jgi|Tripare1|59364|CE59363_15822	jgi|Trire2|104422|fgenesh5_pg.C_scaffold_3000377, jgi|Trire2|107846|fgenesh5_pg.C_scaffold_10000236, jgi|Trire2|58366|e_gw1.5.55.1	jgi|TriviGv29_8_2|112807|gw1.75.11.1, jgi|TriviGv29_8_2|182880|estExt_Genewise1Plus.C_880091
OG0000139	1	1	1	2	0	11	Dispensible	jgi|Trias1|148509|e_gw1.12.839.1	jgi|Triat2|180361|gw1.19.878.1	jgi|Trigui1|2947|transcript_OPB44633	jgi|Tripare1|371839|fgenesh1_kg.538_#_2_#_TRINITY_DN8614_c0_g1_i1, jgi|Tripare1|397262|MIX2230_62_24		jgi|TriviGv29_8_2|131859|gw1.59.29.1, jgi|TriviGv29_8_2|138433|gw1.2.1807.1, jgi|TriviGv29_8_2|138489|gw1.1.1705.1, jgi|TriviGv29_8_2|138504|gw1.84.724.1, jgi|TriviGv29_8_2|153440|e_gw1.76.69.1, jgi|TriviGv29_8_2|227311|Genemark.9965_g, jgi|TriviGv29_8_2|25970|Trive1.gw1.9.1212.1, jgi|TriviGv29_8_2|51242|Trive1.e_gw1.27.183.1, jgi|TriviGv29_8_2|62340|Trive1.fgenesh1_pg.C_scaffold_3000553, jgi|Tri…
OG0000140	2	3	4	3	1	2	Core	jgi|Trias1|449325|MIX4982_296_41, jgi|Trias1|62973|fgenesh1_kg.24_#_4_#_Locus6369v1rpkm10.22	jgi|Triat2|45767|Triat1.e_gw1.9.1160.1, jgi|Triat2|52015|Triat1.e_gw1.15.201.1, jgi|Triat2|54978|Triat1.e_gw1.21.29.1	jgi|Trigui1|6289|transcript_OPB46183, jgi|Trigui1|715|transcript_OPB40636, jgi|Trigui1|7563|transcript_OPB45376, jgi|Trigui1|9941|transcript_OPB43687	jgi|Tripare1|373297|fgenesh1_kg.714_#_1_#_TRINITY_DN2639_c1_g1_i1, jgi|Tripare1|399371|MIX4339_14_88, jgi|Tripare1|400643|MIX5611_1_16	jgi|Trire2|5855|fgenesh1_pm.C_scaffold_31000019	jgi|TriviGv29_8_2|204444|fgenesh1_pg.86_#_22, jgi|TriviGv29_8_2|34059|Trive1.e_gw1.4.361.1
OG0000141	1	2	5	3	1	1	Core	jgi|Trias1|151427|e_gw1.16.526.1	jgi|Triat2|300714|estExt_fgenesh1_kg.C_contig_260018, jgi|Triat2|305160|Genemark.2046_g	jgi|Trigui1|10264|transcript_OPB41739, jgi|Trigui1|11017|transcript_OPB36279, jgi|Trigui1|11071|transcript_OPB43247, jgi|Trigui1|4599|transcript_OPB37697, jgi|Trigui1|7865|transcript_OPB41172	jgi|Tripare1|105257|CE105256_85, jgi|Tripare1|375586|fgenesh1_pm.29_#_26, jgi|Tripare1|400920|MIX5888_2_36	jgi|Trire2|108669|fgenesh5_pg.C_scaffold_13000015	jgi|TriviGv29_8_2|46068|Trive1.e_gw1.14.816.1
OG0000142	3	4	3	0	2	3	Dispensible	jgi|Trias1|170486|estExt_Genewise1.C_8_t30292, jgi|Trias1|26995|gm1.4964_g, jgi|Trias1|52759|fgenesh1_kg.1_#_20_#_Locus9743v1rpkm1.94	jgi|Triat2|145108|Triat1.estExt_Genewise1.C_160086, jgi|Triat2|197013|e_gw1.23.1393.1, jgi|Triat2|54365|Triat1.e_gw1.19.312.1, jgi|Triat2|80199|Triat1.fgenesh1_pm.C_scaffold_5000018	jgi|Trigui1|7779|transcript_OPB45592, jgi|Trigui1|8394|transcript_OPB42786, jgi|Trigui1|9418|transcript_OPB45882		jgi|Trire2|42152|gw1.22.269.1, jgi|Trire2|70341|e_gw1.35.94.1	jgi|TriviGv29_8_2|59043|Trive1.fgenesh1_pm.C_scaffold_22000047, jgi|TriviGv29_8_2|70659|Trive1.fgenesh1_pg.C_scaffold_37000004, jgi|TriviGv29_8_2|87418|Trive1.estExt_Genewise1.C_80052
OG0000143	7	7	1	2	0	1	Dispensible	jgi|Trias1|166252|estExt_Genewise1.C_5_t40495, jgi|Trias1|178876|estExt_Genewise1.C_180372, jgi|Trias1|31990|gm1.9959_g, jgi|Trias1|456732|MIX12389_84_42, jgi|Trias1|51447|fgenesh1_pg.16_#_79, jgi|Trias1|62043|fgenesh1_kg.15_#_278_#_Locus8681v1rpkm3.12, jgi|Trias1|74873|estExt_fgenesh1_pm.C_1_t10018	jgi|Triat2|134224|Triat1.estExt_fgenesh1_pg.C_200005, jgi|Triat2|211357|estExt_Genewise1Plus.C_contig_130600, jgi|Triat2|217234|estExt_Genewise1Plus.C_contig_210166, jgi|Triat2|267549|fgenesh1_pm.contig_27_#_546, jgi|Triat2|289254|estExt_fgenesh1_pm.C_contig_150051, jgi|Triat2|32458|Triat1.e_gw1.1.952.1, jgi|Triat2|83179|Triat1.fgenesh1_pm.C_scaffold_15000012	jgi|Trigui1|8129|transcript_OPB41436	jgi|Tripare1|191836|CE191835_3120, jgi|Tripare1|396081|MIX1049_1359_75		jgi|TriviGv29_8_2|161339|e_gw1.89.742.1
OG0000144	2	2	3	3	2	3	Core	jgi|Trias1|52863|fgenesh1_kg.1_#_124_#_Locus4575v1rpkm22.14, jgi|Trias1|62572|fgenesh1_kg.18_#_121_#_Locus3138v1rpkm39.83	jgi|Triat2|282448|estExt_fgenesh1_pg.C_contig_210072, jgi|Triat2|321733|estExt_Genemark.C_contig_270962	jgi|Trigui1|42|transcript_OPB39963, jgi|Trigui1|4796|transcript_OPB39102, jgi|Trigui1|6593|transcript_OPB46487	jgi|Tripare1|361863|fgenesh1_kg.146_#_38_#_TRINITY_DN3343_c0_g1_i1, jgi|Tripare1|362478|fgenesh1_kg.159_#_13_#_TRINITY_DN212_c0_g1_i2, jgi|Tripare1|381352|fgenesh1_pm.299_#_5	jgi|Trire2|109234|fgenesh5_pg.C_scaffold_15000036, jgi|Trire2|81058|estExt_GeneWisePlus.C_220090	jgi|TriviGv29_8_2|141137|e_gw1.1.1137.1, jgi|TriviGv29_8_2|216711|estExt_fgenesh1_kg.C_860033, jgi|TriviGv29_8_2|38546|Trive1.e_gw1.7.741.1
OG0000145	2	4	3	2	2	2	Core	jgi|Trias1|128810|e_gw1.1.2857.1, jgi|Trias1|146582|e_gw1.11.672.1	jgi|Triat2|290092|estExt_fgenesh1_pm.C_contig_170370, jgi|Triat2|30477|Triat1.e_gw1.1.2019.1, jgi|Triat2|43400|Triat1.e_gw1.7.467.1, jgi|Triat2|44331|Triat1.e_gw1.8.733.1	jgi|Trigui1|4614|transcript_OPB37712, jgi|Trigui1|4758|transcript_OPB39064, jgi|Trigui1|897|transcript_OPB40818	jgi|Tripare1|381259|fgenesh1_pm.291_#_1, jgi|Tripare1|383734|gm1.186_g	jgi|Trire2|58412|e_gw1.5.764.1, jgi|Trire2|77770|estExt_GeneWisePlus.C_90011	jgi|TriviGv29_8_2|38104|Trive1.e_gw1.7.1239.1, jgi|TriviGv29_8_2|69036|Trive1.fgenesh1_pg.C_scaffold_20000065
OG0000146	2	2	2	3	2	3	Core	jgi|Trias1|32885|estExt_Genemark1.C_1_t10258, jgi|Trias1|59059|fgenesh1_kg.8_#_438_#_Locus4358v1rpkm23.94	jgi|Triat2|210684|estExt_Genewise1Plus.C_contig_120204, jgi|Triat2|35395|Triat1.e_gw1.2.2397.1	jgi|Trigui1|8664|transcript_OPB43056, jgi|Trigui1|9367|transcript_OPB45831	jgi|Tripare1|355742|fgenesh1_kg.69_#_4_#_TRINITY_DN802_c5_g1_i1, jgi|Tripare1|357435|fgenesh1_kg.87_#_117_#_TRINITY_DN414_c1_g1_i2, jgi|Tripare1|389991|gm1.6443_g	jgi|Trire2|112247|fgenesh5_pg.C_scaffold_35000030, jgi|Trire2|122233|estExt_fgenesh5_pg.C_110101	jgi|TriviGv29_8_2|178518|estExt_Genewise1Plus.C_41580, jgi|TriviGv29_8_2|210987|estExt_fgenesh1_pg.C_910417, jgi|TriviGv29_8_2|228633|Genemark.11287_g
OG0000147	2	3	3	3	1	3	Core	jgi|Trias1|64500|fgenesh1_pm.2_#_24, jgi|Trias1|71748|fgenesh1_pm.11_#_331	jgi|Triat2|11002|Triat1.gw1.17.328.1, jgi|Triat2|224421|estExt_Genewise1Plus.C_contig_260494, jgi|Triat2|39079|Triat1.e_gw1.4.1678.1	jgi|Trigui1|1977|transcript_OPB38875, jgi|Trigui1|4011|transcript_OPB37109, jgi|Trigui1|5312|transcript_OPB39618	jgi|Tripare1|302853|CE302852_89, jgi|Tripare1|373130|fgenesh1_kg.687_#_17_#_TRINITY_DN796_c0_g1_i18, jgi|Tripare1|382397|fgenesh1_pm.436_#_5	jgi|Trire2|63568|e_gw1.12.356.1	jgi|TriviGv29_8_2|113458|gw1.2.106.1, jgi|TriviGv29_8_2|149973|e_gw1.6.1505.1, jgi|TriviGv29_8_2|188178|fgenesh1_pm.1_#_417
OG0000148	4	2	1	5	2	3	Core	jgi|Trias1|141722|e_gw1.8.1411.1, jgi|Trias1|158915|estExt_Genewise1.C_2_t30019, jgi|Trias1|28232|gm1.6201_g, jgi|Trias1|81150|estExt_fgenesh1_pm.C_8_t20116	jgi|Triat2|13340|Triat1.gw1.2.991.1, jgi|Triat2|3771|Triat1.gw1.10.257.1	jgi|Trigui1|2013|transcript_OPB38911	jgi|Tripare1|360067|fgenesh1_kg.119_#_9_#_TRINITY_DN202_c1_g2_i1, jgi|Tripare1|364631|fgenesh1_kg.204_#_37_#_TRINITY_DN202_c1_g1_i1, jgi|Tripare1|365133|fgenesh1_kg.217_#_28_#_TRINITY_DN5449_c0_g1_i1, jgi|Tripare1|37397|CE37396_8892, jgi|Tripare1|385187|gm1.1639_g	jgi|Trire2|103907|fgenesh5_pg.C_scaffold_2000495, jgi|Trire2|109102|fgenesh5_pg.C_scaffold_14000176	jgi|TriviGv29_8_2|127835|gw1.82.282.1, jgi|TriviGv29_8_2|156069|e_gw1.82.286.1, jgi|TriviGv29_8_2|200745|fgenesh1_pg.6_#_277
OG0000149	17	0	0	0	0	1	Dispensible	jgi|Trias1|106919|gw1.53.14.1, jgi|Trias1|132836|e_gw1.3.1762.1, jgi|Trias1|141994|e_gw1.8.933.1, jgi|Trias1|142775|e_gw1.8.1739.1, jgi|Trias1|143101|e_gw1.8.872.1, jgi|Trias1|154095|e_gw1.25.19.1, jgi|Trias1|154336|e_gw1.28.85.1, jgi|Trias1|154993|e_gw1.54.1.1, jgi|Trias1|155012|e_gw1.59.6.1, jgi|Trias1|155062|e_gw1.67.10.1, jgi|Trias1|155099|e_gw1.80.10.1, jgi|Trias1|155110|e_gw1.95.1.1, jgi|Tr…					jgi|TriviGv29_8_2|145043|e_gw1.3.1868.1
OG0000150	2	2	3	4	2	2	Core	jgi|Trias1|239196|CE33100_1113, jgi|Trias1|56788|fgenesh1_kg.5_#_77_#_Locus8848v1rpkm2.89	jgi|Triat2|211136|estExt_Genewise1Plus.C_contig_130356, jgi|Triat2|79965|Triat1.fgenesh1_pm.C_scaffold_4000420	jgi|Trigui1|154|transcript_OPB40075, jgi|Trigui1|374|transcript_OPB40295, jgi|Trigui1|7113|transcript_OPB47007	jgi|Tripare1|364500|fgenesh1_kg.199_#_41_#_TRINITY_DN10287_c0_g1_i1, jgi|Tripare1|373390|fgenesh1_kg.762_#_1_#_TRINITY_DN346_c2_g2_i1, jgi|Tripare1|94326|CE94325_351, jgi|Tripare1|94343|CE94342_44	jgi|Trire2|38048|gw1.1.1549.1, jgi|Trire2|53267|e_gw1.1.480.1	jgi|TriviGv29_8_2|188205|fgenesh1_pm.1_#_444, jgi|TriviGv29_8_2|33500|Trive1.e_gw1.4.891.1
OG0000151	1	4	2	3	1	2	Core	jgi|Trias1|57074|fgenesh1_kg.5_#_363_#_Locus4114v1rpkm26.27	jgi|Triat2|287414|estExt_fgenesh1_pg.C_contig_271365, jgi|Triat2|322010|estExt_Genemark.C_contig_271266, jgi|Triat2|53902|Triat1.e_gw1.18.204.1, jgi|Triat2|90782|Triat1.fgenesh1_pg.C_scaffold_9000128	jgi|Trigui1|11132|transcript_OPB36006, jgi|Trigui1|6073|transcript_OPB45967	jgi|Tripare1|355038|fgenesh1_kg.62_#_66_#_TRINITY_DN3622_c0_g2_i4, jgi|Tripare1|368121|fgenesh1_kg.306_#_17_#_TRINITY_DN3427_c0_g7_i1, jgi|Tripare1|386496|gm1.2948_g	jgi|Trire2|105457|fgenesh5_pg.C_scaffold_5000242	jgi|TriviGv29_8_2|70009|Trive1.fgenesh1_pg.C_scaffold_27000068, jgi|TriviGv29_8_2|70443|Trive1.fgenesh1_pg.C_scaffold_33000035
OG0000152	1	2	4	3	0	4	Dispensible	jgi|Trias1|137339|e_gw1.5.1096.1	jgi|Triat2|134328|Triat1.estExt_Genewise1.C_10180, jgi|Triat2|31375|Triat1.e_gw1.1.1540.1	jgi|Trigui1|2775|transcript_OPB44461, jgi|Trigui1|4550|transcript_OPB37648, jgi|Trigui1|4595|transcript_OPB37693, jgi|Trigui1|9895|transcript_OPB43641	jgi|Tripare1|370192|fgenesh1_kg.419_#_5_#_TRINITY_DN8585_c0_g1_i1, jgi|Tripare1|397055|MIX2023_4_17, jgi|Tripare1|400572|MIX5540_11_53		jgi|TriviGv29_8_2|189003|fgenesh1_pm.3_#_40, jgi|TriviGv29_8_2|47780|Trive1.e_gw1.18.49.1, jgi|TriviGv29_8_2|52077|Trive1.e_gw1.32.18.1, jgi|TriviGv29_8_2|58605|Trive1.fgenesh1_pm.C_scaffold_18000118
OG0000153	3	2	2	2	2	3	Core	jgi|Trias1|180184|estExt_Genewise1.C_270039, jgi|Trias1|192871|estExt_Genewise1Plus.C_6_t30303, jgi|Trias1|32253|gm1.10222_g	jgi|Triat2|217154|estExt_Genewise1Plus.C_contig_210069, jgi|Triat2|80219|Triat1.fgenesh1_pm.C_scaffold_5000038	jgi|Trigui1|7686|transcript_OPB45499, jgi|Trigui1|7782|transcript_OPB45595	jgi|Tripare1|370105|fgenesh1_kg.412_#_1_#_TRINITY_DN4180_c0_g1_i1, jgi|Tripare1|390227|gm1.6679_g	jgi|Trire2|81964|estExt_GeneWisePlus.C_290016, jgi|Trire2|82208|estExt_GeneWisePlus.C_330006	jgi|TriviGv29_8_2|209609|estExt_fgenesh1_pg.C_780101, jgi|TriviGv29_8_2|39352|Trive1.e_gw1.8.879.1, jgi|TriviGv29_8_2|49800|Trive1.e_gw1.22.4.1
OG0000154	2	2	3	3	2	3	Core	jgi|Trias1|71200|fgenesh1_pm.10_#_334, jgi|Trias1|79927|estExt_fgenesh1_pm.C_6_t20116	jgi|Triat2|139331|Triat1.estExt_Genewise1.C_41314, jgi|Triat2|292308|estExt_fgenesh1_pm.C_contig_230465	jgi|Trigui1|10855|transcript_OPB36117, jgi|Trigui1|341|transcript_OPB40262, jgi|Trigui1|7810|transcript_OPB45623	jgi|Tripare1|341746|CE341745_41358, jgi|Tripare1|381747|fgenesh1_pm.343_#_2, jgi|Tripare1|400549|MIX5517_21_94	jgi|Trire2|111833|fgenesh5_pg.C_scaffold_29000103, jgi|Trire2|119974|estExt_fgenesh5_pg.C_10996	jgi|TriviGv29_8_2|215065|estExt_fgenesh1_kg.C_10075, jgi|TriviGv29_8_2|222808|Genemark.5462_g, jgi|TriviGv29_8_2|69465|Trive1.fgenesh1_pg.C_scaffold_22000123
OG0000155	3	3	2	2	1	4	Core	jgi|Trias1|146873|e_gw1.11.980.1, jgi|Trias1|27983|gm1.5952_g, jgi|Trias1|73940|fgenesh1_pm.18_#_92	jgi|Triat2|309969|Genemark.6855_g, jgi|Triat2|82704|Triat1.fgenesh1_pm.C_scaffold_13000001, jgi|Triat2|90021|Triat1.fgenesh1_pg.C_scaffold_7000406	jgi|Trigui1|10647|transcript_OPB40986, jgi|Trigui1|1957|transcript_OPB38855	jgi|Tripare1|392946|gm1.9398_g, jgi|Tripare1|398130|MIX3098_2_21	jgi|Trire2|105884|fgenesh5_pg.C_scaffold_6000110	jgi|TriviGv29_8_2|201124|fgenesh1_pg.6_#_656, jgi|TriviGv29_8_2|61793|Trive1.fgenesh1_pg.C_scaffold_3000006, jgi|TriviGv29_8_2|69136|Trive1.fgenesh1_pg.C_scaffold_20000165, jgi|TriviGv29_8_2|70133|Trive1.fgenesh1_pg.C_scaffold_29000014
OG0000156	2	1	4	3	1	3	Core	jgi|Trias1|142925|e_gw1.8.1445.1, jgi|Trias1|62567|fgenesh1_kg.18_#_116_#_Locus3401v1rpkm35.47	jgi|Triat2|282456|estExt_fgenesh1_pg.C_contig_210083	jgi|Trigui1|2081|transcript_OPB43767, jgi|Trigui1|40|transcript_OPB39961, jgi|Trigui1|6585|transcript_OPB46479, jgi|Trigui1|7772|transcript_OPB45585	jgi|Tripare1|381713|fgenesh1_pm.340_#_9, jgi|Tripare1|392254|gm1.8706_g, jgi|Tripare1|401532|MIX6500_52_91	jgi|Trire2|69228|e_gw1.28.72.1	jgi|TriviGv29_8_2|189564|fgenesh1_pm.3_#_601, jgi|TriviGv29_8_2|34713|Trive1.e_gw1.4.1489.1, jgi|TriviGv29_8_2|50861|Trive1.e_gw1.26.33.1
OG0000157	2	2	3	4	1	3	Core	jgi|Trias1|147647|e_gw1.12.723.1, jgi|Trias1|170853|estExt_Genewise1.C_9_t10230	jgi|Triat2|152800|Triat1.estExt_Genewise1Plus.C_60092, jgi|Triat2|280171|estExt_fgenesh1_pg.C_contig_140125	jgi|Trigui1|10023|transcript_OPB37773, jgi|Trigui1|10457|transcript_OPB43301, jgi|Trigui1|6475|transcript_OPB46369	jgi|Tripare1|281906|CE281905_539, jgi|Tripare1|348607|fgenesh1_kg.15_#_80_#_TRINITY_DN3144_c0_g1_i1, jgi|Tripare1|368064|fgenesh1_kg.303_#_36_#_TRINITY_DN2006_c0_g1_i2, jgi|Tripare1|396419|MIX1387_803_100	jgi|Trire2|121986|estExt_fgenesh5_pg.C_100048	jgi|TriviGv29_8_2|194242|fgenesh1_pm.86_#_163, jgi|TriviGv29_8_2|226076|Genemark.8730_g, jgi|TriviGv29_8_2|50662|Trive1.e_gw1.25.156.1
OG0000158	2	3	4	3	0	2	Dispensible	jgi|Trias1|144108|e_gw1.9.1056.1, jgi|Trias1|148717|e_gw1.13.525.1	jgi|Triat2|33606|Triat1.e_gw1.2.2466.1, jgi|Triat2|45640|Triat1.e_gw1.9.332.1, jgi|Triat2|55143|Triat1.e_gw1.22.83.1	jgi|Trigui1|10927|transcript_OPB36189, jgi|Trigui1|3806|transcript_OPB42694, jgi|Trigui1|6174|transcript_OPB46068, jgi|Trigui1|8436|transcript_OPB42828	jgi|Tripare1|392378|gm1.8830_g, jgi|Tripare1|401702|MIX6670_18_78, jgi|Tripare1|5261|CE5260_65		jgi|TriviGv29_8_2|153005|e_gw1.74.38.1, jgi|TriviGv29_8_2|60133|Trive1.fgenesh1_pg.C_scaffold_1000118
OG0000159	2	2	3	3	2	3	Core	jgi|Trias1|39170|estExt_Genemark1.C_110030, jgi|Trias1|41077|estExt_Genemark1.C_180055	jgi|Triat2|44123|Triat1.e_gw1.7.1152.1, jgi|Triat2|81097|Triat1.fgenesh1_pm.C_scaffold_8000076	jgi|Trigui1|10257|transcript_OPB41732, jgi|Trigui1|7725|transcript_OPB45538, jgi|Trigui1|878|transcript_OPB40799	jgi|Tripare1|246600|CE246599_27447, jgi|Tripare1|247765|CE247764_441, jgi|Tripare1|370278|fgenesh1_kg.422_#_4_#_TRINITY_DN828_c0_g1_i1	jgi|Trire2|108672|fgenesh5_pg.C_scaffold_13000018, jgi|Trire2|120873|estExt_fgenesh5_pg.C_50016	jgi|TriviGv29_8_2|49890|Trive1.e_gw1.22.66.1, jgi|TriviGv29_8_2|76832|Trive1.estExt_Genewise1Plus.C_140551, jgi|TriviGv29_8_2|77550|Trive1.estExt_Genewise1Plus.C_200090
OG0000160	1	2	3	2	2	5	Core	jgi|Trias1|40052|estExt_Genemark1.C_130197	jgi|Triat2|279763|estExt_fgenesh1_pg.C_contig_120075, jgi|Triat2|317064|estExt_Genemark.C_contig_210283	jgi|Trigui1|10795|transcript_OPB41134, jgi|Trigui1|6702|transcript_OPB46596, jgi|Trigui1|9769|transcript_OPB43515	jgi|Tripare1|378484|fgenesh1_pm.118_#_1, jgi|Tripare1|381873|fgenesh1_pm.359_#_10	jgi|Trire2|102504|fgenesh5_pg.C_scaffold_1000137, jgi|Trire2|123673|estExt_fgenesh5_pg.C_250027	jgi|TriviGv29_8_2|10489|Trive1.gw1.11.334.1, jgi|TriviGv29_8_2|132427|gw1.76.164.1, jgi|TriviGv29_8_2|141868|e_gw1.2.1456.1, jgi|TriviGv29_8_2|220230|Genemark.2884_g, jgi|TriviGv29_8_2|220231|Genemark.2885_g
OG0000161	0	0	0	17	0	1	Dispensible				jgi|Tripare1|207332|CE207331_596, jgi|Tripare1|260864|CE260863_3749, jgi|Tripare1|271620|CE271619_9296, jgi|Tripare1|356345|fgenesh1_kg.75_#_50_#_TRINITY_DN1975_c0_g1_i5, jgi|Tripare1|366848|fgenesh1_kg.265_#_13_#_TRINITY_DN1865_c0_g1_i1, jgi|Tripare1|368406|fgenesh1_kg.322_#_13_#_TRINITY_DN1125_c4_g1_i1, jgi|Tripare1|371358|fgenesh1_kg.496_#_6_#_TRINITY_DN5457_c0_g1_i1, jgi|Tripare1|374418|fgene…		jgi|TriviGv29_8_2|228086|Genemark.10740_g
OG0000162	3	3	2	2	2	3	Core	jgi|Trias1|126580|e_gw1.1.2609.1, jgi|Trias1|181272|estExt_Genewise1Plus.C_1_t20143, jgi|Trias1|61279|fgenesh1_kg.13_#_189_#_Locus2317v1rpkm57.82	jgi|Triat2|38079|Triat1.e_gw1.4.1344.1, jgi|Triat2|45533|Triat1.e_gw1.9.1218.1, jgi|Triat2|84753|Triat1.fgenesh1_pg.C_scaffold_1000785	jgi|Trigui1|431|transcript_OPB40352, jgi|Trigui1|6320|transcript_OPB46214	jgi|Tripare1|364087|fgenesh1_kg.191_#_11_#_TRINITY_DN1957_c0_g1_i1, jgi|Tripare1|369424|fgenesh1_kg.375_#_18_#_TRINITY_DN1429_c0_g1_i2	jgi|Trire2|54219|e_gw1.1.1008.1, jgi|Trire2|73632|estExt_GeneWisePlus.C_10263	jgi|TriviGv29_8_2|39549|Trive1.e_gw1.8.384.1, jgi|TriviGv29_8_2|47222|Trive1.e_gw1.17.609.1, jgi|TriviGv29_8_2|51211|Trive1.e_gw1.27.249.1
OG0000163	1	5	2	3	0	4	Dispensible	jgi|Trias1|85446|estExt_fgenesh1_pg.C_1_t10387	jgi|Triat2|163125|gw1.26.209.1, jgi|Triat2|289101|estExt_fgenesh1_pm.C_contig_140134, jgi|Triat2|311879|Genemark.8765_g, jgi|Triat2|317167|estExt_Genemark.C_contig_210407, jgi|Triat2|84875|Triat1.fgenesh1_pg.C_scaffold_1000907	jgi|Trigui1|2031|transcript_OPB38929, jgi|Trigui1|5697|transcript_OPB36630	jgi|Tripare1|385676|gm1.2128_g, jgi|Tripare1|401632|MIX6600_2_10, jgi|Tripare1|401633|MIX6601_7_10		jgi|TriviGv29_8_2|201202|fgenesh1_pg.6_#_734, jgi|TriviGv29_8_2|221367|Genemark.4021_g, jgi|TriviGv29_8_2|60500|Trive1.fgenesh1_pg.C_scaffold_1000485, jgi|TriviGv29_8_2|63983|Trive1.fgenesh1_pg.C_scaffold_6000186
OG0000164	3	2	2	2	0	4	Dispensible	jgi|Trias1|109085|gw1.3.1129.1, jgi|Trias1|53272|fgenesh1_kg.1_#_533_#_Locus5835v1rpkm12.89, jgi|Trias1|58045|fgenesh1_kg.7_#_65_#_Locus6661v1rpkm8.84	jgi|Triat2|321388|estExt_Genemark.C_contig_270587, jgi|Triat2|37677|Triat1.e_gw1.3.2329.1	jgi|Trigui1|1915|transcript_OPB38813, jgi|Trigui1|5008|transcript_OPB39314	jgi|Tripare1|259089|CE259088_20918, jgi|Tripare1|402095|MIX7063_181_37		jgi|TriviGv29_8_2|121509|gw1.83.164.1, jgi|TriviGv29_8_2|131558|gw1.6.1413.1, jgi|TriviGv29_8_2|162331|e_gw1.90.968.1, jgi|TriviGv29_8_2|227578|Genemark.10232_g
OG0000165	2	2	3	3	2	2	Core	jgi|Trias1|456255|MIX11912_4_36, jgi|Trias1|53308|fgenesh1_kg.1_#_569_#_Locus1736v1rpkm81.75	jgi|Triat2|286660|estExt_fgenesh1_pg.C_contig_270534, jgi|Triat2|295574|estExt_fgenesh1_pm.C_contig_271021	jgi|Trigui1|4286|transcript_OPB37384, jgi|Trigui1|4958|transcript_OPB39264, jgi|Trigui1|7689|transcript_OPB45502	jgi|Tripare1|376272|fgenesh1_pm.46_#_16, jgi|Tripare1|396801|MIX1769_36_42, jgi|Tripare1|396961|MIX1929_6_52	jgi|Trire2|105070|fgenesh5_pg.C_scaffold_4000448, jgi|Trire2|69605|e_gw1.29.65.1	jgi|TriviGv29_8_2|49755|Trive1.e_gw1.22.224.1, jgi|TriviGv29_8_2|75122|Trive1.estExt_Genewise1Plus.C_90229
OG0000166	7	4	1	2	0	1	Dispensible	jgi|Trias1|128036|e_gw1.1.1040.1, jgi|Trias1|129950|e_gw1.2.1694.1, jgi|Trias1|151783|e_gw1.16.102.1, jgi|Trias1|154517|e_gw1.31.5.1, jgi|Trias1|205590|estExt_Genewise1Plus.C_270065, jgi|Trias1|26437|gm1.4406_g, jgi|Trias1|69420|fgenesh1_pm.7_#_502	jgi|Triat2|231183|estExt_Genewise1Plus.C_contig_290042, jgi|Triat2|309936|Genemark.6822_g, jgi|Triat2|35372|Triat1.e_gw1.2.1482.1, jgi|Triat2|48630|Triat1.e_gw1.11.448.1	jgi|Trigui1|4442|transcript_OPB37540	jgi|Tripare1|355785|fgenesh1_kg.70_#_5_#_TRINITY_DN4836_c0_g2_i1, jgi|Tripare1|403929|MIX8897_39_47		jgi|TriviGv29_8_2|55103|Trive1.fgenesh1_pm.C_scaffold_3000451
OG0000167	4	2	2	1	2	4	Core	jgi|Trias1|128828|e_gw1.1.996.1, jgi|Trias1|154102|e_gw1.25.42.1, jgi|Trias1|49038|fgenesh1_pg.10_#_142, jgi|Trias1|49486|fgenesh1_pg.11_#_63	jgi|Triat2|248609|estExt_Genewise1.C_contig_270332, jgi|Triat2|80985|Triat1.fgenesh1_pm.C_scaffold_7000357	jgi|Trigui1|5164|transcript_OPB39470, jgi|Trigui1|910|transcript_OPB40831	jgi|Tripare1|256931|CE256930_7194	jgi|Trire2|104797|fgenesh5_pg.C_scaffold_4000175, jgi|Trire2|76227|estExt_GeneWisePlus.C_50058	jgi|TriviGv29_8_2|198722|fgenesh1_pg.3_#_648, jgi|TriviGv29_8_2|222727|Genemark.5381_g, jgi|TriviGv29_8_2|41347|Trive1.e_gw1.9.66.1, jgi|TriviGv29_8_2|90223|Trive1.estExt_Genewise1.C_200161
OG0000168	2	3	3	2	1	3	Core	jgi|Trias1|299452|CE93356_19151, jgi|Trias1|447140|MIX2797_60_14	jgi|Triat2|198926|e_gw1.24.941.1, jgi|Triat2|224424|estExt_Genewise1Plus.C_contig_260497, jgi|Triat2|53227|Triat1.e_gw1.17.325.1	jgi|Trigui1|1976|transcript_OPB38874, jgi|Trigui1|5313|transcript_OPB39619, jgi|Trigui1|5314|transcript_OPB39620	jgi|Tripare1|382398|fgenesh1_pm.436_#_6, jgi|Tripare1|383350|fgenesh1_pm.687_#_1	jgi|Trire2|35552|gw1.12.354.1	jgi|TriviGv29_8_2|112990|gw1.1.65.1, jgi|TriviGv29_8_2|123103|gw1.2.752.1, jgi|TriviGv29_8_2|150258|e_gw1.6.830.1
OG0000169	4	5	1	2	1	3	Core	jgi|Trias1|118893|gw1.11.1090.1, jgi|Trias1|451872|MIX7529_4_19, jgi|Trias1|67250|fgenesh1_pm.4_#_732, jgi|Trias1|68700|fgenesh1_pm.6_#_445	jgi|Triat2|28970|Triat1.e_gw1.1.1778.1, jgi|Triat2|301173|estExt_fgenesh1_kg.C_contig_260477, jgi|Triat2|49122|Triat1.e_gw1.12.803.1, jgi|Triat2|4931|Triat1.gw1.5.389.1, jgi|Triat2|53387|Triat1.e_gw1.17.137.1	jgi|Trigui1|6809|transcript_OPB46703	jgi|Tripare1|347567|fgenesh1_kg.9_#_16_#_TRINITY_DN11071_c0_g1_i1, jgi|Tripare1|347568|fgenesh1_kg.9_#_17_#_TRINITY_DN9348_c0_g1_i1	jgi|Trire2|107523|fgenesh5_pg.C_scaffold_9000326	jgi|TriviGv29_8_2|14128|Trive1.gw1.11.454.1, jgi|TriviGv29_8_2|205389|fgenesh1_pg.88_#_233, jgi|TriviGv29_8_2|30995|Trive1.e_gw1.2.978.1
OG0000170	4	5	2	2	1	1	Core	jgi|Trias1|185479|estExt_Genewise1Plus.C_2_t50153, jgi|Trias1|188512|estExt_Genewise1Plus.C_4_t20166, jgi|Trias1|29503|gm1.7472_g, jgi|Trias1|47983|fgenesh1_pg.8_#_316	jgi|Triat2|141422|Triat1.estExt_Genewise1.C_70958, jgi|Triat2|266907|fgenesh1_pm.contig_26_#_816, jgi|Triat2|290565|estExt_fgenesh1_pm.C_contig_190184, jgi|Triat2|301284|estExt_fgenesh1_kg.C_contig_260588, jgi|Triat2|89904|Triat1.fgenesh1_pg.C_scaffold_7000289	jgi|Trigui1|7278|transcript_OPB47172, jgi|Trigui1|7768|transcript_OPB45581	jgi|Tripare1|246686|CE246685_13610, jgi|Tripare1|372523|fgenesh1_kg.613_#_3_#_TRINITY_DN6066_c0_g1_i1	jgi|Trire2|104174|fgenesh5_pg.C_scaffold_3000129	jgi|TriviGv29_8_2|226121|Genemark.8775_g
OG0000171	1	2	1	5	3	3	Core	jgi|Trias1|25318|gm1.3287_g	jgi|Triat2|181068|gw1.27.3306.1, jgi|Triat2|213410|estExt_Genewise1Plus.C_contig_170004	jgi|Trigui1|6172|transcript_OPB46066	jgi|Tripare1|101308|CE101307_9914, jgi|Tripare1|15261|CE15260_8287, jgi|Tripare1|258779|CE258778_7476, jgi|Tripare1|350194|fgenesh1_kg.24_#_56_#_TRINITY_DN189_c0_g1_i1, jgi|Tripare1|37399|CE37398_9061	jgi|Trire2|105391|fgenesh5_pg.C_scaffold_5000176, jgi|Trire2|106939|fgenesh5_pg.C_scaffold_8000218, jgi|Trire2|123831|estExt_fgenesh5_pg.C_270082	jgi|TriviGv29_8_2|134280|gw1.73.151.1, jgi|TriviGv29_8_2|191091|fgenesh1_pm.6_#_95, jgi|TriviGv29_8_2|221698|Genemark.4352_g
OG0000172	8	5	1	1	0	2	Dispensible	jgi|Trias1|145446|e_gw1.10.1315.1, jgi|Trias1|189723|estExt_Genewise1Plus.C_4_t50003, jgi|Trias1|431873|CE225777_14832, jgi|Trias1|459641|MIX15298_5092_17, jgi|Trias1|48772|fgenesh1_pg.9_#_487, jgi|Trias1|56598|fgenesh1_kg.4_#_793_#_Locus6325v1rpkm10.40, jgi|Trias1|71921|fgenesh1_pm.11_#_504, jgi|Trias1|71922|fgenesh1_pm.11_#_505	jgi|Triat2|189067|e_gw1.15.498.1, jgi|Triat2|198933|e_gw1.24.994.1, jgi|Triat2|259440|fgenesh1_kg.contig_27_#_744_#_CBWT_CBYP_CBYT_CCAH_0_0_CCAH5976.b1, jgi|Triat2|293811|estExt_fgenesh1_pm.C_contig_260089, jgi|Triat2|315551|estExt_Genemark.C_contig_170317	jgi|Trigui1|6206|transcript_OPB46100	jgi|Tripare1|374530|fgenesh1_pm.10_#_31		jgi|TriviGv29_8_2|231280|estExt_Genemark.C_820104, jgi|TriviGv29_8_2|34594|Trive1.e_gw1.4.1275.1
OG0000173	3	3	2	3	2	2	Core	jgi|Trias1|45674|fgenesh1_pg.5_#_17, jgi|Trias1|46354|fgenesh1_pg.5_#_697, jgi|Trias1|50373|fgenesh1_pg.13_#_38	jgi|Triat2|233020|estExt_Genewise1.C_contig_130258, jgi|Triat2|291111|estExt_fgenesh1_pm.C_contig_200363, jgi|Triat2|77440|Triat1.fgenesh1_pm.C_scaffold_1000025	jgi|Trigui1|110|transcript_OPB40031, jgi|Trigui1|7936|transcript_OPB41243	jgi|Tripare1|119300|CE119299_25036, jgi|Tripare1|362573|fgenesh1_kg.160_#_65_#_TRINITY_DN186_c0_g1_i1, jgi|Tripare1|382944|fgenesh1_pm.554_#_3	jgi|Trire2|123279|estExt_fgenesh5_pg.C_190195, jgi|Trire2|52073|estExt_Genewise1.C_280001	jgi|TriviGv29_8_2|35003|Trive1.e_gw1.4.67.1, jgi|TriviGv29_8_2|41947|Trive1.e_gw1.10.43.1
OG0000174	4	2	3	1	1	3	Core	jgi|Trias1|153741|e_gw1.22.85.1, jgi|Trias1|154211|e_gw1.27.91.1, jgi|Trias1|179829|estExt_Genewise1.C_220154, jgi|Trias1|79960|estExt_fgenesh1_pm.C_6_t20153	jgi|Triat2|191235|e_gw1.18.451.1, jgi|Triat2|305317|Genemark.2203_g	jgi|Trigui1|10190|transcript_OPB37940, jgi|Trigui1|10191|transcript_OPB37941, jgi|Trigui1|10551|transcript_OPB43395	jgi|Tripare1|381387|fgenesh1_pm.302_#_3	jgi|Trire2|70631|e_gw1.38.8.1	jgi|TriviGv29_8_2|189360|fgenesh1_pm.3_#_397, jgi|TriviGv29_8_2|49586|Trive1.e_gw1.21.400.1, jgi|TriviGv29_8_2|69271|Trive1.fgenesh1_pg.C_scaffold_21000112
OG0000175	2	3	4	3	0	1	Dispensible	jgi|Trias1|140155|e_gw1.7.379.1, jgi|Trias1|142253|e_gw1.8.1220.1	jgi|Triat2|195136|e_gw1.22.832.1, jgi|Triat2|283824|estExt_fgenesh1_pg.C_contig_240125, jgi|Triat2|43140|Triat1.e_gw1.7.958.1	jgi|Trigui1|10189|transcript_OPB37939, jgi|Trigui1|10782|transcript_OPB41121, jgi|Trigui1|2838|transcript_OPB44524, jgi|Trigui1|8395|transcript_OPB42787	jgi|Tripare1|376174|fgenesh1_pm.43_#_35, jgi|Tripare1|380653|fgenesh1_pm.239_#_4, jgi|Tripare1|383368|fgenesh1_pm.693_#_2		jgi|TriviGv29_8_2|33143|Trive1.e_gw1.3.419.1
OG0000176	2	2	3	3	2	2	Core	jgi|Trias1|142955|e_gw1.8.1230.1, jgi|Trias1|149316|e_gw1.13.587.1	jgi|Triat2|154685|Triat1.estExt_Genewise1Plus.C_90635, jgi|Triat2|256456|fgenesh1_kg.contig_22_#_171_#_CBWT_CBYP_CBYT_CCAH_3539_1	jgi|Trigui1|10632|transcript_OPB43476, jgi|Trigui1|6408|transcript_OPB46302, jgi|Trigui1|9513|transcript_OPB39699	jgi|Tripare1|357120|fgenesh1_kg.84_#_57_#_TRINITY_DN1387_c0_g1_i1, jgi|Tripare1|361877|fgenesh1_kg.147_#_13_#_TRINITY_DN1387_c0_g5_i1, jgi|Tripare1|382500|fgenesh1_pm.455_#_1	jgi|Trire2|108299|fgenesh5_pg.C_scaffold_11000272, jgi|Trire2|122820|estExt_fgenesh5_pg.C_150175	jgi|TriviGv29_8_2|47671|Trive1.e_gw1.17.542.1, jgi|TriviGv29_8_2|74871|Trive1.estExt_Genewise1Plus.C_80616
OG0000177	2	3	2	1	1	5	Core	jgi|Trias1|460377|MIX16034_1_9, jgi|Trias1|83185|estExt_fgenesh1_pm.C_130209	jgi|Triat2|314683|estExt_Genemark.C_contig_150044, jgi|Triat2|51468|Triat1.e_gw1.14.761.1, jgi|Triat2|86511|Triat1.fgenesh1_pg.C_scaffold_2000904	jgi|Trigui1|10721|transcript_OPB41060, jgi|Trigui1|296|transcript_OPB40217	jgi|Tripare1|398100|MIX3068_6_24	jgi|Trire2|53776|e_gw1.1.1449.1	jgi|TriviGv29_8_2|125663|gw1.82.210.1, jgi|TriviGv29_8_2|14525|Trive1.gw1.11.461.1, jgi|TriviGv29_8_2|2353|Trive1.gw1.4.155.1, jgi|TriviGv29_8_2|34258|Trive1.e_gw1.4.1635.1, jgi|TriviGv29_8_2|46797|Trive1.e_gw1.16.397.1
OG0000178	2	2	3	2	2	3	Core	jgi|Trias1|198886|estExt_Genewise1Plus.C_11_t10172, jgi|Trias1|62211|fgenesh1_kg.16_#_94_#_Locus429v1rpkm347.33	jgi|Triat2|161158|Triat1.VSE_fgenesh1_pg.C_scaffold_7000461, jgi|Triat2|161159|Triat1.VSE_fgenesh1_pg.C_scaffold_2001018	jgi|Trigui1|10577|transcript_OPB43421, jgi|Trigui1|10987|transcript_OPB36249, jgi|Trigui1|919|transcript_OPB40840	jgi|Tripare1|358002|fgenesh1_kg.95_#_60_#_TRINITY_DN6504_c0_g1_i1, jgi|Tripare1|371917|fgenesh1_kg.543_#_2_#_TRINITY_DN3275_c0_g1_i1	jgi|Trire2|121127|estExt_fgenesh5_pg.C_60038, jgi|Trire2|58450|e_gw1.5.72.1	jgi|TriviGv29_8_2|1299|Trive1.gw1.13.42.1, jgi|TriviGv29_8_2|192759|fgenesh1_pm.79_#_65, jgi|TriviGv29_8_2|29366|Trive1.e_gw1.1.1661.1
OG0000179	3	3	3	1	1	2	Core	jgi|Trias1|153855|e_gw1.23.131.1, jgi|Trias1|450239|MIX5896_8_42, jgi|Trias1|50654|fgenesh1_pg.13_#_319	jgi|Triat2|184861|gw1.18.920.1, jgi|Triat2|45276|Triat1.e_gw1.8.1198.1, jgi|Triat2|46420|Triat1.e_gw1.9.382.1	jgi|Trigui1|3231|transcript_OPB42119, jgi|Trigui1|6215|transcript_OPB46109, jgi|Trigui1|7980|transcript_OPB41287	jgi|Tripare1|384550|gm1.1002_g	jgi|Trire2|110276|fgenesh5_pg.C_scaffold_19000161	jgi|TriviGv29_8_2|152877|e_gw1.73.100.1, jgi|TriviGv29_8_2|41936|Trive1.e_gw1.10.1035.1
OG0000180	2	3	2	2	2	2	Core	jgi|Trias1|126490|e_gw1.1.2370.1, jgi|Trias1|133279|e_gw1.3.683.1	jgi|Triat2|146090|Triat1.estExt_fgenesh1_kg.C_10033, jgi|Triat2|296433|estExt_fgenesh1_pm.C_contig_280491, jgi|Triat2|87275|Triat1.fgenesh1_pg.C_scaffold_3000532	jgi|Trigui1|5507|transcript_OPB36440, jgi|Trigui1|8674|transcript_OPB43066	jgi|Tripare1|107172|CE107171_173, jgi|Tripare1|379347|fgenesh1_pm.158_#_18	jgi|Trire2|107294|fgenesh5_pg.C_scaffold_9000097, jgi|Trire2|68803|e_gw1.26.230.1	jgi|TriviGv29_8_2|38102|Trive1.e_gw1.7.835.1, jgi|TriviGv29_8_2|82348|Trive1.estExt_fgenesh1_pm.C_60002
OG0000181	3	3	2	2	2	2	Core	jgi|Trias1|152546|e_gw1.18.411.1, jgi|Trias1|23089|gm1.1058_g, jgi|Trias1|28555|gm1.6524_g	jgi|Triat2|148686|Triat1.estExt_Genewise1Plus.C_14151, jgi|Triat2|161128|Triat1.ZAN_ZAN_gw1.22.44.1, jgi|Triat2|45766|Triat1.e_gw1.9.63.1	jgi|Trigui1|11104|transcript_OPB35978, jgi|Trigui1|6588|transcript_OPB46482	jgi|Tripare1|160128|CE160127_5220, jgi|Tripare1|198656|CE198655_8513	jgi|Trire2|57088|e_gw1.3.69.1, jgi|Trire2|79741|estExt_GeneWisePlus.C_150085	jgi|TriviGv29_8_2|158532|e_gw1.86.21.1, jgi|TriviGv29_8_2|59747|Trive1.fgenesh1_pm.C_scaffold_33000044
OG0000182	4	3	2	2	1	2	Core	jgi|Trias1|129092|e_gw1.2.949.1, jgi|Trias1|173383|estExt_Genewise1.C_11_t10051, jgi|Trias1|59111|fgenesh1_kg.8_#_490_#_Locus5062v1rpkm17.94, jgi|Trias1|62042|fgenesh1_kg.15_#_277_#_Locus3923v1rpkm28.49	jgi|Triat2|34684|Triat1.e_gw1.2.886.1, jgi|Triat2|90126|Triat1.fgenesh1_pg.C_scaffold_7000511, jgi|Triat2|93091|Triat1.fgenesh1_pg.C_scaffold_15000021	jgi|Trigui1|1714|transcript_OPB38612, jgi|Trigui1|8130|transcript_OPB41437	jgi|Tripare1|360696|fgenesh1_kg.127_#_30_#_TRINITY_DN4200_c0_g1_i2, jgi|Tripare1|385795|gm1.2247_g	jgi|Trire2|22030|estExt_fgenesh1_pm.C_60133	jgi|TriviGv29_8_2|195155|fgenesh1_pm.89_#_215, jgi|TriviGv29_8_2|28529|Trive1.e_gw1.1.1004.1
OG0000183	2	2	2	3	1	3	Core	jgi|Trias1|170192|estExt_Genewise1.C_8_t20453, jgi|Trias1|66370|fgenesh1_pm.3_#_825	jgi|Triat2|37362|Triat1.e_gw1.3.1065.1, jgi|Triat2|93821|Triat1.fgenesh1_pg.C_scaffold_17000226	jgi|Trigui1|7196|transcript_OPB47090, jgi|Trigui1|9241|transcript_OPB45705	jgi|Tripare1|135906|CE135905_7106, jgi|Tripare1|382510|fgenesh1_pm.457_#_3, jgi|Tripare1|399916|MIX4884_28_90	jgi|Trire2|62971|e_gw1.11.221.1	jgi|TriviGv29_8_2|161984|e_gw1.90.806.1, jgi|TriviGv29_8_2|232483|estExt_Genemark.C_910305, jgi|TriviGv29_8_2|44645|Trive1.e_gw1.13.312.1
OG0000184	2	4	0	1	1	5	Dispensible	jgi|Trias1|24809|gm1.2778_g, jgi|Trias1|74099|fgenesh1_pm.19_#_78	jgi|Triat2|191799|e_gw1.18.916.1, jgi|Triat2|317584|estExt_Genemark.C_contig_220388, jgi|Triat2|92535|Triat1.fgenesh1_pg.C_scaffold_13000106, jgi|Triat2|93964|Triat1.fgenesh1_pg.C_scaffold_18000111		jgi|Tripare1|400577|MIX5545_266_62	jgi|Trire2|110893|fgenesh5_pg.C_scaffold_23000031	jgi|TriviGv29_8_2|136429|gw1.82.527.1, jgi|TriviGv29_8_2|199888|fgenesh1_pg.5_#_291, jgi|TriviGv29_8_2|226079|Genemark.8733_g, jgi|TriviGv29_8_2|70307|Trive1.fgenesh1_pg.C_scaffold_31000037, jgi|TriviGv29_8_2|9781|Trive1.gw1.11.307.1
OG0000185	2	2	3	2	3	2	Core	jgi|Trias1|204190|estExt_Genewise1Plus.C_180277, jgi|Trias1|66619|fgenesh1_pm.4_#_101	jgi|Triat2|262794|fgenesh1_pm.contig_19_#_318, jgi|Triat2|291207|estExt_fgenesh1_pm.C_contig_210090	jgi|Trigui1|3069|transcript_OPB41957, jgi|Trigui1|3070|transcript_OPB41958, jgi|Trigui1|6531|transcript_OPB46425	jgi|Tripare1|151065|CE151064_2639, jgi|Tripare1|198929|CE198928_154	jgi|Trire2|109487|fgenesh5_pg.C_scaffold_16000071, jgi|Trire2|49979|estExt_Genewise1.C_150127, jgi|Trire2|59364|e_gw1.6.418.1	jgi|TriviGv29_8_2|61734|Trive1.fgenesh1_pg.C_scaffold_2000739, jgi|TriviGv29_8_2|69922|Trive1.fgenesh1_pg.C_scaffold_26000079
OG0000186	3	3	2	1	3	2	Core	jgi|Trias1|136964|e_gw1.5.1045.1, jgi|Trias1|369646|CE163550_89726, jgi|Trias1|46857|fgenesh1_pg.6_#_459	jgi|Triat2|152289|Triat1.estExt_Genewise1Plus.C_50398, jgi|Triat2|297668|estExt_fgenesh1_kg.C_contig_170019, jgi|Triat2|84469|Triat1.fgenesh1_pg.C_scaffold_1000501	jgi|Trigui1|3322|transcript_OPB42210, jgi|Trigui1|4282|transcript_OPB37380	jgi|Tripare1|125989|CE125988_62884	jgi|Trire2|106245|fgenesh5_pg.C_scaffold_7000046, jgi|Trire2|70600|e_gw1.38.48.1, jgi|Trire2|73818|estExt_GeneWisePlus.C_10603	jgi|TriviGv29_8_2|63462|Trive1.fgenesh1_pg.C_scaffold_5000210, jgi|TriviGv29_8_2|71997|Trive1.estExt_Genewise1Plus.C_21096
OG0000187	1	1	3	3	1	4	Core	jgi|Trias1|36564|estExt_Genemark1.C_5_t20159	jgi|Triat2|126859|Triat1.estExt_fgenesh1_pm.C_10045	jgi|Trigui1|2774|transcript_OPB44460, jgi|Trigui1|4549|transcript_OPB37647, jgi|Trigui1|4597|transcript_OPB37695	jgi|Tripare1|370191|fgenesh1_kg.419_#_4_#_TRINITY_DN4815_c0_g1_i1, jgi|Tripare1|397058|MIX2026_1_12, jgi|Tripare1|397308|MIX2276_46_49	jgi|Trire2|33949|gw1.5.420.1	jgi|TriviGv29_8_2|144462|e_gw1.3.997.1, jgi|TriviGv29_8_2|181439|estExt_Genewise1Plus.C_810479, jgi|TriviGv29_8_2|48210|Trive1.e_gw1.18.509.1, jgi|TriviGv29_8_2|59656|Trive1.fgenesh1_pm.C_scaffold_32000002
OG0000188	2	2	2	2	2	4	Core	jgi|Trias1|145850|e_gw1.10.1346.1, jgi|Trias1|166201|estExt_Genewise1.C_5_t40432	jgi|Triat2|198568|e_gw1.24.462.1, jgi|Triat2|302419|estExt_fgenesh1_kg.C_contig_271053	jgi|Trigui1|391|transcript_OPB40312, jgi|Trigui1|4593|transcript_OPB37691	jgi|Tripare1|363805|fgenesh1_kg.186_#_6_#_TRINITY_DN7263_c0_g1_i1, jgi|Tripare1|397357|MIX2325_416_43	jgi|Trire2|121495|estExt_fgenesh5_pg.C_70492, jgi|Trire2|58698|e_gw1.5.263.1	jgi|TriviGv29_8_2|203489|fgenesh1_pg.82_#_195, jgi|TriviGv29_8_2|33902|Trive1.e_gw1.4.1527.1, jgi|TriviGv29_8_2|41430|Trive1.e_gw1.9.690.1, jgi|TriviGv29_8_2|77334|Trive1.estExt_Genewise1Plus.C_180482
OG0000189	3	4	3	1	0	2	Dispensible	jgi|Trias1|138571|e_gw1.6.701.1, jgi|Trias1|201111|estExt_Genewise1Plus.C_13_t10392, jgi|Trias1|79934|estExt_fgenesh1_pm.C_6_t20123	jgi|Triat2|292317|estExt_fgenesh1_pm.C_contig_230474, jgi|Triat2|41088|Triat1.e_gw1.5.541.1, jgi|Triat2|45964|Triat1.e_gw1.9.1187.1, jgi|Triat2|94020|Triat1.fgenesh1_pg.C_scaffold_18000167	jgi|Trigui1|10411|transcript_OPB41886, jgi|Trigui1|401|transcript_OPB40322, jgi|Trigui1|7816|transcript_OPB45629	jgi|Tripare1|399608|MIX4576_2_19		jgi|TriviGv29_8_2|28882|Trive1.e_gw1.1.502.1, jgi|TriviGv29_8_2|49696|Trive1.e_gw1.22.108.1
OG0000190	2	3	1	2	0	4	Dispensible	jgi|Trias1|194185|estExt_Genewise1Plus.C_7_t30104, jgi|Trias1|71816|fgenesh1_pm.11_#_399	jgi|Triat2|10221|Triat1.gw1.4.579.1, jgi|Triat2|35463|Triat1.e_gw1.3.1640.1, jgi|Triat2|53322|Triat1.e_gw1.17.468.1	jgi|Trigui1|6816|transcript_OPB46710	jgi|Tripare1|374442|fgenesh1_pm.9_#_25, jgi|Tripare1|403837|MIX8805_1_4		jgi|TriviGv29_8_2|205375|fgenesh1_pg.88_#_219, jgi|TriviGv29_8_2|205377|fgenesh1_pg.88_#_221, jgi|TriviGv29_8_2|226586|Genemark.9240_g, jgi|TriviGv29_8_2|66545|Trive1.fgenesh1_pg.C_scaffold_11000226
OG0000191	1	2	3	3	1	3	Core	jgi|Trias1|27474|gm1.5443_g	jgi|Triat2|172115|gw1.19.515.1, jgi|Triat2|172153|gw1.18.386.1	jgi|Trigui1|10727|transcript_OPB41066, jgi|Trigui1|2038|transcript_OPB38936, jgi|Trigui1|6299|transcript_OPB46193	jgi|Tripare1|159017|CE159016_10752, jgi|Tripare1|339215|CE339214_26379, jgi|Tripare1|402951|MIX7919_20_61	jgi|Trire2|104421|fgenesh5_pg.C_scaffold_3000376	jgi|TriviGv29_8_2|144419|e_gw1.3.715.1, jgi|TriviGv29_8_2|226405|Genemark.9059_g, jgi|TriviGv29_8_2|68226|Trive1.fgenesh1_pg.C_scaffold_16000143
OG0000192	2	2	1	2	1	4	Core	jgi|Trias1|125873|gw1.11.1420.1, jgi|Trias1|70020|fgenesh1_pm.8_#_399	jgi|Triat2|305402|Genemark.2288_g, jgi|Triat2|93851|Triat1.fgenesh1_pg.C_scaffold_17000256	jgi|Trigui1|2672|transcript_OPB44358	jgi|Tripare1|354659|fgenesh1_kg.58_#_35_#_TRINITY_DN1921_c0_g1_i1, jgi|Tripare1|372384|fgenesh1_kg.592_#_2_#_TRINITY_DN9515_c0_g1_i1	jgi|Trire2|112049|fgenesh5_pg.C_scaffold_32000010	jgi|TriviGv29_8_2|203660|fgenesh1_pg.83_#_159, jgi|TriviGv29_8_2|206574|fgenesh1_pg.91_#_102, jgi|TriviGv29_8_2|225726|Genemark.8380_g, jgi|TriviGv29_8_2|68435|Trive1.fgenesh1_pg.C_scaffold_17000147
OG0000193	2	1	5	2	1	1	Core	jgi|Trias1|179086|estExt_Genewise1.C_190180, jgi|Trias1|459841|MIX15498_5_70	jgi|Triat2|297484|estExt_fgenesh1_kg.C_contig_160034	jgi|Trigui1|10576|transcript_OPB43420, jgi|Trigui1|7934|transcript_OPB41241, jgi|Trigui1|8378|transcript_OPB42770, jgi|Trigui1|849|transcript_OPB40770, jgi|Trigui1|8931|transcript_OPB44822	jgi|Tripare1|283721|CE283720_2271, jgi|Tripare1|381534|fgenesh1_pm.320_#_8	jgi|Trire2|69769|e_gw1.30.50.1	jgi|TriviGv29_8_2|58225|Trive1.fgenesh1_pm.C_scaffold_15000055
OG0000194	1	2	2	3	2	3	Core	jgi|Trias1|144886|e_gw1.10.978.1	jgi|Triat2|133560|Triat1.estExt_fgenesh1_pg.C_130098, jgi|Triat2|318640|estExt_Genemark.C_contig_240442	jgi|Trigui1|4053|transcript_OPB37151, jgi|Trigui1|6169|transcript_OPB46063	jgi|Tripare1|250863|CE250862_38545, jgi|Tripare1|387350|gm1.3802_g, jgi|Tripare1|401142|MIX6110_2_10	jgi|Trire2|53570|e_gw1.1.1818.1, jgi|Trire2|63687|e_gw1.12.219.1	jgi|TriviGv29_8_2|142512|e_gw1.2.1634.1, jgi|TriviGv29_8_2|230926|estExt_Genemark.C_730068, jgi|TriviGv29_8_2|63577|Trive1.fgenesh1_pg.C_scaffold_5000325
OG0000195	2	2	3	2	2	2	Core	jgi|Trias1|146880|e_gw1.11.173.1, jgi|Trias1|152302|e_gw1.17.316.1	jgi|Triat2|144243|Triat1.estExt_Genewise1.C_130528, jgi|Triat2|299212|estExt_fgenesh1_kg.C_contig_220254	jgi|Trigui1|10603|transcript_OPB43447, jgi|Trigui1|9010|transcript_OPB44901, jgi|Trigui1|971|transcript_OPB40892	jgi|Tripare1|356621|fgenesh1_kg.79_#_11_#_TRINITY_DN656_c0_g3_i2, jgi|Tripare1|367743|fgenesh1_kg.290_#_24_#_TRINITY_DN656_c0_g1_i4	jgi|Trire2|21873|estExt_fgenesh1_pm.C_50035, jgi|Trire2|4981|fgenesh1_pm.C_scaffold_18000004	jgi|TriviGv29_8_2|77616|Trive1.estExt_Genewise1Plus.C_200312, jgi|TriviGv29_8_2|89625|Trive1.estExt_Genewise1.C_150425
OG0000196	2	2	3	2	2	2	Core	jgi|Trias1|39645|estExt_Genemark1.C_120129, jgi|Trias1|62699|fgenesh1_kg.19_#_103_#_Locus10v1rpkm5363.23	jgi|Triat2|297515|estExt_fgenesh1_kg.C_contig_160065, jgi|Triat2|302587|estExt_fgenesh1_kg.C_contig_280163	jgi|Trigui1|2914|transcript_OPB44600, jgi|Trigui1|489|transcript_OPB40410, jgi|Trigui1|8983|transcript_OPB44874	jgi|Tripare1|191547|CE191546_208055, jgi|Tripare1|384829|gm1.1281_g	jgi|Trire2|111205|fgenesh5_pg.C_scaffold_25000047, jgi|Trire2|70840|e_gw1.42.18.1	jgi|TriviGv29_8_2|72996|Trive1.estExt_Genewise1Plus.C_40486, jgi|TriviGv29_8_2|92810|Trive1.fgenesh2_kg.C_scaffold_15000025
OG0000197	3	2	2	0	1	6	Dispensible	jgi|Trias1|149245|e_gw1.13.352.1, jgi|Trias1|154835|e_gw1.42.23.1, jgi|Trias1|174741|estExt_Genewise1.C_12_t10393	jgi|Triat2|302580|estExt_fgenesh1_kg.C_contig_280156, jgi|Triat2|81147|Triat1.fgenesh1_pm.C_scaffold_8000126	jgi|Trigui1|2929|transcript_OPB44615, jgi|Trigui1|8502|transcript_OPB42894		jgi|Trire2|78387|estExt_GeneWisePlus.C_100390	jgi|TriviGv29_8_2|170454|estExt_Genewise1.C_380012, jgi|TriviGv29_8_2|193209|fgenesh1_pm.82_#_30, jgi|TriviGv29_8_2|193333|fgenesh1_pm.83_#_10, jgi|TriviGv29_8_2|53201|Trive1.e_gw1.42.59.1, jgi|TriviGv29_8_2|74291|Trive1.estExt_Genewise1Plus.C_70014, jgi|TriviGv29_8_2|90966|Trive1.estExt_Genewise1.C_290017
OG0000198	1	4	3	3	1	2	Core	jgi|Trias1|175921|estExt_Genewise1.C_13_t20153	jgi|Triat2|184268|gw1.21.1004.1, jgi|Triat2|210863|estExt_Genewise1Plus.C_contig_130080, jgi|Triat2|253314|estExt_Genewise1.C_contig_290225, jgi|Triat2|268651|fgenesh1_pm.contig_28_#_207	jgi|Trigui1|10504|transcript_OPB43348, jgi|Trigui1|35|transcript_OPB39956, jgi|Trigui1|6293|transcript_OPB46187	jgi|Tripare1|369889|fgenesh1_kg.398_#_37_#_TRINITY_DN11184_c0_g1_i1, jgi|Tripare1|396071|MIX1039_2_21, jgi|Tripare1|400148|MIX5116_2_17	jgi|Trire2|54226|e_gw1.1.1845.1	jgi|TriviGv29_8_2|159064|e_gw1.86.385.1, jgi|TriviGv29_8_2|194411|fgenesh1_pm.87_#_64
OG0000199	1	2	1	4	1	3	Core	jgi|Trias1|92829|estExt_fgenesh1_pg.C_140184	jgi|Triat2|308857|Genemark.5743_g, jgi|Triat2|318832|estExt_Genemark.C_contig_240658	jgi|Trigui1|9954|transcript_OPB43700	jgi|Tripare1|310236|CE310235_407, jgi|Tripare1|361551|fgenesh1_kg.139_#_2_#_TRINITY_DN35_c0_g2_i3, jgi|Tripare1|373358|fgenesh1_kg.749_#_1_#_TRINITY_DN9679_c0_g1_i1, jgi|Tripare1|373359|fgenesh1_kg.749_#_2_#_TRINITY_DN10521_c0_g1_i1	jgi|Trire2|108382|fgenesh5_pg.C_scaffold_12000001	jgi|TriviGv29_8_2|36430|Trive1.e_gw1.5.880.1, jgi|TriviGv29_8_2|46616|Trive1.e_gw1.15.488.1, jgi|TriviGv29_8_2|49298|Trive1.e_gw1.21.337.1
OG0000200	1	2	0	6	3	3	Dispensible	jgi|Trias1|105880|gw1.18.148.1	jgi|Triat2|312962|Genemark.9848_g, jgi|Triat2|319836|estExt_Genemark.C_contig_260035		jgi|Tripare1|366592|fgenesh1_kg.258_#_30_#_TRINITY_DN2181_c1_g1_i3, jgi|Tripare1|374135|fgenesh1_pm.5_#_22, jgi|Tripare1|374729|fgenesh1_pm.13_#_15, jgi|Tripare1|399159|MIX4127_7_32, jgi|Tripare1|49749|CE49748_2489, jgi|Tripare1|61612|CE61611_76	jgi|Trire2|107197|fgenesh5_pg.C_scaffold_8000476, jgi|Trire2|112275|fgenesh5_pg.C_scaffold_36000006, jgi|Trire2|112276|fgenesh5_pg.C_scaffold_36000007	jgi|TriviGv29_8_2|202232|fgenesh1_pg.74_#_62, jgi|TriviGv29_8_2|60559|Trive1.fgenesh1_pg.C_scaffold_1000544, jgi|TriviGv29_8_2|67955|Trive1.fgenesh1_pg.C_scaffold_15000162
OG0000201	1	2	2	4	2	3	Core	jgi|Trias1|52675|fgenesh1_pg.42_#_7	jgi|Triat2|230640|estExt_Genewise1Plus.C_contig_280741, jgi|Triat2|279812|estExt_fgenesh1_pg.C_contig_120132	jgi|Trigui1|10802|transcript_OPB41141, jgi|Trigui1|2144|transcript_OPB43830	jgi|Tripare1|286657|CE286656_1178, jgi|Tripare1|369177|fgenesh1_kg.359_#_7_#_TRINITY_DN79_c1_g2_i1, jgi|Tripare1|387859|gm1.4311_g, jgi|Tripare1|387860|gm1.4312_g	jgi|Trire2|105154|fgenesh5_pg.C_scaffold_4000532, jgi|Trire2|109373|fgenesh5_pg.C_scaffold_15000175	jgi|TriviGv29_8_2|201504|fgenesh1_pg.41_#_1, jgi|TriviGv29_8_2|222290|Genemark.4944_g, jgi|TriviGv29_8_2|225720|Genemark.8374_g
OG0000202	0	0	1	6	3	4	Dispensible			jgi|Trigui1|1926|transcript_OPB38824	jgi|Tripare1|237715|CE237714_6216, jgi|Tripare1|370943|fgenesh1_kg.459_#_15_#_TRINITY_DN3483_c0_g1_i1, jgi|Tripare1|377558|fgenesh1_pm.85_#_2, jgi|Tripare1|385483|gm1.1935_g, jgi|Tripare1|390663|gm1.7115_g, jgi|Tripare1|403839|MIX8807_711_34	jgi|Trire2|104463|fgenesh5_pg.C_scaffold_3000418, jgi|Trire2|122898|estExt_fgenesh5_pg.C_160119, jgi|Trire2|61618|e_gw1.9.159.1	jgi|TriviGv29_8_2|133034|gw1.6.1530.1, jgi|TriviGv29_8_2|191213|fgenesh1_pm.6_#_217, jgi|TriviGv29_8_2|214149|estExt_fgenesh1_pm.C_880184, jgi|TriviGv29_8_2|222882|Genemark.5536_g
OG0000203	2	2	2	3	2	2	Core	jgi|Trias1|22149|gm1.118_g, jgi|Trias1|58570|fgenesh1_kg.7_#_590_#_Locus1147v1rpkm127.28	jgi|Triat2|296510|estExt_fgenesh1_pm.C_contig_290078, jgi|Triat2|77856|Triat1.fgenesh1_pm.C_scaffold_1000441	jgi|Trigui1|2164|transcript_OPB43850, jgi|Trigui1|4822|transcript_OPB39128	jgi|Tripare1|243880|CE243879_456, jgi|Tripare1|321941|CE321940_4701, jgi|Tripare1|393608|gm1.10060_g	jgi|Trire2|5337|fgenesh1_pm.C_scaffold_22000030, jgi|Trire2|5645|fgenesh1_pm.C_scaffold_27000023	jgi|TriviGv29_8_2|31658|Trive1.e_gw1.3.1506.1, jgi|TriviGv29_8_2|64824|Trive1.fgenesh1_pg.C_scaffold_7000491
OG0000204	3	2	2	2	2	2	Core	jgi|Trias1|128749|e_gw1.1.1734.1, jgi|Trias1|453033|MIX8690_18_47, jgi|Trias1|62615|fgenesh1_kg.19_#_19_#_Locus2249v1rpkm60.26	jgi|Triat2|297460|estExt_fgenesh1_kg.C_contig_160010, jgi|Triat2|77838|Triat1.fgenesh1_pm.C_scaffold_1000423	jgi|Trigui1|4852|transcript_OPB39158, jgi|Trigui1|9403|transcript_OPB45867	jgi|Tripare1|354782|fgenesh1_kg.59_#_50_#_TRINITY_DN1611_c0_g1_i6, jgi|Tripare1|372068|fgenesh1_kg.558_#_11_#_TRINITY_DN5785_c0_g1_i1	jgi|Trire2|67639|e_gw1.22.26.1, jgi|Trire2|70949|e_gw1.45.8.1	jgi|TriviGv29_8_2|39849|Trive1.e_gw1.8.576.1, jgi|TriviGv29_8_2|87416|Trive1.estExt_Genewise1.C_71311
OG0000205	2	2	2	2	2	3	Core	jgi|Trias1|22121|gm1.90_g, jgi|Trias1|457853|MIX13510_4_22	jgi|Triat2|28913|Triat1.e_gw1.1.3617.1, jgi|Triat2|292288|estExt_fgenesh1_pm.C_contig_230441	jgi|Trigui1|4861|transcript_OPB39167, jgi|Trigui1|7776|transcript_OPB45589	jgi|Tripare1|395826|MIX794_77_85, jgi|Tripare1|400876|MIX5844_31_100	jgi|Trire2|67678|e_gw1.22.56.1, jgi|Trire2|69490|e_gw1.29.188.1	jgi|TriviGv29_8_2|189461|fgenesh1_pm.3_#_498, jgi|TriviGv29_8_2|49798|Trive1.e_gw1.22.239.1, jgi|TriviGv29_8_2|51784|Trive1.e_gw1.30.48.1
OG0000206	3	2	2	2	2	2	Core	jgi|Trias1|189495|estExt_Genewise1Plus.C_4_t40250, jgi|Trias1|52803|fgenesh1_kg.1_#_64_#_Locus6972v1rpkm7.65, jgi|Trias1|72794|fgenesh1_pm.14_#_54	jgi|Triat2|130241|Triat1.estExt_fgenesh1_pg.C_10616, jgi|Triat2|49782|Triat1.e_gw1.12.698.1	jgi|Trigui1|3637|transcript_OPB42525, jgi|Trigui1|4877|transcript_OPB39183	jgi|Tripare1|339006|CE339005_4124, jgi|Tripare1|34735|CE34734_2928	jgi|Trire2|110813|fgenesh5_pg.C_scaffold_22000126, jgi|Trire2|74070|estExt_GeneWisePlus.C_11031	jgi|TriviGv29_8_2|78379|Trive1.estExt_Genewise1Plus.C_300121, jgi|TriviGv29_8_2|81799|Trive1.estExt_fgenesh1_pm.C_20078
OG0000207	3	3	2	1	2	2	Core	jgi|Trias1|444434|MIX91_18_78, jgi|Trias1|59037|fgenesh1_kg.8_#_416_#_Locus8160v1rpkm4.10, jgi|Trias1|72571|fgenesh1_pm.13_#_213	jgi|Triat2|184052|gw1.24.1841.1, jgi|Triat2|288740|estExt_fgenesh1_pm.C_contig_120093, jgi|Triat2|288974|estExt_fgenesh1_pm.C_contig_130222	jgi|Trigui1|723|transcript_OPB40644, jgi|Trigui1|9314|transcript_OPB45778	jgi|Tripare1|376403|fgenesh1_pm.49_#_17	jgi|Trire2|69926|e_gw1.31.45.1, jgi|Trire2|70400|e_gw1.35.19.1	jgi|TriviGv29_8_2|34204|Trive1.e_gw1.4.917.1, jgi|TriviGv29_8_2|39838|Trive1.e_gw1.8.673.1
OG0000208	2	2	2	2	2	3	Core	jgi|Trias1|132566|e_gw1.3.1326.1, jgi|Trias1|85240|estExt_fgenesh1_pg.C_1_t10146	jgi|Triat2|162247|gw1.27.190.1, jgi|Triat2|245835|estExt_Genewise1.C_contig_251773	jgi|Trigui1|10217|transcript_OPB41692, jgi|Trigui1|4817|transcript_OPB39123	jgi|Tripare1|362752|fgenesh1_kg.163_#_49_#_TRINITY_DN3453_c0_g1_i2, jgi|Tripare1|394166|gm1.10618_g	jgi|Trire2|64370|e_gw1.13.296.1, jgi|Trire2|67761|e_gw1.22.15.1	jgi|TriviGv29_8_2|123651|gw1.82.159.1, jgi|TriviGv29_8_2|148398|e_gw1.5.1079.1, jgi|TriviGv29_8_2|38248|Trive1.e_gw1.7.47.1
OG0000209	2	2	2	2	2	3	Core	jgi|Trias1|126855|e_gw1.1.925.1, jgi|Trias1|62491|fgenesh1_kg.18_#_40_#_Locus7866v1rpkm4.78	jgi|Triat2|228398|estExt_Genewise1Plus.C_contig_272196, jgi|Triat2|90220|Triat1.fgenesh1_pg.C_scaffold_8000087	jgi|Trigui1|4798|transcript_OPB39104, jgi|Trigui1|7999|transcript_OPB41306	jgi|Tripare1|366650|fgenesh1_kg.259_#_43_#_TRINITY_DN1224_c1_g1_i1, jgi|Tripare1|367394|fgenesh1_kg.283_#_12_#_TRINITY_DN675_c0_g1_i1	jgi|Trire2|66751|e_gw1.19.354.1, jgi|Trire2|67778|e_gw1.22.277.1	jgi|TriviGv29_8_2|183578|estExt_Genewise1Plus.C_890851, jgi|TriviGv29_8_2|217188|estExt_fgenesh1_kg.C_920011, jgi|TriviGv29_8_2|58356|Trive1.fgenesh1_pm.C_scaffold_16000020
OG0000210	2	2	2	2	2	3	Core	jgi|Trias1|63733|fgenesh1_pm.1_#_499, jgi|Trias1|69074|fgenesh1_pm.7_#_156	jgi|Triat2|253020|estExt_Genewise1.C_contig_281161, jgi|Triat2|301856|estExt_fgenesh1_kg.C_contig_270490	jgi|Trigui1|2598|transcript_OPB44284, jgi|Trigui1|5080|transcript_OPB39386	jgi|Tripare1|307536|CE307535_20150, jgi|Tripare1|318988|CE318987_10423	jgi|Trire2|120722|estExt_fgenesh5_pg.C_40306, jgi|Trire2|79535|estExt_GeneWisePlus.C_140197	jgi|TriviGv29_8_2|111355|Trive1.estExt_fgenesh2_kg.C_90051, jgi|TriviGv29_8_2|193217|fgenesh1_pm.82_#_38, jgi|TriviGv29_8_2|32949|Trive1.e_gw1.3.1574.1
OG0000211	2	2	2	1	2	3	Core	jgi|Trias1|164521|estExt_Genewise1.C_4_t50298, jgi|Trias1|63786|fgenesh1_pm.1_#_552	jgi|Triat2|190116|e_gw1.17.222.1, jgi|Triat2|31590|Triat1.e_gw1.1.2371.1	jgi|Trigui1|10396|transcript_OPB41871, jgi|Trigui1|3830|transcript_OPB42718	jgi|Tripare1|140690|CE140689_46	jgi|Trire2|74215|estExt_GeneWisePlus.C_11351, jgi|Trire2|82214|estExt_GeneWisePlus.C_330024	jgi|TriviGv29_8_2|193645|fgenesh1_pm.84_#_104, jgi|TriviGv29_8_2|52793|Trive1.e_gw1.36.40.1, jgi|TriviGv29_8_2|59885|Trive1.fgenesh1_pm.C_scaffold_39000001
OG0000212	2	3	2	2	2	2	Core	jgi|Trias1|204448|estExt_Genewise1Plus.C_190142, jgi|Trias1|42386|fgenesh1_pg.1_#_604	jgi|Triat2|249429|estExt_Genewise1.C_contig_271205, jgi|Triat2|297479|estExt_fgenesh1_kg.C_contig_160029, jgi|Triat2|45577|Triat1.e_gw1.9.836.1	jgi|Trigui1|4933|transcript_OPB39239, jgi|Trigui1|8916|transcript_OPB44807	jgi|Tripare1|353318|fgenesh1_kg.46_#_127_#_TRINITY_DN1616_c0_g2_i6, jgi|Tripare1|363403|fgenesh1_kg.176_#_7_#_TRINITY_DN1308_c0_g1_i2	jgi|Trire2|57528|e_gw1.4.907.1, jgi|Trire2|5812|fgenesh1_pm.C_scaffold_30000014	jgi|TriviGv29_8_2|171840|estExt_Genewise1.C_830167, jgi|TriviGv29_8_2|40784|Trive1.e_gw1.9.737.1
OG0000213	2	2	2	2	3	2	Core	jgi|Trias1|22648|gm1.617_g, jgi|Trias1|37813|estExt_Genemark1.C_8_t10121	jgi|Triat2|127223|Triat1.estExt_fgenesh1_pm.C_10791, jgi|Triat2|291545|estExt_fgenesh1_pm.C_contig_220107	jgi|Trigui1|4903|transcript_OPB39209, jgi|Trigui1|4973|transcript_OPB39279	jgi|Tripare1|19871|CE19870_2182, jgi|Tripare1|353200|fgenesh1_kg.46_#_9_#_TRINITY_DN1994_c0_g1_i4	jgi|Trire2|120789|estExt_fgenesh5_pg.C_40423, jgi|Trire2|120830|estExt_fgenesh5_pg.C_40500, jgi|Trire2|121042|estExt_fgenesh5_pg.C_50400	jgi|TriviGv29_8_2|111339|Trive1.estExt_fgenesh2_kg.C_90030, jgi|TriviGv29_8_2|80252|Trive1.estExt_fgenesh1_pg.C_90047
OG0000214	2	2	2	2	2	3	Core	jgi|Trias1|131278|e_gw1.2.2238.1, jgi|Trias1|132435|e_gw1.3.868.1	jgi|Triat2|138587|Triat1.estExt_Genewise1.C_32108, jgi|Triat2|149861|Triat1.estExt_Genewise1Plus.C_22118	jgi|Trigui1|10295|transcript_OPB41770, jgi|Trigui1|1942|transcript_OPB38840	jgi|Tripare1|373652|fgenesh1_kg.1016_#_1_#_TRINITY_DN2620_c1_g2_i1, jgi|Tripare1|378843|fgenesh1_pm.132_#_15	jgi|Trire2|55358|e_gw1.2.191.1, jgi|Trire2|76696|estExt_GeneWisePlus.C_60166	jgi|TriviGv29_8_2|225218|Genemark.7872_g, jgi|TriviGv29_8_2|58121|Trive1.fgenesh1_pm.C_scaffold_14000178, jgi|TriviGv29_8_2|83807|Trive1.estExt_Genewise1.C_10658
OG0000215	2	2	2	2	2	3	Core	jgi|Trias1|144271|e_gw1.9.792.1, jgi|Trias1|54008|fgenesh1_kg.2_#_108_#_Locus3059v1rpkm41.17	jgi|Triat2|149835|Triat1.estExt_Genewise1Plus.C_22016, jgi|Triat2|83118|Triat1.fgenesh1_pm.C_scaffold_14000193	jgi|Trigui1|1895|transcript_OPB38793, jgi|Trigui1|7022|transcript_OPB46916	jgi|Tripare1|392483|gm1.8935_g, jgi|Tripare1|68668|CE68667_9070	jgi|Trire2|121166|estExt_fgenesh5_pg.C_60164, jgi|Trire2|56236|e_gw1.3.910.1	jgi|TriviGv29_8_2|57302|Trive1.fgenesh1_pm.C_scaffold_11000010, jgi|TriviGv29_8_2|69012|Trive1.fgenesh1_pg.C_scaffold_20000041, jgi|TriviGv29_8_2|71164|Trive1.estExt_Genewise1Plus.C_10767
OG0000216	2	1	1	5	1	3	Core	jgi|Trias1|23506|gm1.1475_g, jgi|Trias1|47937|fgenesh1_pg.8_#_270	jgi|Triat2|15273|Triat1.gw1.2.1227.1	jgi|Trigui1|1629|transcript_OPB38527	jgi|Tripare1|215693|CE215692_1075, jgi|Tripare1|349424|fgenesh1_kg.19_#_159_#_TRINITY_DN766_c1_g1_i1, jgi|Tripare1|377550|fgenesh1_pm.84_#_30, jgi|Tripare1|378411|fgenesh1_pm.115_#_7, jgi|Tripare1|99420|CE99419_291	jgi|Trire2|72091|kg2.C_scaffold_2000004	jgi|TriviGv29_8_2|221764|Genemark.4418_g, jgi|TriviGv29_8_2|222227|Genemark.4881_g, jgi|TriviGv29_8_2|61676|Trive1.fgenesh1_pg.C_scaffold_2000681
OG0000217	6	3	1	0	1	3	Dispensible	jgi|Trias1|145211|e_gw1.10.722.1, jgi|Trias1|185750|estExt_Genewise1Plus.C_3_t10004, jgi|Trias1|205471|estExt_Genewise1Plus.C_250067, jgi|Trias1|23717|gm1.1686_g, jgi|Trias1|66450|fgenesh1_pm.3_#_905, jgi|Trias1|89475|estExt_fgenesh1_pg.C_6_t10472	jgi|Triat2|163575|gw1.23.188.1, jgi|Triat2|178950|gw1.12.201.1, jgi|Triat2|283772|estExt_fgenesh1_pg.C_contig_240052	jgi|Trigui1|632|transcript_OPB40553		jgi|Trire2|112496|fgenesh5_pg.C_scaffold_41000025	jgi|TriviGv29_8_2|128562|gw1.1.1169.1, jgi|TriviGv29_8_2|131204|gw1.5.1611.1, jgi|TriviGv29_8_2|44823|Trive1.e_gw1.13.205.1
OG0000218	3	4	0	3	1	2	Dispensible	jgi|Trias1|129104|e_gw1.2.2411.1, jgi|Trias1|142627|e_gw1.8.1023.1, jgi|Trias1|146847|e_gw1.11.1323.1	jgi|Triat2|301206|estExt_fgenesh1_kg.C_contig_260510, jgi|Triat2|35020|Triat1.e_gw1.2.2525.1, jgi|Triat2|42939|Triat1.e_gw1.7.1278.1, jgi|Triat2|43205|Triat1.e_gw1.7.457.1		jgi|Tripare1|382236|fgenesh1_pm.417_#_2, jgi|Tripare1|383300|fgenesh1_pm.666_#_1, jgi|Tripare1|396931|MIX1899_5_11	jgi|Trire2|122823|estExt_fgenesh5_pg.C_150186	jgi|TriviGv29_8_2|31775|Trive1.e_gw1.3.1068.1, jgi|TriviGv29_8_2|50070|Trive1.e_gw1.23.238.1
OG0000219	2	2	2	3	2	2	Core	jgi|Trias1|57504|fgenesh1_kg.6_#_96_#_Locus1040v7rpkm0.00_PRE, jgi|Trias1|65648|fgenesh1_pm.3_#_103	jgi|Triat2|162830|gw1.25.128.1, jgi|Triat2|219226|estExt_Genewise1Plus.C_contig_230204	jgi|Trigui1|10304|transcript_OPB41779, jgi|Trigui1|7289|transcript_OPB45102	jgi|Tripare1|361312|fgenesh1_kg.135_#_30_#_TRINITY_DN1102_c0_g1_i9, jgi|Tripare1|368749|fgenesh1_kg.339_#_11_#_TRINITY_DN2457_c0_g1_i3, jgi|Tripare1|54290|CE54289_12090	jgi|Trire2|110452|fgenesh5_pg.C_scaffold_20000111, jgi|Trire2|55193|e_gw1.2.773.1	jgi|TriviGv29_8_2|113758|gw1.5.145.1, jgi|TriviGv29_8_2|193844|fgenesh1_pm.85_#_64
OG0000220	3	3	3	1	2	1	Core	jgi|Trias1|148712|e_gw1.13.1005.1, jgi|Trias1|189529|estExt_Genewise1Plus.C_4_t40288, jgi|Trias1|24327|gm1.2296_g	jgi|Triat2|131489|Triat1.estExt_fgenesh1_pg.C_30565, jgi|Triat2|45478|Triat1.e_gw1.9.1111.1, jgi|Triat2|49792|Triat1.e_gw1.12.783.1	jgi|Trigui1|2808|transcript_OPB44494, jgi|Trigui1|6290|transcript_OPB46184, jgi|Trigui1|7839|transcript_OPB45652	jgi|Tripare1|400647|MIX5615_468_30	jgi|Trire2|103175|fgenesh5_pg.C_scaffold_1000808, jgi|Trire2|64469|e_gw1.14.151.1	jgi|TriviGv29_8_2|47640|Trive1.e_gw1.17.103.1
OG0000221	3	2	2	2	2	2	Core	jgi|Trias1|133117|e_gw1.3.630.1, jgi|Trias1|68129|fgenesh1_pm.5_#_663, jgi|Trias1|73728|fgenesh1_pm.17_#_76	jgi|Triat2|37648|Triat1.e_gw1.3.910.1, jgi|Triat2|50326|Triat1.e_gw1.13.699.1	jgi|Trigui1|5971|transcript_OPB36904, jgi|Trigui1|9107|transcript_OPB44998	jgi|Tripare1|218955|CE218954_10459, jgi|Tripare1|253434|CE253433_2633	jgi|Trire2|47603|estExt_Genewise1.C_80173, jgi|Trire2|50616|estExt_Genewise1.C_180149	jgi|TriviGv29_8_2|46639|Trive1.e_gw1.15.68.1, jgi|TriviGv29_8_2|74193|Trive1.estExt_Genewise1Plus.C_61202
OG0000222	2	2	3	2	2	2	Core	jgi|Trias1|133059|e_gw1.3.491.1, jgi|Trias1|68629|fgenesh1_pm.6_#_374	jgi|Triat2|150123|Triat1.estExt_Genewise1Plus.C_30190, jgi|Triat2|219770|estExt_Genewise1Plus.C_contig_230784	jgi|Trigui1|5979|transcript_OPB36912, jgi|Trigui1|7538|transcript_OPB45351, jgi|Trigui1|9345|transcript_OPB45809	jgi|Tripare1|312292|CE312291_100823, jgi|Tripare1|346498|fgenesh1_kg.4_#_213_#_TRINITY_DN3722_c0_g1_i19	jgi|Trire2|60676|e_gw1.8.747.1, jgi|Trire2|65324|e_gw1.16.408.1	jgi|TriviGv29_8_2|178714|estExt_Genewise1Plus.C_50178, jgi|TriviGv29_8_2|44076|Trive1.e_gw1.12.516.1
OG0000223	3	2	2	3	1	2	Core	jgi|Trias1|146866|e_gw1.11.471.1, jgi|Trias1|32369|gm1.10338_g, jgi|Trias1|55737|fgenesh1_kg.3_#_814_#_Locus7974v1rpkm4.49	jgi|Triat2|299189|estExt_fgenesh1_kg.C_contig_220231, jgi|Triat2|319062|estExt_Genemark.C_contig_250059	jgi|Trigui1|10688|transcript_OPB41027, jgi|Trigui1|3236|transcript_OPB42124	jgi|Tripare1|365662|fgenesh1_kg.231_#_1_#_TRINITY_DN6048_c0_g1_i1, jgi|Tripare1|371125|fgenesh1_kg.475_#_3_#_TRINITY_DN7073_c0_g1_i1, jgi|Tripare1|398966|MIX3934_9_51	jgi|Trire2|37316|gw1.5.600.1	jgi|TriviGv29_8_2|171793|estExt_Genewise1.C_820424, jgi|TriviGv29_8_2|193258|fgenesh1_pm.82_#_79
OG0000224	2	2	2	2	2	2	Core	jgi|Trias1|25384|gm1.3353_g, jgi|Trias1|61131|fgenesh1_kg.13_#_41_#_Locus4602v1rpkm21.85	jgi|Triat2|298755|estExt_fgenesh1_kg.C_contig_200248, jgi|Triat2|82465|Triat1.fgenesh1_pm.C_scaffold_12000052	jgi|Trigui1|3493|transcript_OPB42381, jgi|Trigui1|7951|transcript_OPB41258	jgi|Tripare1|364898|fgenesh1_kg.212_#_27_#_TRINITY_DN7800_c0_g1_i1, jgi|Tripare1|374239|fgenesh1_pm.7_#_20	jgi|Trire2|54962|e_gw1.1.1823.1, jgi|Trire2|80639|estExt_GeneWisePlus.C_190288	jgi|TriviGv29_8_2|195287|fgenesh1_pm.89_#_347, jgi|TriviGv29_8_2|30803|Trive1.e_gw1.2.396.1
OG0000225	1	1	3	3	2	2	Core	jgi|Trias1|67330|fgenesh1_pm.4_#_812	jgi|Triat2|50096|Triat1.e_gw1.12.439.1	jgi|Trigui1|10364|transcript_OPB41839, jgi|Trigui1|3707|transcript_OPB42595, jgi|Trigui1|636|transcript_OPB40557	jgi|Tripare1|393007|gm1.9459_g, jgi|Tripare1|401913|MIX6881_5_25, jgi|Tripare1|41169|CE41168_28	jgi|Trire2|111966|fgenesh5_pg.C_scaffold_31000004, jgi|Trire2|54789|e_gw1.1.1977.1	jgi|TriviGv29_8_2|146879|e_gw1.4.1745.1, jgi|TriviGv29_8_2|55188|Trive1.fgenesh1_pm.C_scaffold_4000025
OG0000226	3	2	2	2	2	2	Core	jgi|Trias1|136739|e_gw1.5.1388.1, jgi|Trias1|180599|estExt_Genewise1.C_430004, jgi|Trias1|80609|estExt_fgenesh1_pm.C_8_t10005	jgi|Triat2|147373|Triat1.estExt_Genewise1Plus.C_11545, jgi|Triat2|42811|Triat1.e_gw1.7.1282.1	jgi|Trigui1|234|transcript_OPB40155, jgi|Trigui1|9741|transcript_OPB43487	jgi|Tripare1|172274|CE172273_17837, jgi|Tripare1|38712|CE38711_3074	jgi|Trire2|119931|estExt_fgenesh5_pg.C_10902, jgi|Trire2|75116|estExt_GeneWisePlus.C_21120	jgi|TriviGv29_8_2|50206|Trive1.e_gw1.23.253.1, jgi|TriviGv29_8_2|82162|Trive1.estExt_fgenesh1_pm.C_40130
OG0000227	3	2	2	2	2	2	Core	jgi|Trias1|200927|estExt_Genewise1Plus.C_13_t10170, jgi|Trias1|27897|gm1.5866_g, jgi|Trias1|79155|estExt_fgenesh1_pm.C_5_t20010	jgi|Triat2|141239|Triat1.estExt_Genewise1.C_70556, jgi|Triat2|298737|estExt_fgenesh1_kg.C_contig_200230	jgi|Trigui1|7969|transcript_OPB41276, jgi|Trigui1|9548|transcript_OPB39734	jgi|Tripare1|372808|fgenesh1_kg.650_#_4_#_TRINITY_DN374_c0_g1_i7, jgi|Tripare1|49279|CE49278_13076	jgi|Trire2|122296|estExt_fgenesh5_pg.C_110223, jgi|Trire2|80621|estExt_GeneWisePlus.C_190256	jgi|TriviGv29_8_2|74911|Trive1.estExt_Genewise1Plus.C_80711, jgi|TriviGv29_8_2|82900|Trive1.estExt_fgenesh1_pm.C_100270
OG0000228	1	1	3	3	1	3	Core	jgi|Trias1|57333|fgenesh1_kg.5_#_622_#_Locus10969v1rpkm1.24	jgi|Triat2|229731|estExt_Genewise1Plus.C_contig_273645	jgi|Trigui1|4530|transcript_OPB37628, jgi|Trigui1|6613|transcript_OPB46507, jgi|Trigui1|8010|transcript_OPB41317	jgi|Tripare1|256371|CE256370_1529, jgi|Tripare1|364951|fgenesh1_kg.213_#_52_#_TRINITY_DN5579_c0_g1_i1, jgi|Tripare1|402632|MIX7600_17_49	jgi|Trire2|60352|e_gw1.7.288.1	jgi|TriviGv29_8_2|191613|fgenesh1_pm.6_#_617, jgi|TriviGv29_8_2|47980|Trive1.e_gw1.18.331.1, jgi|TriviGv29_8_2|51015|Trive1.e_gw1.26.42.1
OG0000229	2	2	2	2	2	3	Core	jgi|Trias1|166122|estExt_Genewise1.C_5_t40346, jgi|Trias1|39011|estExt_Genemark1.C_10_t10366	jgi|Triat2|38412|Triat1.e_gw1.4.2241.1, jgi|Triat2|84035|Triat1.fgenesh1_pg.C_scaffold_1000067	jgi|Trigui1|276|transcript_OPB40197, jgi|Trigui1|9226|transcript_OPB45690	jgi|Tripare1|152397|CE152396_8150, jgi|Tripare1|383931|gm1.383_g	jgi|Trire2|112105|fgenesh5_pg.C_scaffold_33000003, jgi|Trire2|54622|e_gw1.1.2116.1	jgi|TriviGv29_8_2|34890|Trive1.e_gw1.4.1740.1, jgi|TriviGv29_8_2|53297|Trive1.e_gw1.45.18.1, jgi|TriviGv29_8_2|65083|Trive1.fgenesh1_pg.C_scaffold_8000221
OG0000230	3	4	1	2	1	2	Core	jgi|Trias1|138261|e_gw1.6.1680.1, jgi|Trias1|175856|estExt_Genewise1.C_13_t20063, jgi|Trias1|82310|estExt_fgenesh1_pm.C_11_t10151	jgi|Triat2|181484|gw1.19.937.1, jgi|Triat2|23808|Triat1.gw1.7.1212.1, jgi|Triat2|282610|estExt_fgenesh1_pg.C_contig_210274, jgi|Triat2|291940|estExt_fgenesh1_pm.C_contig_230080	jgi|Trigui1|6401|transcript_OPB46295	jgi|Tripare1|238009|CE238008_889, jgi|Tripare1|393566|gm1.10018_g	jgi|Trire2|112536|fgenesh5_pg.C_scaffold_44000001	jgi|TriviGv29_8_2|3172|Trive1.gw1.17.58.1, jgi|TriviGv29_8_2|736|Trive1.gw1.4.41.1
OG0000231	2	2	2	2	2	3	Core	jgi|Trias1|194171|estExt_Genewise1Plus.C_7_t30087, jgi|Trias1|79623|estExt_fgenesh1_pm.C_6_t10264	jgi|Triat2|302959|estExt_fgenesh1_kg.C_contig_290154, jgi|Triat2|88806|Triat1.fgenesh1_pg.C_scaffold_5000370	jgi|Trigui1|2369|transcript_OPB44055, jgi|Trigui1|7447|transcript_OPB45260	jgi|Tripare1|135357|CE135356_2200, jgi|Tripare1|399436|MIX4404_2_11	jgi|Trire2|111058|fgenesh5_pg.C_scaffold_24000046, jgi|Trire2|81148|estExt_GeneWisePlus.C_230041	jgi|TriviGv29_8_2|43965|Trive1.e_gw1.12.814.1, jgi|TriviGv29_8_2|60202|Trive1.fgenesh1_pg.C_scaffold_1000187, jgi|TriviGv29_8_2|79352|Trive1.estExt_fgenesh1_pg.C_30450
OG0000232	1	1	2	3	1	4	Core	jgi|Trias1|79831|estExt_fgenesh1_pm.C_6_t20001	jgi|Triat2|167309|gw1.23.466.1	jgi|Trigui1|5831|transcript_OPB36764, jgi|Trigui1|7691|transcript_OPB45504	jgi|Tripare1|362985|fgenesh1_kg.168_#_31_#_TRINITY_DN8139_c0_g1_i1, jgi|Tripare1|371620|fgenesh1_kg.521_#_1_#_TRINITY_DN7207_c0_g1_i1, jgi|Tripare1|388586|gm1.5038_g	jgi|Trire2|69537|e_gw1.29.211.1	jgi|TriviGv29_8_2|17799|Trive1.gw1.6.908.1, jgi|TriviGv29_8_2|49659|Trive1.e_gw1.22.100.1, jgi|TriviGv29_8_2|5724|Trive1.gw1.16.93.1, jgi|TriviGv29_8_2|5725|Trive1.gw1.43.22.1
OG0000233	3	3	2	1	2	2	Core	jgi|Trias1|46943|fgenesh1_pg.6_#_545, jgi|Trias1|73615|fgenesh1_pm.16_#_162, jgi|Trias1|82244|estExt_fgenesh1_pm.C_11_t10076	jgi|Triat2|132630|Triat1.estExt_fgenesh1_pg.C_70446, jgi|Triat2|274127|fgenesh1_pg.contig_23_#_513, jgi|Triat2|35373|Triat1.e_gw1.2.1174.1	jgi|Trigui1|2027|transcript_OPB38925, jgi|Trigui1|931|transcript_OPB40852	jgi|Tripare1|340941|CE340940_256	jgi|Trire2|105288|fgenesh5_pg.C_scaffold_5000073, jgi|Trire2|121136|estExt_fgenesh5_pg.C_60065	jgi|TriviGv29_8_2|28185|Trive1.e_gw1.1.1173.1, jgi|TriviGv29_8_2|58828|Trive1.fgenesh1_pm.C_scaffold_20000045
OG0000234	2	3	3	2	1	1	Core	jgi|Trias1|459864|MIX15521_15_33, jgi|Trias1|47197|fgenesh1_pg.7_#_177	jgi|Triat2|20695|Triat1.gw1.8.885.1, jgi|Triat2|89596|Triat1.fgenesh1_pg.C_scaffold_6000557, jgi|Triat2|91009|Triat1.fgenesh1_pg.C_scaffold_9000355	jgi|Trigui1|10567|transcript_OPB43411, jgi|Trigui1|6547|transcript_OPB46441, jgi|Trigui1|756|transcript_OPB40677	jgi|Tripare1|181723|CE181722_460, jgi|Tripare1|375473|fgenesh1_pm.26_#_15	jgi|Trire2|109276|fgenesh5_pg.C_scaffold_15000078	jgi|TriviGv29_8_2|69939|Trive1.fgenesh1_pg.C_scaffold_26000096
OG0000235	2	1	0	5	1	2	Dispensible	jgi|Trias1|125299|gw1.17.483.1, jgi|Trias1|58173|fgenesh1_kg.7_#_193_#_Locus10455v1rpkm1.47	jgi|Triat2|129098|Triat1.estExt_fgenesh1_pm.C_110001		jgi|Tripare1|361000|fgenesh1_kg.131_#_1_#_TRINITY_DN7574_c0_g1_i1, jgi|Tripare1|372225|fgenesh1_kg.577_#_2_#_TRINITY_DN11624_c0_g1_i1, jgi|Tripare1|374140|fgenesh1_pm.6_#_1, jgi|Tripare1|381678|fgenesh1_pm.336_#_3, jgi|Tripare1|400194|MIX5162_9_41	jgi|Trire2|110684|fgenesh5_pg.C_scaffold_21000150	jgi|TriviGv29_8_2|203028|fgenesh1_pg.80_#_157, jgi|TriviGv29_8_2|43338|Trive1.e_gw1.11.498.1
OG0000236	1	0	3	2	0	0	Dispensible	jgi|Trias1|80378|estExt_fgenesh1_pm.C_7_t10442		jgi|Trigui1|4993|transcript_OPB39299, jgi|Trigui1|4994|transcript_OPB39300, jgi|Trigui1|8808|transcript_OPB44699	jgi|Tripare1|368691|fgenesh1_kg.336_#_2_#_TRINITY_DN4515_c0_g1_i2, jgi|Tripare1|382851|fgenesh1_pm.532_#_7
OG0000237	1	2	3	2	1	2	Core	jgi|Trias1|37931|estExt_Genemark1.C_8_t10248	jgi|Triat2|218517|estExt_Genewise1Plus.C_contig_220591, jgi|Triat2|290387|estExt_fgenesh1_pm.C_contig_190001	jgi|Trigui1|10859|transcript_OPB36121, jgi|Trigui1|9105|transcript_OPB44996, jgi|Trigui1|9517|transcript_OPB39703	jgi|Tripare1|253381|CE253380_3891, jgi|Tripare1|325603|CE325602_2617	jgi|Trire2|63093|e_gw1.11.427.1	jgi|TriviGv29_8_2|222685|Genemark.5339_g, jgi|TriviGv29_8_2|39727|Trive1.e_gw1.8.105.1
OG0000238	1	1	3	4	1	2	Core	jgi|Trias1|459521|MIX15178_8139_49	jgi|Triat2|319832|estExt_Genemark.C_contig_260024	jgi|Trigui1|3237|transcript_OPB42125, jgi|Trigui1|6546|transcript_OPB46440, jgi|Trigui1|9168|transcript_OPB45059	jgi|Tripare1|110337|CE110336_1209, jgi|Tripare1|150241|CE150240_410, jgi|Tripare1|360615|fgenesh1_kg.125_#_53_#_TRINITY_DN444_c0_g1_i4, jgi|Tripare1|367033|fgenesh1_kg.271_#_11_#_TRINITY_DN10466_c0_g1_i1	jgi|Trire2|123471|estExt_fgenesh5_pg.C_220060	jgi|TriviGv29_8_2|229232|estExt_Genemark.C_20187, jgi|TriviGv29_8_2|28038|Trive1.e_gw1.1.327.1
OG0000239	2	3	2	2	2	2	Core	jgi|Trias1|48532|fgenesh1_pg.9_#_247, jgi|Trias1|62636|fgenesh1_kg.19_#_40_#_Locus6639v1rpkm8.91	jgi|Triat2|297477|estExt_fgenesh1_kg.C_contig_160027, jgi|Triat2|316156|estExt_Genemark.C_contig_190130, jgi|Triat2|90366|Triat1.fgenesh1_pg.C_scaffold_8000233	jgi|Trigui1|7153|transcript_OPB47047, jgi|Trigui1|8911|transcript_OPB44802	jgi|Tripare1|245350|CE245349_2547, jgi|Tripare1|348327|fgenesh1_kg.13_#_14_#_TRINITY_DN11037_c0_g1_i1	jgi|Trire2|56572|e_gw1.3.852.1, jgi|Trire2|69823|e_gw1.30.48.1	jgi|TriviGv29_8_2|44837|Trive1.e_gw1.13.472.1, jgi|TriviGv29_8_2|46648|Trive1.e_gw1.15.103.1
OG0000240	4	3	2	1	1	3	Core	jgi|Trias1|179950|estExt_Genewise1.C_240001, jgi|Trias1|41773|estExt_Genemark1.C_590004, jgi|Trias1|460431|MIX16088_6_73, jgi|Trias1|70525|fgenesh1_pm.9_#_285	jgi|Triat2|170523|gw1.15.421.1, jgi|Triat2|38058|Triat1.e_gw1.4.521.1, jgi|Triat2|39944|Triat1.e_gw1.5.704.1	jgi|Trigui1|406|transcript_OPB40327, jgi|Trigui1|7070|transcript_OPB46964	jgi|Tripare1|367249|fgenesh1_kg.277_#_6_#_TRINITY_DN7988_c0_g1_i1	jgi|Trire2|104335|fgenesh5_pg.C_scaffold_3000290	jgi|TriviGv29_8_2|131488|gw1.87.667.1, jgi|TriviGv29_8_2|194820|fgenesh1_pm.88_#_187, jgi|TriviGv29_8_2|213528|estExt_fgenesh1_pm.C_820053
OG0000241	1	1	4	2	0	3	Dispensible	jgi|Trias1|247125|CE41029_13858	jgi|Triat2|297946|estExt_fgenesh1_kg.C_contig_170297	jgi|Trigui1|5846|transcript_OPB36779, jgi|Trigui1|826|transcript_OPB40747, jgi|Trigui1|8383|transcript_OPB42775, jgi|Trigui1|855|transcript_OPB40776	jgi|Tripare1|223306|CE223305_380, jgi|Tripare1|399292|MIX4260_1_11		jgi|TriviGv29_8_2|230186|estExt_Genemark.C_50203, jgi|TriviGv29_8_2|49161|Trive1.e_gw1.20.376.1, jgi|TriviGv29_8_2|56585|Trive1.fgenesh1_pm.C_scaffold_8000004
OG0000242	3	1	3	2	1	2	Core	jgi|Trias1|177958|estExt_Genewise1.C_160230, jgi|Trias1|201221|estExt_Genewise1Plus.C_13_t20026, jgi|Trias1|93111|estExt_fgenesh1_pg.C_150198	jgi|Triat2|319878|estExt_Genemark.C_contig_260094	jgi|Trigui1|10784|transcript_OPB41123, jgi|Trigui1|771|transcript_OPB40692, jgi|Trigui1|8188|transcript_OPB41495	jgi|Tripare1|386405|gm1.2857_g, jgi|Tripare1|398272|MIX3240_558_97	jgi|Trire2|55179|e_gw1.2.333.1	jgi|TriviGv29_8_2|151736|e_gw1.61.16.1, jgi|TriviGv29_8_2|57134|Trive1.fgenesh1_pm.C_scaffold_10000146
OG0000243	2	2	2	3	2	2	Core	jgi|Trias1|176394|estExt_Genewise1.C_14_t10246, jgi|Trias1|84473|estExt_fgenesh1_pm.C_190048	jgi|Triat2|234843|estExt_Genewise1.C_contig_160174, jgi|Triat2|87687|Triat1.fgenesh1_pg.C_scaffold_4000069	jgi|Trigui1|8910|transcript_OPB44801, jgi|Trigui1|9836|transcript_OPB43582	jgi|Tripare1|396132|MIX1100_4_17, jgi|Tripare1|397609|MIX2577_372_21, jgi|Tripare1|49596|CE49595_429	jgi|Trire2|69811|e_gw1.30.32.1, jgi|Trire2|80911|estExt_GeneWisePlus.C_210164	jgi|TriviGv29_8_2|213573|estExt_fgenesh1_pm.C_830059, jgi|TriviGv29_8_2|50329|Trive1.e_gw1.23.184.1
OG0000244	3	2	2	2	1	2	Core	jgi|Trias1|151346|e_gw1.15.824.1, jgi|Trias1|205461|estExt_Genewise1Plus.C_250057, jgi|Trias1|330035|CE123939_137	jgi|Triat2|81057|Triat1.fgenesh1_pm.C_scaffold_8000036, jgi|Triat2|83867|Triat1.fgenesh1_pm.C_scaffold_20000006	jgi|Trigui1|6132|transcript_OPB46026, jgi|Trigui1|8049|transcript_OPB41356	jgi|Tripare1|314093|CE314092_55, jgi|Tripare1|382763|fgenesh1_pm.511_#_5	jgi|Trire2|59746|e_gw1.6.287.1	jgi|TriviGv29_8_2|51144|Trive1.e_gw1.27.73.1, jgi|TriviGv29_8_2|57217|Trive1.fgenesh1_pm.C_scaffold_10000229
OG0000245	1	1	3	2	1	3	Core	jgi|Trias1|452337|MIX7994_1_18	jgi|Triat2|205877|e_gw1.27.3254.1	jgi|Trigui1|10724|transcript_OPB41063, jgi|Trigui1|2818|transcript_OPB44504, jgi|Trigui1|7706|transcript_OPB45519	jgi|Tripare1|369522|fgenesh1_kg.381_#_9_#_TRINITY_DN3324_c1_g1_i3, jgi|Tripare1|397030|MIX1998_30_74	jgi|Trire2|54723|e_gw1.1.666.1	jgi|TriviGv29_8_2|128337|gw1.88.585.1, jgi|TriviGv29_8_2|128781|gw1.84.433.1, jgi|TriviGv29_8_2|66683|Trive1.fgenesh1_pg.C_scaffold_11000364
OG0000246	1	2	3	3	1	2	Core	jgi|Trias1|179552|estExt_Genewise1.C_210032	jgi|Triat2|44769|Triat1.e_gw1.8.1286.1, jgi|Triat2|54763|Triat1.e_gw1.20.242.1	jgi|Trigui1|4826|transcript_OPB39132, jgi|Trigui1|6129|transcript_OPB46023, jgi|Trigui1|6155|transcript_OPB46049	jgi|Tripare1|361483|fgenesh1_kg.137_#_20_#_TRINITY_DN2782_c1_g1_i1, jgi|Tripare1|371527|fgenesh1_kg.511_#_3_#_TRINITY_DN9513_c0_g1_i1, jgi|Tripare1|402305|MIX7273_1_22	jgi|Trire2|119839|estExt_fgenesh5_pg.C_10675	jgi|TriviGv29_8_2|59405|Trive1.fgenesh1_pm.C_scaffold_27000008, jgi|TriviGv29_8_2|61560|Trive1.fgenesh1_pg.C_scaffold_2000565
OG0000247	0	15	0	0	0	0	Dispensible		jgi|Triat2|134181|Triat1.estExt_fgenesh1_pg.C_180141, jgi|Triat2|134226|Triat1.estExt_fgenesh1_pg.C_200007, jgi|Triat2|145443|Triat1.estExt_Genewise1.C_170040, jgi|Triat2|199130|e_gw1.24.491.1, jgi|Triat2|223785|estExt_Genewise1Plus.C_contig_251718, jgi|Triat2|236983|estExt_Genewise1.C_contig_180773, jgi|Triat2|239796|estExt_Genewise1.C_contig_210845, jgi|Triat2|266978|fgenesh1_pm.contig_26_#_887…
OG0000248	0	1	1	6	0	4	Dispensible		jgi|Triat2|181083|gw1.11.176.1	jgi|Trigui1|5233|transcript_OPB39539	jgi|Tripare1|362079|fgenesh1_kg.152_#_35_#_TRINITY_DN4511_c0_g1_i1, jgi|Tripare1|375014|fgenesh1_pm.18_#_28, jgi|Tripare1|382995|fgenesh1_pm.565_#_1, jgi|Tripare1|389855|gm1.6307_g, jgi|Tripare1|389856|gm1.6308_g, jgi|Tripare1|97829|CE97828_918		jgi|TriviGv29_8_2|145171|e_gw1.4.1355.1, jgi|TriviGv29_8_2|147366|e_gw1.5.1585.1, jgi|TriviGv29_8_2|162346|e_gw1.90.928.1, jgi|TriviGv29_8_2|65753|Trive1.fgenesh1_pg.C_scaffold_9000386
OG0000249	0	1	2	1	1	1	Dispensible		jgi|Triat2|303197|Genemark.83_g	jgi|Trigui1|699|transcript_OPB40620, jgi|Trigui1|9347|transcript_OPB45811	jgi|Tripare1|361479|fgenesh1_kg.137_#_16_#_TRINITY_DN2294_c0_g2_i1	jgi|Trire2|110752|fgenesh5_pg.C_scaffold_22000065	jgi|TriviGv29_8_2|227858|Genemark.10512_g
OG0000250	2	2	2	2	2	2	Core	jgi|Trias1|126758|e_gw1.1.2041.1, jgi|Trias1|74966|estExt_fgenesh1_pm.C_1_t10134	jgi|Triat2|147452|Triat1.estExt_Genewise1Plus.C_11735, jgi|Triat2|28999|Triat1.e_gw1.1.1712.1	jgi|Trigui1|4750|transcript_OPB39056, jgi|Trigui1|4804|transcript_OPB39110	jgi|Tripare1|109643|CE109642_7005, jgi|Tripare1|149356|CE149355_1285	jgi|Trire2|121733|estExt_fgenesh5_pg.C_90013, jgi|Trire2|81049|estExt_GeneWisePlus.C_220072	jgi|TriviGv29_8_2|64807|Trive1.fgenesh1_pg.C_scaffold_7000474, jgi|TriviGv29_8_2|82631|Trive1.estExt_fgenesh1_pm.C_70319
OG0000251	2	2	2	2	2	2	Core	jgi|Trias1|65921|fgenesh1_pm.3_#_376, jgi|Trias1|74962|estExt_fgenesh1_pm.C_1_t10129	jgi|Triat2|300507|estExt_fgenesh1_kg.C_contig_250384, jgi|Triat2|32538|Triat1.e_gw1.1.3692.1	jgi|Trigui1|4824|transcript_OPB39130, jgi|Trigui1|5504|transcript_OPB36437	jgi|Tripare1|308922|CE308921_3119, jgi|Tripare1|361487|fgenesh1_kg.137_#_24_#_TRINITY_DN2782_c2_g1_i1	jgi|Trire2|5614|fgenesh1_pm.C_scaffold_26000044, jgi|Trire2|67642|e_gw1.22.232.1	jgi|TriviGv29_8_2|169463|estExt_Genewise1.C_51393, jgi|TriviGv29_8_2|37900|Trive1.e_gw1.7.218.1
OG0000252	2	2	2	2	2	2	Core	jgi|Trias1|127010|e_gw1.1.726.1, jgi|Trias1|46575|fgenesh1_pg.6_#_177	jgi|Triat2|219368|estExt_Genewise1Plus.C_contig_230352, jgi|Triat2|30661|Triat1.e_gw1.1.3915.1	jgi|Trigui1|4872|transcript_OPB39178, jgi|Trigui1|7351|transcript_OPB45164	jgi|Tripare1|359910|fgenesh1_kg.117_#_33_#_TRINITY_DN2955_c0_g2_i1, jgi|Tripare1|79505|CE79504_4959	jgi|Trire2|67010|e_gw1.20.265.1, jgi|Trire2|81097|estExt_GeneWisePlus.C_220188	jgi|TriviGv29_8_2|44085|Trive1.e_gw1.12.782.1, jgi|TriviGv29_8_2|59599|Trive1.fgenesh1_pm.C_scaffold_30000036
OG0000253	2	2	2	2	2	2	Core	jgi|Trias1|126552|e_gw1.1.2131.1, jgi|Trias1|138723|e_gw1.6.976.1	jgi|Triat2|241671|estExt_Genewise1.C_contig_230696, jgi|Triat2|321792|estExt_Genemark.C_contig_271034	jgi|Trigui1|4873|transcript_OPB39179, jgi|Trigui1|7496|transcript_OPB45309	jgi|Tripare1|395848|MIX816_76_64, jgi|Tripare1|56417|CE56416_19621	jgi|Trire2|109652|fgenesh5_pg.C_scaffold_16000236, jgi|Trire2|67707|e_gw1.22.204.1	jgi|TriviGv29_8_2|153138|e_gw1.74.89.1, jgi|TriviGv29_8_2|80734|Trive1.estExt_fgenesh1_pg.C_120280
OG0000254	2	2	2	2	2	2	Core	jgi|Trias1|142787|e_gw1.8.1240.1, jgi|Trias1|74885|estExt_fgenesh1_pm.C_1_t10034	jgi|Triat2|288966|estExt_fgenesh1_pm.C_contig_130214, jgi|Triat2|94048|Triat1.fgenesh1_pg.C_scaffold_19000027	jgi|Trigui1|8435|transcript_OPB42827, jgi|Trigui1|9313|transcript_OPB45777	jgi|Tripare1|249450|CE249449_4973, jgi|Tripare1|374131|fgenesh1_pm.5_#_18	jgi|Trire2|67607|e_gw1.22.92.1, jgi|Trire2|82204|estExt_GeneWisePlus.C_320119	jgi|TriviGv29_8_2|51799|Trive1.e_gw1.30.63.1, jgi|TriviGv29_8_2|64979|Trive1.fgenesh1_pg.C_scaffold_8000117
OG0000255	1	1	2	3	1	3	Core	jgi|Trias1|128351|e_gw1.1.12.1	jgi|Triat2|211358|estExt_Genewise1Plus.C_contig_130601	jgi|Trigui1|3828|transcript_OPB42716, jgi|Trigui1|4868|transcript_OPB39174	jgi|Tripare1|368025|fgenesh1_kg.302_#_3_#_TRINITY_DN6214_c0_g2_i1, jgi|Tripare1|380668|fgenesh1_pm.240_#_7, jgi|Tripare1|395842|MIX810_288_32	jgi|Trire2|103034|fgenesh5_pg.C_scaffold_1000667	jgi|TriviGv29_8_2|133418|gw1.74.158.1, jgi|TriviGv29_8_2|229678|estExt_Genemark.C_30497, jgi|TriviGv29_8_2|52721|Trive1.e_gw1.36.61.1
OG0000256	2	2	2	2	2	2	Core	jgi|Trias1|128950|e_gw1.1.274.1, jgi|Trias1|139286|e_gw1.6.1048.1	jgi|Triat2|292299|estExt_fgenesh1_pm.C_contig_230453, jgi|Triat2|321541|estExt_Genemark.C_contig_270746	jgi|Trigui1|5212|transcript_OPB39518, jgi|Trigui1|7794|transcript_OPB45607	jgi|Tripare1|354063|fgenesh1_kg.52_#_143_#_TRINITY_DN1658_c0_g2_i1, jgi|Tripare1|381580|fgenesh1_pm.325_#_12	jgi|Trire2|104856|fgenesh5_pg.C_scaffold_4000234, jgi|Trire2|23347|estExt_fgenesh1_pm.C_290026	jgi|TriviGv29_8_2|214431|estExt_fgenesh1_pm.C_900120, jgi|TriviGv29_8_2|49724|Trive1.e_gw1.22.148.1
OG0000257	2	2	2	2	2	2	Core	jgi|Trias1|55643|fgenesh1_kg.3_#_720_#_Locus378v1rpkm396.11, jgi|Trias1|63798|fgenesh1_pm.1_#_564	jgi|Triat2|135426|Triat1.estExt_Genewise1.C_12689, jgi|Triat2|150220|Triat1.estExt_Genewise1Plus.C_30378	jgi|Trigui1|5031|transcript_OPB39337, jgi|Trigui1|5898|transcript_OPB36831	jgi|Tripare1|362909|fgenesh1_kg.167_#_31_#_TRINITY_DN656_c0_g2_i2, jgi|Tripare1|376930|fgenesh1_pm.65_#_2	jgi|Trire2|120749|estExt_fgenesh5_pg.C_40356, jgi|Trire2|22197|estExt_fgenesh1_pm.C_80078	jgi|TriviGv29_8_2|41540|Trive1.e_gw1.9.654.1, jgi|TriviGv29_8_2|74123|Trive1.estExt_Genewise1Plus.C_61009
OG0000258	2	2	2	2	2	2	Core	jgi|Trias1|141927|e_gw1.8.1718.1, jgi|Trias1|219388|CE13292_15933	jgi|Triat2|135477|Triat1.estExt_Genewise1.C_12768, jgi|Triat2|54431|Triat1.e_gw1.19.38.1	jgi|Trigui1|5007|transcript_OPB39313, jgi|Trigui1|9279|transcript_OPB45743	jgi|Tripare1|390350|gm1.6802_g, jgi|Tripare1|393958|gm1.10410_g	jgi|Trire2|70098|e_gw1.32.17.1, jgi|Trire2|72922|kg2.C_scaffold_4000099	jgi|TriviGv29_8_2|56645|Trive1.fgenesh1_pm.C_scaffold_8000064, jgi|TriviGv29_8_2|75173|Trive1.estExt_Genewise1Plus.C_90359
OG0000259	2	2	2	2	2	2	Core	jgi|Trias1|53420|fgenesh1_kg.1_#_681_#_Locus8059v1rpkm4.31, jgi|Trias1|56926|fgenesh1_kg.5_#_215_#_Locus10540v2rpkm0.00_PRE	jgi|Triat2|301721|estExt_fgenesh1_kg.C_contig_270355, jgi|Triat2|31521|Triat1.e_gw1.1.4262.1	jgi|Trigui1|4337|transcript_OPB37435, jgi|Trigui1|8506|transcript_OPB42898	jgi|Tripare1|345143|fgenesh1_kg.1_#_8_#_TRINITY_DN9581_c0_g1_i1, jgi|Tripare1|384949|gm1.1401_g	jgi|Trire2|108637|fgenesh5_pg.C_scaffold_12000256, jgi|Trire2|58227|e_gw1.4.1007.1	jgi|TriviGv29_8_2|39063|Trive1.e_gw1.7.384.1, jgi|TriviGv29_8_2|63518|Trive1.fgenesh1_pg.C_scaffold_5000266
OG0000260	2	2	2	2	2	2	Core	jgi|Trias1|33388|estExt_Genemark1.C_1_t20306, jgi|Trias1|88887|estExt_fgenesh1_pg.C_5_t10494	jgi|Triat2|301614|estExt_fgenesh1_kg.C_contig_270248, jgi|Triat2|302339|estExt_fgenesh1_kg.C_contig_270973	jgi|Trigui1|4418|transcript_OPB37516, jgi|Trigui1|4708|transcript_OPB39014	jgi|Tripare1|336177|CE336176_9641, jgi|Tripare1|345814|fgenesh1_kg.2_#_237_#_TRINITY_DN3461_c0_g1_i2	jgi|Trire2|22119|estExt_fgenesh1_pm.C_70134, jgi|Trire2|46619|estExt_Genewise1.C_50587	jgi|TriviGv29_8_2|77211|Trive1.estExt_Genewise1Plus.C_180095, jgi|TriviGv29_8_2|80093|Trive1.estExt_fgenesh1_pg.C_70366
OG0000261	2	2	2	2	2	2	Core	jgi|Trias1|127736|e_gw1.1.598.1, jgi|Trias1|30912|gm1.8881_g	jgi|Triat2|299888|estExt_fgenesh1_kg.C_contig_240298, jgi|Triat2|301609|estExt_fgenesh1_kg.C_contig_270243	jgi|Trigui1|3972|transcript_OPB37070, jgi|Trigui1|4702|transcript_OPB39008	jgi|Tripare1|111484|CE111483_141279, jgi|Tripare1|351893|fgenesh1_kg.36_#_36_#_TRINITY_DN311_c0_g2_i4	jgi|Trire2|121028|estExt_fgenesh5_pg.C_50371, jgi|Trire2|49213|estExt_Genewise1.C_120252	jgi|TriviGv29_8_2|215252|estExt_fgenesh1_kg.C_20101, jgi|TriviGv29_8_2|217216|estExt_fgenesh1_kg.C_920040
OG0000262	2	2	2	2	2	2	Core	jgi|Trias1|42773|fgenesh1_pg.1_#_991, jgi|Trias1|55940|fgenesh1_kg.4_#_135_#_Locus339v1rpkm435.24	jgi|Triat2|136041|Triat1.estExt_Genewise1.C_13866, jgi|Triat2|298391|estExt_fgenesh1_kg.C_contig_190240	jgi|Trigui1|3104|transcript_OPB41992, jgi|Trigui1|5172|transcript_OPB39478	jgi|Tripare1|353960|fgenesh1_kg.52_#_40_#_TRINITY_DN22_c0_g3_i2, jgi|Tripare1|372320|fgenesh1_kg.585_#_25_#_TRINITY_DN22_c0_g2_i2	jgi|Trire2|122886|estExt_fgenesh5_pg.C_160102, jgi|Trire2|21742|estExt_fgenesh1_pm.C_40092	jgi|TriviGv29_8_2|72154|Trive1.estExt_Genewise1Plus.C_21599, jgi|TriviGv29_8_2|88010|Trive1.estExt_Genewise1.C_90779
OG0000263	2	2	2	2	2	2	Core	jgi|Trias1|126638|e_gw1.1.3123.1, jgi|Trias1|40733|estExt_Genemark1.C_150307	jgi|Triat2|282274|estExt_fgenesh1_pg.C_contig_200293, jgi|Triat2|29974|Triat1.e_gw1.1.2330.1	jgi|Trigui1|5167|transcript_OPB39473, jgi|Trigui1|8057|transcript_OPB41364	jgi|Tripare1|353949|fgenesh1_kg.52_#_29_#_TRINITY_DN640_c1_g1_i2, jgi|Tripare1|403369|MIX8337_46_96	jgi|Trire2|104803|fgenesh5_pg.C_scaffold_4000181, jgi|Trire2|5091|fgenesh1_pm.C_scaffold_19000035	jgi|TriviGv29_8_2|40527|Trive1.e_gw1.9.308.1, jgi|TriviGv29_8_2|57212|Trive1.fgenesh1_pm.C_scaffold_10000224
OG0000264	2	2	2	2	2	2	Core	jgi|Trias1|157721|estExt_Genewise1.C_1_t60278, jgi|Trias1|27003|gm1.4972_g	jgi|Triat2|136120|Triat1.estExt_Genewise1.C_13994, jgi|Triat2|41039|Triat1.e_gw1.5.914.1	jgi|Trigui1|5232|transcript_OPB39538, jgi|Trigui1|7792|transcript_OPB45605	jgi|Tripare1|191410|CE191409_6407, jgi|Tripare1|65619|CE65618_4180	jgi|Trire2|21725|estExt_fgenesh1_pm.C_40061, jgi|Trire2|23346|estExt_fgenesh1_pm.C_290025	jgi|TriviGv29_8_2|111394|Trive1.estExt_fgenesh2_kg.C_90096, jgi|TriviGv29_8_2|49762|Trive1.e_gw1.22.332.1
OG0000265	2	2	2	2	2	2	Core	jgi|Trias1|42903|fgenesh1_pg.1_#_1121, jgi|Trias1|42998|fgenesh1_pg.2_#_56	jgi|Triat2|300768|estExt_fgenesh1_kg.C_contig_260072, jgi|Triat2|301396|estExt_fgenesh1_kg.C_contig_270030	jgi|Trigui1|11122|transcript_OPB35996, jgi|Trigui1|1947|transcript_OPB38845	jgi|Tripare1|350893|fgenesh1_kg.28_#_84_#_TRINITY_DN689_c0_g1_i2, jgi|Tripare1|51546|CE51545_7634	jgi|Trire2|104584|fgenesh5_pg.C_scaffold_3000539, jgi|Trire2|21982|estExt_fgenesh1_pm.C_60039	jgi|TriviGv29_8_2|28291|Trive1.e_gw1.1.1423.1, jgi|TriviGv29_8_2|52320|Trive1.e_gw1.33.128.1
OG0000266	2	2	2	2	2	2	Core	jgi|Trias1|126624|e_gw1.1.3086.1, jgi|Trias1|203977|estExt_Genewise1Plus.C_180015	jgi|Triat2|316723|estExt_Genemark.C_contig_200323, jgi|Triat2|32165|Triat1.e_gw1.1.1820.1	jgi|Trigui1|11139|transcript_OPB36013, jgi|Trigui1|8043|transcript_OPB41350	jgi|Tripare1|313984|CE313983_1822, jgi|Tripare1|368105|fgenesh1_kg.306_#_1_#_TRINITY_DN9386_c0_g1_i1	jgi|Trire2|104599|fgenesh5_pg.C_scaffold_3000554, jgi|Trire2|66662|e_gw1.19.70.1	jgi|TriviGv29_8_2|227096|Genemark.9750_g, jgi|TriviGv29_8_2|59723|Trive1.fgenesh1_pm.C_scaffold_33000020
OG0000267	2	2	2	2	1	2	Core	jgi|Trias1|86121|estExt_fgenesh1_pg.C_2_t10011, jgi|Trias1|88820|estExt_fgenesh1_pg.C_5_t10413	jgi|Triat2|147012|Triat1.estExt_Genewise1Plus.C_10775, jgi|Triat2|90749|Triat1.fgenesh1_pg.C_scaffold_9000095	jgi|Trigui1|11090|transcript_OPB43266, jgi|Trigui1|4096|transcript_OPB37194	jgi|Tripare1|351489|fgenesh1_kg.33_#_55_#_TRINITY_DN238_c1_g2_i3, jgi|Tripare1|396250|MIX1218_6_57	jgi|Trire2|59940|e_gw1.7.436.1	jgi|TriviGv29_8_2|36024|Trive1.e_gw1.5.351.1, jgi|TriviGv29_8_2|40078|Trive1.e_gw1.8.814.1
OG0000268	2	2	2	2	2	2	Core	jgi|Trias1|136020|e_gw1.4.951.1, jgi|Trias1|302313|CE96217_10294	jgi|Triat2|32890|Triat1.e_gw1.2.1887.1, jgi|Triat2|49350|Triat1.e_gw1.12.597.1	jgi|Trigui1|1878|transcript_OPB38776, jgi|Trigui1|3585|transcript_OPB42473	jgi|Tripare1|144255|CE144254_8286, jgi|Tripare1|396713|MIX1681_3119_20	jgi|Trire2|53349|e_gw1.1.1239.1, jgi|Trire2|59384|e_gw1.6.400.1	jgi|TriviGv29_8_2|150797|e_gw1.6.49.1, jgi|TriviGv29_8_2|30731|Trive1.e_gw1.2.1415.1
OG0000269	2	2	2	2	2	2	Core	jgi|Trias1|54047|fgenesh1_kg.2_#_147_#_Locus8648v2rpkm0.00_PRE, jgi|Trias1|73780|fgenesh1_pm.17_#_128	jgi|Triat2|189699|e_gw1.16.374.1, jgi|Triat2|266330|fgenesh1_pm.contig_26_#_239	jgi|Trigui1|1870|transcript_OPB38768, jgi|Trigui1|9139|transcript_OPB45030	jgi|Tripare1|378256|fgenesh1_pm.110_#_17, jgi|Tripare1|402557|MIX7525_8037_42	jgi|Trire2|66228|e_gw1.18.79.1, jgi|Trire2|76766|estExt_GeneWisePlus.C_60288	jgi|TriviGv29_8_2|175575|estExt_Genewise1.C_930178, jgi|TriviGv29_8_2|53960|Trive1.fgenesh1_pm.C_scaffold_1000179
OG0000270	2	2	1	1	2	4	Core	jgi|Trias1|184059|estExt_Genewise1Plus.C_2_t20127, jgi|Trias1|73449|fgenesh1_pm.15_#_354	jgi|Triat2|316718|estExt_Genemark.C_contig_200314, jgi|Triat2|320199|estExt_Genemark.C_contig_260477	jgi|Trigui1|1755|transcript_OPB38653	jgi|Tripare1|386253|gm1.2705_g	jgi|Trire2|106082|fgenesh5_pg.C_scaffold_6000308, jgi|Trire2|66786|e_gw1.19.180.1	jgi|TriviGv29_8_2|221904|Genemark.4558_g, jgi|TriviGv29_8_2|42454|Trive1.e_gw1.10.728.1, jgi|TriviGv29_8_2|53566|Trive1.e_gw1.57.3.1, jgi|TriviGv29_8_2|53608|Trive1.e_gw1.61.9.1
OG0000271	2	2	2	2	2	2	Core	jgi|Trias1|129428|e_gw1.2.1189.1, jgi|Trias1|280287|CE74191_24016	jgi|Triat2|298630|estExt_fgenesh1_kg.C_contig_200123, jgi|Triat2|300919|estExt_fgenesh1_kg.C_contig_260223	jgi|Trigui1|1695|transcript_OPB38593, jgi|Trigui1|8189|transcript_OPB41496	jgi|Tripare1|175611|CE175610_13743, jgi|Tripare1|350105|fgenesh1_kg.23_#_139_#_TRINITY_DN28_c0_g1_i1	jgi|Trire2|47055|estExt_Genewise1.C_60571, jgi|Trire2|50335|estExt_Genewise1.C_170077	jgi|TriviGv29_8_2|111456|Trive1.estExt_fgenesh2_kg.C_100039, jgi|TriviGv29_8_2|81671|Trive1.estExt_fgenesh1_pm.C_10288
OG0000272	2	2	2	2	2	2	Core	jgi|Trias1|136042|e_gw1.4.744.1, jgi|Trias1|54269|fgenesh1_kg.2_#_369_#_Locus3964v1rpkm27.99	jgi|Triat2|294083|estExt_fgenesh1_pm.C_contig_260386, jgi|Triat2|298295|estExt_fgenesh1_kg.C_contig_190144	jgi|Trigui1|1694|transcript_OPB38592, jgi|Trigui1|3244|transcript_OPB42132	jgi|Tripare1|35517|CE35516_25574, jgi|Tripare1|375612|fgenesh1_pm.30_#_17	jgi|Trire2|54893|e_gw1.1.643.1, jgi|Trire2|59166|e_gw1.6.288.1	jgi|TriviGv29_8_2|54567|Trive1.fgenesh1_pm.C_scaffold_2000240, jgi|TriviGv29_8_2|81672|Trive1.estExt_fgenesh1_pm.C_10289
OG0000273	2	2	2	2	2	2	Core	jgi|Trias1|130945|e_gw1.2.1495.1, jgi|Trias1|71350|fgenesh1_pm.10_#_484	jgi|Triat2|246996|estExt_Genewise1.C_contig_261113, jgi|Triat2|79833|Triat1.fgenesh1_pm.C_scaffold_4000288	jgi|Trigui1|1668|transcript_OPB38566, jgi|Trigui1|4032|transcript_OPB37130	jgi|Tripare1|355429|fgenesh1_kg.66_#_61_#_TRINITY_DN3595_c0_g1_i1, jgi|Tripare1|364036|fgenesh1_kg.190_#_45_#_TRINITY_DN302_c3_g4_i1	jgi|Trire2|76919|estExt_GeneWisePlus.C_60593, jgi|Trire2|79085|estExt_GeneWisePlus.C_120360	jgi|TriviGv29_8_2|230591|estExt_Genemark.C_60397, jgi|TriviGv29_8_2|73642|Trive1.estExt_Genewise1Plus.C_50853
OG0000274	2	2	2	2	2	2	Core	jgi|Trias1|29065|gm1.7034_g, jgi|Trias1|76353|estExt_fgenesh1_pm.C_2_t10417	jgi|Triat2|299700|estExt_fgenesh1_kg.C_contig_240110, jgi|Triat2|34603|Triat1.e_gw1.2.2560.1	jgi|Trigui1|1667|transcript_OPB38565, jgi|Trigui1|473|transcript_OPB40394	jgi|Tripare1|390656|gm1.7108_g, jgi|Tripare1|398753|MIX3721_2973_39	jgi|Trire2|59628|e_gw1.6.269.1, jgi|Trire2|81541|estExt_GeneWisePlus.C_250200	jgi|TriviGv29_8_2|54091|Trive1.fgenesh1_pm.C_scaffold_1000310, jgi|TriviGv29_8_2|85672|Trive1.estExt_Genewise1.C_40505
OG0000275	2	2	2	2	2	2	Core	jgi|Trias1|131441|e_gw1.2.1621.1, jgi|Trias1|50742|fgenesh1_pg.14_#_21	jgi|Triat2|127498|Triat1.estExt_fgenesh1_pm.C_20124, jgi|Triat2|318984|estExt_Genemark.C_contig_240821	jgi|Trigui1|1436|transcript_OPB38334, jgi|Trigui1|9770|transcript_OPB43516	jgi|Tripare1|374686|fgenesh1_pm.12_#_37, jgi|Tripare1|376597|fgenesh1_pm.54_#_34	jgi|Trire2|5233|fgenesh1_pm.C_scaffold_21000016, jgi|Trire2|74725|estExt_GeneWisePlus.C_20334	jgi|TriviGv29_8_2|229456|estExt_Genemark.C_20736, jgi|TriviGv29_8_2|29255|Trive1.e_gw1.1.1164.1
OG0000276	2	2	2	2	2	2	Core	jgi|Trias1|54552|fgenesh1_kg.2_#_652_#_Locus1107v1rpkm131.69, jgi|Trias1|57282|fgenesh1_kg.5_#_571_#_Locus2468v1rpkm53.72	jgi|Triat2|28591|Triat1.e_gw1.1.2238.1, jgi|Triat2|301110|estExt_fgenesh1_kg.C_contig_260414	jgi|Trigui1|1459|transcript_OPB38357, jgi|Trigui1|4480|transcript_OPB37578	jgi|Tripare1|350241|fgenesh1_kg.24_#_103_#_TRINITY_DN244_c0_g1_i2, jgi|Tripare1|361648|fgenesh1_kg.140_#_52_#_TRINITY_DN9477_c0_g2_i1	jgi|Trire2|120110|estExt_fgenesh5_pg.C_20231, jgi|Trire2|60490|e_gw1.7.360.1	jgi|TriviGv29_8_2|169884|estExt_Genewise1.C_60335, jgi|TriviGv29_8_2|47961|Trive1.e_gw1.18.357.1
OG0000277	3	3	2	1	1	2	Core	jgi|Trias1|149322|e_gw1.13.69.1, jgi|Trias1|150591|e_gw1.15.766.1, jgi|Trias1|43570|fgenesh1_pg.2_#_628	jgi|Triat2|264175|fgenesh1_pm.contig_23_#_73, jgi|Triat2|316713|estExt_Genemark.C_contig_200309, jgi|Triat2|90802|Triat1.fgenesh1_pg.C_scaffold_9000148	jgi|Trigui1|8056|transcript_OPB41363, jgi|Trigui1|843|transcript_OPB40764	jgi|Tripare1|356606|fgenesh1_kg.78_#_92_#_TRINITY_DN11034_c0_g1_i1	jgi|Trire2|110225|fgenesh5_pg.C_scaffold_19000110	jgi|TriviGv29_8_2|26344|Trive1.gw1.16.409.1, jgi|TriviGv29_8_2|57213|Trive1.fgenesh1_pm.C_scaffold_10000225
OG0000278	2	1	2	2	2	3	Core	jgi|Trias1|54743|fgenesh1_kg.2_#_843_#_Locus9862v1rpkm1.84, jgi|Trias1|69745|fgenesh1_pm.8_#_124	jgi|Triat2|18328|Triat1.gw1.2.1638.1	jgi|Trigui1|1283|transcript_OPB38181, jgi|Trigui1|4970|transcript_OPB39276	jgi|Tripare1|241906|CE241905_3189, jgi|Tripare1|373517|fgenesh1_kg.830_#_9_#_TRINITY_DN3424_c0_g1_i1	jgi|Trire2|31447|gw1.2.437.1, jgi|Trire2|76065|estExt_GeneWisePlus.C_40750	jgi|TriviGv29_8_2|135791|gw1.90.1155.1, jgi|TriviGv29_8_2|155830|e_gw1.82.269.1, jgi|TriviGv29_8_2|216235|estExt_fgenesh1_kg.C_720009
OG0000279	2	2	2	2	2	2	Core	jgi|Trias1|149942|e_gw1.14.548.1, jgi|Trias1|159794|estExt_Genewise1.C_2_t40471	jgi|Triat2|131715|Triat1.estExt_fgenesh1_pg.C_40244, jgi|Triat2|286000|estExt_fgenesh1_pg.C_contig_260926	jgi|Trigui1|1279|transcript_OPB38177, jgi|Trigui1|3918|transcript_OPB37016	jgi|Tripare1|331838|CE331837_5512, jgi|Tripare1|9640|CE9639_21829	jgi|Trire2|108459|fgenesh5_pg.C_scaffold_12000078, jgi|Trire2|55928|e_gw1.2.653.1	jgi|TriviGv29_8_2|51971|Trive1.e_gw1.31.1.1, jgi|TriviGv29_8_2|79758|Trive1.estExt_fgenesh1_pg.C_50453
OG0000280	2	2	2	2	2	2	Core	jgi|Trias1|54912|fgenesh1_kg.2_#_1012_#_Locus2680v1rpkm48.59, jgi|Trias1|77495|estExt_fgenesh1_pm.C_3_t20120	jgi|Triat2|300337|estExt_fgenesh1_kg.C_contig_250214, jgi|Triat2|301356|estExt_fgenesh1_kg.C_contig_260660	jgi|Trigui1|3022|transcript_OPB41910, jgi|Trigui1|5719|transcript_OPB36652	jgi|Tripare1|255533|CE255532_18980, jgi|Tripare1|376676|fgenesh1_pm.56_#_23	jgi|Trire2|121686|estExt_fgenesh5_pg.C_80360, jgi|Trire2|65295|e_gw1.16.86.1	jgi|TriviGv29_8_2|111115|Trive1.estExt_fgenesh2_kg.C_60041, jgi|TriviGv29_8_2|190230|fgenesh1_pm.4_#_649
OG0000281	2	2	2	2	2	2	Core	jgi|Trias1|151429|e_gw1.16.67.1, jgi|Trias1|65584|fgenesh1_pm.3_#_39	jgi|Triat2|245984|estExt_Genewise1.C_contig_251961, jgi|Triat2|35140|Triat1.e_gw1.2.697.1	jgi|Trigui1|10351|transcript_OPB41826, jgi|Trigui1|10919|transcript_OPB36181	jgi|Tripare1|224942|CE224941_453, jgi|Tripare1|356413|fgenesh1_kg.76_#_58_#_TRINITY_DN470_c1_g1_i2	jgi|Trire2|46816|estExt_Genewise1.C_60007, jgi|Trire2|82227|estExt_GeneWisePlus.C_330071	jgi|TriviGv29_8_2|201309|fgenesh1_pg.6_#_841, jgi|TriviGv29_8_2|45882|Trive1.e_gw1.14.31.1
OG0000282	3	2	2	2	1	2	Core	jgi|Trias1|154558|e_gw1.32.25.1, jgi|Trias1|453309|MIX8966_47_95, jgi|Trias1|68627|fgenesh1_pm.6_#_372	jgi|Triat2|142943|Triat1.estExt_Genewise1.C_101143, jgi|Triat2|152366|Triat1.estExt_Genewise1Plus.C_50667	jgi|Trigui1|546|transcript_OPB40467, jgi|Trigui1|7535|transcript_OPB45348	jgi|Tripare1|377300|fgenesh1_pm.77_#_7, jgi|Tripare1|396298|MIX1266_2_22	jgi|Trire2|82246|estExt_GeneWisePlus.C_330109	jgi|TriviGv29_8_2|194061|fgenesh1_pm.85_#_281, jgi|TriviGv29_8_2|92622|Trive1.fgenesh2_kg.C_scaffold_11000049
OG0000283	2	2	2	2	2	2	Core	jgi|Trias1|152723|e_gw1.18.87.1, jgi|Trias1|55003|fgenesh1_kg.3_#_80_#_Locus7516v1rpkm5.71	jgi|Triat2|127924|Triat1.estExt_fgenesh1_pm.C_30573, jgi|Triat2|81098|Triat1.fgenesh1_pm.C_scaffold_8000077	jgi|Trigui1|1208|transcript_OPB38106, jgi|Trigui1|7905|transcript_OPB41212	jgi|Tripare1|349511|fgenesh1_kg.20_#_6_#_TRINITY_DN4534_c0_g2_i1, jgi|Tripare1|366481|fgenesh1_kg.255_#_10_#_TRINITY_DN6080_c0_g1_i1	jgi|Trire2|123283|estExt_fgenesh5_pg.C_190214, jgi|Trire2|55319|e_gw1.2.255.1	jgi|TriviGv29_8_2|48400|Trive1.e_gw1.19.444.1, jgi|TriviGv29_8_2|53036|Trive1.e_gw1.40.54.1
OG0000284	2	2	2	2	2	2	Core	jgi|Trias1|131997|e_gw1.3.237.1, jgi|Trias1|71222|fgenesh1_pm.10_#_356	jgi|Triat2|150843|Triat1.estExt_Genewise1Plus.C_31562, jgi|Triat2|292581|estExt_fgenesh1_pm.C_contig_240264	jgi|Trigui1|322|transcript_OPB40243, jgi|Trigui1|5449|transcript_OPB36382	jgi|Tripare1|380887|fgenesh1_pm.260_#_7, jgi|Tripare1|380895|fgenesh1_pm.261_#_2	jgi|Trire2|54366|e_gw1.1.181.1, jgi|Trire2|64397|e_gw1.14.346.1	jgi|TriviGv29_8_2|179276|estExt_Genewise1Plus.C_51517, jgi|TriviGv29_8_2|34323|Trive1.e_gw1.4.1304.1
OG0000285	2	2	2	2	2	2	Core	jgi|Trias1|24426|gm1.2395_g, jgi|Trias1|72752|fgenesh1_pm.14_#_12	jgi|Triat2|131598|Triat1.estExt_fgenesh1_pg.C_40010, jgi|Triat2|150676|Triat1.estExt_Genewise1Plus.C_31267	jgi|Trigui1|5566|transcript_OPB36499, jgi|Trigui1|9759|transcript_OPB43505	jgi|Tripare1|359480|fgenesh1_kg.112_#_27_#_TRINITY_DN389_c1_g1_i1, jgi|Tripare1|39128|CE39127_98	jgi|Trire2|80833|estExt_GeneWisePlus.C_210026, jgi|Trire2|81598|estExt_GeneWisePlus.C_260041	jgi|TriviGv29_8_2|111088|Trive1.estExt_fgenesh2_kg.C_60010, jgi|TriviGv29_8_2|111866|Trive1.estExt_fgenesh2_kg.C_230030
OG0000286	2	2	2	2	2	2	Core	jgi|Trias1|132378|e_gw1.3.1511.1, jgi|Trias1|137667|e_gw1.5.700.1	jgi|Triat2|245196|estExt_Genewise1.C_contig_251112, jgi|Triat2|287570|estExt_fgenesh1_pg.C_contig_271540	jgi|Trigui1|4563|transcript_OPB37661, jgi|Trigui1|5568|transcript_OPB36501	jgi|Tripare1|254131|CE254130_446, jgi|Tripare1|359479|fgenesh1_kg.112_#_26_#_TRINITY_DN4204_c0_g1_i1	jgi|Trire2|60329|e_gw1.7.77.1, jgi|Trire2|81593|estExt_GeneWisePlus.C_260034	jgi|TriviGv29_8_2|147767|e_gw1.5.1212.1, jgi|TriviGv29_8_2|193123|fgenesh1_pm.81_#_136
OG0000287	2	2	2	2	2	2	Core	jgi|Trias1|24492|gm1.2461_g, jgi|Trias1|57754|fgenesh1_kg.6_#_346_#_Locus8138v1rpkm4.14	jgi|Triat2|223043|estExt_Genewise1Plus.C_contig_250960, jgi|Triat2|292154|estExt_fgenesh1_pm.C_contig_230299	jgi|Trigui1|5626|transcript_OPB36559, jgi|Trigui1|7543|transcript_OPB45356	jgi|Tripare1|382419|fgenesh1_pm.440_#_3, jgi|Tripare1|382745|fgenesh1_pm.507_#_8	jgi|Trire2|61074|e_gw1.8.417.1, jgi|Trire2|80028|estExt_GeneWisePlus.C_160351	jgi|TriviGv29_8_2|36513|Trive1.e_gw1.6.1022.1, jgi|TriviGv29_8_2|44298|Trive1.e_gw1.12.640.1
OG0000288	2	2	2	2	2	2	Core	jgi|Trias1|45085|fgenesh1_pg.4_#_278, jgi|Trias1|55428|fgenesh1_kg.3_#_505_#_Locus831v1rpkm171.66	jgi|Triat2|298252|estExt_fgenesh1_kg.C_contig_190101, jgi|Triat2|300355|estExt_fgenesh1_kg.C_contig_250232	jgi|Trigui1|3276|transcript_OPB42164, jgi|Trigui1|5679|transcript_OPB36612	jgi|Tripare1|349798|fgenesh1_kg.22_#_10_#_TRINITY_DN724_c0_g1_i1, jgi|Tripare1|89694|CE89693_2682	jgi|Trire2|119609|estExt_fgenesh5_pg.C_10175, jgi|Trire2|121706|estExt_fgenesh5_pg.C_80402	jgi|TriviGv29_8_2|84699|Trive1.estExt_Genewise1.C_21204, jgi|TriviGv29_8_2|86632|Trive1.estExt_Genewise1.C_60462
OG0000289	2	3	1	2	1	2	Core	jgi|Trias1|152901|e_gw1.19.262.1, jgi|Trias1|161549|estExt_Genewise1.C_3_t30475	jgi|Triat2|137975|Triat1.estExt_Genewise1.C_30894, jgi|Triat2|50435|Triat1.e_gw1.13.502.1, jgi|Triat2|82700|Triat1.fgenesh1_pm.C_scaffold_12000287	jgi|Trigui1|5708|transcript_OPB36641	jgi|Tripare1|195550|CE195549_5832, jgi|Tripare1|398918|MIX3886_4_18	jgi|Trire2|28787|gw1.8.198.1	jgi|TriviGv29_8_2|126898|gw1.5.1289.1, jgi|TriviGv29_8_2|159594|e_gw1.87.471.1
OG0000290	1	1	3	2	1	2	Core	jgi|Trias1|132146|e_gw1.3.1054.1	jgi|Triat2|36860|Triat1.e_gw1.3.690.1	jgi|Trigui1|11210|transcript_OPB36084, jgi|Trigui1|5727|transcript_OPB36660, jgi|Trigui1|8893|transcript_OPB44784	jgi|Tripare1|386959|gm1.3411_g, jgi|Tripare1|396154|MIX1122_726_48	jgi|Trire2|69751|e_gw1.30.15.1	jgi|TriviGv29_8_2|36778|Trive1.e_gw1.6.1102.1, jgi|TriviGv29_8_2|46354|Trive1.e_gw1.15.294.1
OG0000291	2	2	2	2	2	2	Core	jgi|Trias1|26849|gm1.4818_g, jgi|Trias1|55602|fgenesh1_kg.3_#_679_#_Locus938v3rpkm0.00_PRE	jgi|Triat2|161152|Triat1.ZAN_e_gw1.5.158.1, jgi|Triat2|300245|estExt_fgenesh1_kg.C_contig_250122	jgi|Trigui1|5859|transcript_OPB36792, jgi|Trigui1|7598|transcript_OPB45411	jgi|Tripare1|116750|CE116749_2758, jgi|Tripare1|287040|CE287039_5828	jgi|Trire2|77552|estExt_GeneWisePlus.C_80400, jgi|Trire2|81389|estExt_GeneWisePlus.C_240200	jgi|TriviGv29_8_2|59225|Trive1.fgenesh1_pm.C_scaffold_24000039, jgi|TriviGv29_8_2|64152|Trive1.fgenesh1_pg.C_scaffold_6000355
OG0000292	2	2	3	0	2	2	Dispensible	jgi|Trias1|44669|fgenesh1_pg.3_#_782, jgi|Trias1|48971|fgenesh1_pg.10_#_75	jgi|Triat2|148697|Triat1.estExt_Genewise1Plus.C_14181, jgi|Triat2|311163|Genemark.8049_g	jgi|Trigui1|5663|transcript_OPB36596, jgi|Trigui1|9052|transcript_OPB44943, jgi|Trigui1|9349|transcript_OPB45813		jgi|Trire2|107297|fgenesh5_pg.C_scaffold_9000100, jgi|Trire2|108333|fgenesh5_pg.C_scaffold_11000306	jgi|TriviGv29_8_2|11649|Trive1.gw1.15.283.1, jgi|TriviGv29_8_2|223083|Genemark.5737_g
OG0000293	2	2	2	2	2	2	Core	jgi|Trias1|187824|estExt_Genewise1Plus.C_3_t50308, jgi|Trias1|201036|estExt_Genewise1Plus.C_13_t10305	jgi|Triat2|150047|Triat1.estExt_Genewise1Plus.C_30072, jgi|Triat2|217433|estExt_Genewise1Plus.C_contig_210400	jgi|Trigui1|6019|transcript_OPB36952, jgi|Trigui1|6459|transcript_OPB46353	jgi|Tripare1|217256|CE217255_8180, jgi|Tripare1|78898|CE78897_983	jgi|Trire2|61367|e_gw1.8.136.1, jgi|Trire2|65055|e_gw1.15.32.1	jgi|TriviGv29_8_2|58466|Trive1.fgenesh1_pm.C_scaffold_17000056, jgi|TriviGv29_8_2|74251|Trive1.estExt_Genewise1Plus.C_61329
OG0000294	2	2	2	2	2	2	Core	jgi|Trias1|135300|e_gw1.4.1946.1, jgi|Trias1|71534|fgenesh1_pm.11_#_117	jgi|Triat2|298475|estExt_fgenesh1_kg.C_contig_190324, jgi|Triat2|43598|Triat1.e_gw1.7.288.1	jgi|Trigui1|1087|transcript_OPB37985, jgi|Trigui1|981|transcript_OPB40902	jgi|Tripare1|394086|gm1.10538_g, jgi|Tripare1|66977|CE66976_9279	jgi|Trire2|122166|estExt_fgenesh5_pg.C_110007, jgi|Trire2|58689|e_gw1.5.628.1	jgi|TriviGv29_8_2|58857|Trive1.fgenesh1_pm.C_scaffold_20000074, jgi|TriviGv29_8_2|81149|Trive1.estExt_fgenesh1_pg.C_190151
OG0000295	1	3	2	2	1	3	Core	jgi|Trias1|135905|e_gw1.4.1769.1	jgi|Triat2|155050|Triat1.estExt_Genewise1Plus.C_100355, jgi|Triat2|263454|fgenesh1_pm.contig_21_#_171, jgi|Triat2|30031|Triat1.e_gw1.1.1291.1	jgi|Trigui1|3112|transcript_OPB42000, jgi|Trigui1|9344|transcript_OPB45808	jgi|Tripare1|333936|CE333935_258, jgi|Tripare1|359729|fgenesh1_kg.115_#_9_#_TRINITY_DN1040_c2_g1_i1	jgi|Trire2|50249|estExt_Genewise1.C_160324	jgi|TriviGv29_8_2|59256|Trive1.fgenesh1_pm.C_scaffold_24000070, jgi|TriviGv29_8_2|59891|Trive1.fgenesh1_pm.C_scaffold_39000007, jgi|TriviGv29_8_2|72149|Trive1.estExt_Genewise1Plus.C_21579
OG0000296	2	2	2	2	2	2	Core	jgi|Trias1|51984|fgenesh1_pg.19_#_84, jgi|Trias1|66787|fgenesh1_pm.4_#_269	jgi|Triat2|161054|Triat1.KRE_1_fgenesh1_pm.C_scaffold_13000070, jgi|Triat2|298309|estExt_fgenesh1_kg.C_contig_190158	jgi|Trigui1|3212|transcript_OPB42100, jgi|Trigui1|8947|transcript_OPB44838	jgi|Tripare1|354296|fgenesh1_kg.55_#_31_#_TRINITY_DN1322_c0_g1_i3, jgi|Tripare1|382829|fgenesh1_pm.525_#_5	jgi|Trire2|43671|estExt_Genewise1.C_10226, jgi|Trire2|82095|estExt_GeneWisePlus.C_300134	jgi|TriviGv29_8_2|67900|Trive1.fgenesh1_pg.C_scaffold_15000107, jgi|TriviGv29_8_2|72073|Trive1.estExt_Genewise1Plus.C_21350
OG0000297	2	2	2	2	2	2	Core	jgi|Trias1|56154|fgenesh1_kg.4_#_349_#_Locus3561v1rpkm33.23, jgi|Trias1|60305|fgenesh1_kg.11_#_30_#_Locus2229v2rpkm6.24	jgi|Triat2|290506|estExt_fgenesh1_pm.C_contig_190124, jgi|Triat2|291839|estExt_fgenesh1_pm.C_contig_220417	jgi|Trigui1|3472|transcript_OPB42360, jgi|Trigui1|898|transcript_OPB40819	jgi|Tripare1|341095|CE341094_26016, jgi|Tripare1|347069|fgenesh1_kg.7_#_79_#_TRINITY_DN978_c4_g3_i1	jgi|Trire2|105251|fgenesh5_pg.C_scaffold_5000036, jgi|Trire2|119619|estExt_fgenesh5_pg.C_10194	jgi|TriviGv29_8_2|145722|e_gw1.4.243.1, jgi|TriviGv29_8_2|180981|estExt_Genewise1Plus.C_790141
OG0000298	2	2	3	2	1	2	Core	jgi|Trias1|148204|e_gw1.12.170.1, jgi|Trias1|163228|estExt_Genewise1.C_4_t20389	jgi|Triat2|290491|estExt_fgenesh1_pm.C_contig_190108, jgi|Triat2|296006|estExt_fgenesh1_pm.C_contig_280057	jgi|Trigui1|10058|transcript_OPB37808, jgi|Trigui1|3446|transcript_OPB42334, jgi|Trigui1|7869|transcript_OPB41176	jgi|Tripare1|360941|fgenesh1_kg.130_#_13_#_TRINITY_DN7819_c1_g1_i1, jgi|Tripare1|384262|gm1.714_g	jgi|Trire2|62166|e_gw1.10.402.1	jgi|TriviGv29_8_2|181866|estExt_Genewise1Plus.C_840186, jgi|TriviGv29_8_2|30821|Trive1.e_gw1.2.1461.1
OG0000299	2	3	2	2	1	2	Core	jgi|Trias1|66928|fgenesh1_pm.4_#_410, jgi|Trias1|70294|fgenesh1_pm.9_#_54	jgi|Triat2|47381|Triat1.e_gw1.10.1173.1, jgi|Triat2|87473|Triat1.fgenesh1_pg.C_scaffold_3000730, jgi|Triat2|90560|Triat1.fgenesh1_pg.C_scaffold_8000427	jgi|Trigui1|10511|transcript_OPB43355, jgi|Trigui1|3414|transcript_OPB42302	jgi|Tripare1|374297|fgenesh1_pm.7_#_78, jgi|Tripare1|378709|fgenesh1_pm.126_#_30	jgi|Trire2|53282|e_gw1.1.1042.1	jgi|TriviGv29_8_2|31264|Trive1.e_gw1.2.1258.1, jgi|TriviGv29_8_2|57825|Trive1.fgenesh1_pm.C_scaffold_13000029
OG0000300	2	2	2	2	2	2	Core	jgi|Trias1|134578|e_gw1.4.793.1, jgi|Trias1|148880|e_gw1.13.240.1	jgi|Triat2|156160|Triat1.estExt_Genewise1Plus.C_120180, jgi|Triat2|44261|Triat1.e_gw1.8.957.1	jgi|Trigui1|3494|transcript_OPB42382, jgi|Trigui1|7950|transcript_OPB41257	jgi|Tripare1|347027|fgenesh1_kg.7_#_37_#_TRINITY_DN492_c4_g2_i1, jgi|Tripare1|364897|fgenesh1_kg.212_#_26_#_TRINITY_DN9437_c0_g1_i1	jgi|Trire2|102820|fgenesh5_pg.C_scaffold_1000453, jgi|Trire2|5119|fgenesh1_pm.C_scaffold_19000063	jgi|TriviGv29_8_2|30456|Trive1.e_gw1.2.1529.1, jgi|TriviGv29_8_2|66287|Trive1.fgenesh1_pg.C_scaffold_10000416
OG0000301	2	2	2	2	2	2	Core	jgi|Trias1|135946|e_gw1.4.758.1, jgi|Trias1|170864|estExt_Genewise1.C_9_t10241	jgi|Triat2|133483|Triat1.estExt_fgenesh1_pg.C_120264, jgi|Triat2|45374|Triat1.e_gw1.8.169.1	jgi|Trigui1|10445|transcript_OPB43289, jgi|Trigui1|3693|transcript_OPB42581	jgi|Tripare1|128544|CE128543_6706, jgi|Tripare1|60642|CE60641_441	jgi|Trire2|2540|fgenesh1_pm.C_scaffold_3000053, jgi|Trire2|54999|e_gw1.1.379.1	jgi|TriviGv29_8_2|45024|Trive1.e_gw1.13.102.1, jgi|TriviGv29_8_2|61106|Trive1.fgenesh1_pg.C_scaffold_2000111
OG0000302	2	2	2	2	2	2	Core	jgi|Trias1|148341|e_gw1.12.252.1, jgi|Trias1|376300|CE170204_31167	jgi|Triat2|132221|Triat1.estExt_fgenesh1_pg.C_60132, jgi|Triat2|262057|fgenesh1_pm.contig_17_#_287	jgi|Trigui1|10130|transcript_OPB37880, jgi|Trigui1|3741|transcript_OPB42629	jgi|Tripare1|387147|gm1.3599_g, jgi|Tripare1|402411|MIX7379_942_34	jgi|Trire2|107780|fgenesh5_pg.C_scaffold_10000170, jgi|Trire2|54511|e_gw1.1.793.1	jgi|TriviGv29_8_2|225068|Genemark.7722_g, jgi|TriviGv29_8_2|229793|estExt_Genemark.C_40068
OG0000303	2	2	2	2	2	2	Core	jgi|Trias1|61316|fgenesh1_kg.13_#_226_#_Locus10979v1rpkm1.23, jgi|Trias1|67372|fgenesh1_pm.4_#_854	jgi|Triat2|142040|Triat1.estExt_Genewise1.C_90315, jgi|Triat2|297887|estExt_fgenesh1_kg.C_contig_170238	jgi|Trigui1|3744|transcript_OPB42632, jgi|Trigui1|6257|transcript_OPB46151	jgi|Tripare1|281435|CE281434_556, jgi|Tripare1|400419|MIX5387_9_42	jgi|Trire2|53961|e_gw1.1.1743.1, jgi|Trire2|74156|estExt_GeneWisePlus.C_11223	jgi|TriviGv29_8_2|53481|Trive1.e_gw1.53.14.1, jgi|TriviGv29_8_2|81777|Trive1.estExt_fgenesh1_pm.C_20024
OG0000304	2	2	2	2	2	2	Core	jgi|Trias1|164420|estExt_Genewise1.C_4_t50192, jgi|Trias1|29286|gm1.7255_g	jgi|Triat2|318643|estExt_Genemark.C_contig_240447, jgi|Triat2|50028|Triat1.e_gw1.12.660.1	jgi|Trigui1|3777|transcript_OPB42665, jgi|Trigui1|4037|transcript_OPB37135	jgi|Tripare1|292061|CE292060_4331, jgi|Tripare1|387116|gm1.3568_g	jgi|Trire2|26642|gw1.12.68.1, jgi|Trire2|53611|e_gw1.1.259.1	jgi|TriviGv29_8_2|124501|gw1.2.873.1, jgi|TriviGv29_8_2|145979|e_gw1.4.1049.1
OG0000305	2	2	2	2	2	2	Core	jgi|Trias1|149062|e_gw1.13.711.1, jgi|Trias1|67571|fgenesh1_pm.5_#_105	jgi|Triat2|291354|estExt_fgenesh1_pm.C_contig_210260, jgi|Triat2|53133|Triat1.e_gw1.16.518.1	jgi|Trigui1|193|transcript_OPB40114, jgi|Trigui1|6311|transcript_OPB46205	jgi|Tripare1|170951|CE170950_1404, jgi|Tripare1|379960|fgenesh1_pm.191_#_5	jgi|Trire2|31551|gw1.1.812.1, jgi|Trire2|31869|gw1.1.853.1	jgi|TriviGv29_8_2|158896|e_gw1.86.770.1, jgi|TriviGv29_8_2|33584|Trive1.e_gw1.4.1634.1
OG0000306	2	2	2	2	2	2	Core	jgi|Trias1|190331|estExt_Genewise1Plus.C_5_t10319, jgi|Trias1|47568|fgenesh1_pg.7_#_548	jgi|Triat2|297070|estExt_fgenesh1_kg.C_contig_130148, jgi|Triat2|47838|Triat1.e_gw1.11.1119.1	jgi|Trigui1|219|transcript_OPB40140, jgi|Trigui1|2217|transcript_OPB43903	jgi|Tripare1|346044|fgenesh1_kg.3_#_77_#_TRINITY_DN692_c1_g1_i4, jgi|Tripare1|372626|fgenesh1_kg.622_#_15_#_TRINITY_DN1174_c0_g1_i1	jgi|Trire2|123837|estExt_fgenesh5_pg.C_270098, jgi|Trire2|44504|estExt_Genewise1.C_11839	jgi|TriviGv29_8_2|185456|fgenesh1_kg.1_#_101_#_4434083_2, jgi|TriviGv29_8_2|72812|Trive1.estExt_Genewise1Plus.C_31456
OG0000307	1	3	2	2	0	3	Dispensible	jgi|Trias1|67749|fgenesh1_pm.5_#_283	jgi|Triat2|134170|Triat1.estExt_fgenesh1_pg.C_180121, jgi|Triat2|228873|estExt_Genewise1Plus.C_contig_272730, jgi|Triat2|79017|Triat1.fgenesh1_pm.C_scaffold_3000091	jgi|Trigui1|9067|transcript_OPB44958, jgi|Trigui1|9082|transcript_OPB44973	jgi|Tripare1|189986|CE189985_22900, jgi|Tripare1|374095|fgenesh1_pm.4_#_95		jgi|TriviGv29_8_2|122009|gw1.83.176.1, jgi|TriviGv29_8_2|202345|fgenesh1_pg.76_#_17, jgi|TriviGv29_8_2|261|Trive1.gw1.6.18.1
OG0000308	2	2	2	2	2	2	Core	jgi|Trias1|137007|e_gw1.5.1350.1, jgi|Trias1|152362|e_gw1.18.422.1	jgi|Triat2|154139|Triat1.estExt_Genewise1Plus.C_80217, jgi|Triat2|161122|Triat1.VSE_fgenesh1_pg.C_scaffold_1000358	jgi|Trigui1|4146|transcript_OPB37244, jgi|Trigui1|8006|transcript_OPB41313	jgi|Tripare1|256409|CE256408_7249, jgi|Tripare1|347281|fgenesh1_kg.8_#_40_#_TRINITY_DN4178_c0_g1_i1	jgi|Trire2|47268|estExt_Genewise1.C_70352, jgi|Trire2|66832|e_gw1.19.216.1	jgi|TriviGv29_8_2|188402|fgenesh1_pm.2_#_63, jgi|TriviGv29_8_2|195245|fgenesh1_pm.89_#_305
OG0000309	2	2	2	2	2	2	Core	jgi|Trias1|137852|e_gw1.5.1078.1, jgi|Trias1|48679|fgenesh1_pg.9_#_394	jgi|Triat2|229265|estExt_Genewise1Plus.C_contig_273130, jgi|Triat2|280422|estExt_fgenesh1_pg.C_contig_150115	jgi|Trigui1|4114|transcript_OPB37212, jgi|Trigui1|7004|transcript_OPB46898	jgi|Tripare1|385944|gm1.2396_g, jgi|Tripare1|59682|CE59681_13377	jgi|Trire2|47315|estExt_Genewise1.C_70431, jgi|Trire2|75409|estExt_GeneWisePlus.C_30623	jgi|TriviGv29_8_2|35415|Trive1.e_gw1.5.449.1, jgi|TriviGv29_8_2|57317|Trive1.fgenesh1_pm.C_scaffold_11000025
OG0000310	2	2	2	2	2	2	Core	jgi|Trias1|139539|e_gw1.6.15.1, jgi|Trias1|67914|fgenesh1_pm.5_#_448	jgi|Triat2|140096|Triat1.estExt_Genewise1.C_51172, jgi|Triat2|84287|Triat1.fgenesh1_pg.C_scaffold_1000319	jgi|Trigui1|4108|transcript_OPB37206, jgi|Trigui1|7324|transcript_OPB45137	jgi|Tripare1|351515|fgenesh1_kg.33_#_81_#_TRINITY_DN1895_c0_g1_i6, jgi|Tripare1|374966|fgenesh1_pm.17_#_35	jgi|Trire2|110414|fgenesh5_pg.C_scaffold_20000073, jgi|Trire2|121405|estExt_fgenesh5_pg.C_70245	jgi|TriviGv29_8_2|57634|Trive1.fgenesh1_pm.C_scaffold_12000090, jgi|TriviGv29_8_2|79625|Trive1.estExt_fgenesh1_pg.C_50033
OG0000311	2	2	2	2	1	2	Core	jgi|Trias1|191126|estExt_Genewise1Plus.C_5_t30241, jgi|Trias1|70970|fgenesh1_pm.10_#_104	jgi|Triat2|272631|fgenesh1_pg.contig_20_#_440, jgi|Triat2|295765|estExt_fgenesh1_pm.C_contig_271225	jgi|Trigui1|4064|transcript_OPB37162, jgi|Trigui1|4673|transcript_OPB38979	jgi|Tripare1|355491|fgenesh1_kg.66_#_123_#_TRINITY_DN3353_c0_g1_i2, jgi|Tripare1|383829|gm1.281_g	jgi|Trire2|105628|fgenesh5_pg.C_scaffold_5000413	jgi|TriviGv29_8_2|132216|gw1.92.1058.1, jgi|TriviGv29_8_2|67162|Trive1.fgenesh1_pg.C_scaffold_13000113
OG0000312	2	2	2	2	1	3	Core	jgi|Trias1|60381|fgenesh1_kg.11_#_106_#_Locus2304v1rpkm58.25, jgi|Trias1|79215|estExt_fgenesh1_pm.C_5_t20085	jgi|Triat2|299206|estExt_fgenesh1_kg.C_contig_220248, jgi|Triat2|77530|Triat1.fgenesh1_pm.C_scaffold_1000115	jgi|Trigui1|10663|transcript_OPB41002, jgi|Trigui1|4451|transcript_OPB37549	jgi|Tripare1|321042|CE321041_40, jgi|Tripare1|392874|gm1.9326_g	jgi|Trire2|76288|estExt_GeneWisePlus.C_50209	jgi|TriviGv29_8_2|222093|Genemark.4747_g, jgi|TriviGv29_8_2|68621|Trive1.fgenesh1_pg.C_scaffold_18000076, jgi|TriviGv29_8_2|90293|Trive1.estExt_Genewise1.C_200387
OG0000313	2	2	2	2	2	2	Core	jgi|Trias1|137891|e_gw1.5.1755.1, jgi|Trias1|151258|e_gw1.15.80.1	jgi|Triat2|28537|Triat1.e_gw1.1.779.1, jgi|Triat2|52266|Triat1.e_gw1.15.278.1	jgi|Trigui1|4487|transcript_OPB37585, jgi|Trigui1|8160|transcript_OPB41467	jgi|Tripare1|361637|fgenesh1_kg.140_#_41_#_TRINITY_DN1632_c0_g2_i4, jgi|Tripare1|367226|fgenesh1_kg.276_#_34_#_TRINITY_DN8041_c0_g1_i1	jgi|Trire2|60517|e_gw1.7.417.1, jgi|Trire2|66117|e_gw1.17.413.1	jgi|TriviGv29_8_2|42563|Trive1.e_gw1.10.693.1, jgi|TriviGv29_8_2|58563|Trive1.fgenesh1_pm.C_scaffold_18000076
OG0000314	2	2	2	2	2	2	Core	jgi|Trias1|198268|estExt_Genewise1Plus.C_10_t20401, jgi|Trias1|36518|estExt_Genemark1.C_5_t20104	jgi|Triat2|39374|Triat1.e_gw1.4.2001.1, jgi|Triat2|84085|Triat1.fgenesh1_pg.C_scaffold_1000117	jgi|Trigui1|332|transcript_OPB40253, jgi|Trigui1|4509|transcript_OPB37607	jgi|Tripare1|370284|fgenesh1_kg.423_#_5_#_TRINITY_DN4220_c0_g1_i1, jgi|Tripare1|377855|fgenesh1_pm.96_#_10	jgi|Trire2|53500|e_gw1.1.638.1, jgi|Trire2|60337|e_gw1.7.318.1	jgi|TriviGv29_8_2|62918|Trive1.fgenesh1_pg.C_scaffold_4000372, jgi|TriviGv29_8_2|89951|Trive1.estExt_Genewise1.C_180312
OG0000315	2	2	2	2	2	2	Core	jgi|Trias1|68163|fgenesh1_pm.5_#_697, jgi|Trias1|73267|fgenesh1_pm.15_#_172	jgi|Triat2|229743|estExt_Genewise1Plus.C_contig_273659, jgi|Triat2|52078|Triat1.e_gw1.15.22.1	jgi|Trigui1|4539|transcript_OPB37637, jgi|Trigui1|8226|transcript_OPB41533	jgi|Tripare1|284976|CE284975_4154, jgi|Tripare1|375286|fgenesh1_pm.23_#_2	jgi|Trire2|66047|e_gw1.17.256.1, jgi|Trire2|77291|estExt_GeneWisePlus.C_70705	jgi|TriviGv29_8_2|112751|gw1.89.25.1, jgi|TriviGv29_8_2|122942|gw1.81.161.1
OG0000316	3	2	2	1	1	3	Core	jgi|Trias1|136229|e_gw1.5.1448.1, jgi|Trias1|41606|estExt_Genemark1.C_270032, jgi|Trias1|73607|fgenesh1_pm.16_#_154	jgi|Triat2|146809|Triat1.estExt_Genewise1Plus.C_10187, jgi|Triat2|86591|Triat1.fgenesh1_pg.C_scaffold_2000984	jgi|Trigui1|4548|transcript_OPB37646, jgi|Trigui1|4622|transcript_OPB37720	jgi|Tripare1|234106|CE234105_1730	jgi|Trire2|106649|fgenesh5_pg.C_scaffold_7000450	jgi|TriviGv29_8_2|189581|fgenesh1_pm.3_#_618, jgi|TriviGv29_8_2|47890|Trive1.e_gw1.18.35.1, jgi|TriviGv29_8_2|59655|Trive1.fgenesh1_pm.C_scaffold_32000001
OG0000317	2	3	2	1	1	2	Core	jgi|Trias1|139676|e_gw1.6.1202.1, jgi|Trias1|27018|gm1.4987_g	jgi|Triat2|140136|Triat1.estExt_Genewise1.C_51351, jgi|Triat2|185546|gw1.17.994.1, jgi|Triat2|264569|fgenesh1_pm.contig_23_#_467	jgi|Trigui1|11085|transcript_OPB43261, jgi|Trigui1|7809|transcript_OPB45622	jgi|Tripare1|232250|CE232249_28611	jgi|Trire2|66963|e_gw1.20.235.1	jgi|TriviGv29_8_2|192676|fgenesh1_pm.78_#_92, jgi|TriviGv29_8_2|76205|Trive1.estExt_Genewise1Plus.C_120152
OG0000318	2	2	2	2	1	3	Core	jgi|Trias1|139343|e_gw1.6.1498.1, jgi|Trias1|58162|fgenesh1_kg.7_#_182_#_Locus7783v1rpkm5.00	jgi|Triat2|322913|estExt_Genemark.C_contig_280588, jgi|Triat2|40549|Triat1.e_gw1.5.1598.1	jgi|Trigui1|3930|transcript_OPB37028, jgi|Trigui1|6416|transcript_OPB46310	jgi|Tripare1|365513|fgenesh1_kg.227_#_4_#_TRINITY_DN8942_c0_g2_i1, jgi|Tripare1|372186|fgenesh1_kg.571_#_1_#_TRINITY_DN6806_c0_g2_i1	jgi|Trire2|124198|estExt_fgenesh5_pg.C_380025	jgi|TriviGv29_8_2|217058|estExt_fgenesh1_kg.C_900112, jgi|TriviGv29_8_2|65771|Trive1.fgenesh1_pg.C_scaffold_9000404, jgi|TriviGv29_8_2|91616|Trive1.fgenesh2_kg.C_scaffold_2000092
OG0000319	2	2	2	2	2	2	Core	jgi|Trias1|57517|fgenesh1_kg.6_#_109_#_Locus8513v1rpkm3.42, jgi|Trias1|60365|fgenesh1_kg.11_#_90_#_Locus1645v1rpkm87.46	jgi|Triat2|218815|estExt_Genewise1Plus.C_contig_220919, jgi|Triat2|40685|Triat1.e_gw1.5.1371.1	jgi|Trigui1|7299|transcript_OPB45112, jgi|Trigui1|990|transcript_OPB40911	jgi|Tripare1|349087|fgenesh1_kg.17_#_164_#_TRINITY_DN3090_c0_g2_i1, jgi|Tripare1|398124|MIX3092_2_18	jgi|Trire2|73016|kg2.C_scaffold_5000025, jgi|Trire2|80746|estExt_GeneWisePlus.C_200159	jgi|TriviGv29_8_2|216354|estExt_fgenesh1_kg.C_790021, jgi|TriviGv29_8_2|88883|Trive1.estExt_Genewise1.C_120212
OG0000320	2	2	2	2	2	2	Core	jgi|Trias1|173038|estExt_Genewise1.C_10_t30101, jgi|Trias1|57645|fgenesh1_kg.6_#_237_#_Locus5295v1rpkm16.23	jgi|Triat2|132065|Triat1.estExt_fgenesh1_pg.C_50371, jgi|Triat2|79879|Triat1.fgenesh1_pm.C_scaffold_4000334	jgi|Trigui1|4362|transcript_OPB37460, jgi|Trigui1|7442|transcript_OPB45255	jgi|Tripare1|392239|gm1.8691_g, jgi|Tripare1|70953|CE70952_7419	jgi|Trire2|68230|e_gw1.24.4.1, jgi|Trire2|79153|estExt_GeneWisePlus.C_120481	jgi|TriviGv29_8_2|172546|estExt_Genewise1.C_850537, jgi|TriviGv29_8_2|73591|Trive1.estExt_Genewise1Plus.C_50707
OG0000321	2	2	2	2	2	2	Core	jgi|Trias1|139562|e_gw1.6.1599.1, jgi|Trias1|69440|fgenesh1_pm.7_#_522	jgi|Triat2|302918|estExt_fgenesh1_kg.C_contig_290112, jgi|Triat2|41321|Triat1.e_gw1.5.929.1	jgi|Trigui1|2277|transcript_OPB43963, jgi|Trigui1|7502|transcript_OPB45315	jgi|Tripare1|403563|MIX8531_2_17, jgi|Tripare1|56551|CE56550_6931	jgi|Trire2|50299|estExt_Genewise1.C_160430, jgi|Trire2|68997|e_gw1.27.30.1	jgi|TriviGv29_8_2|44028|Trive1.e_gw1.12.109.1, jgi|TriviGv29_8_2|62332|Trive1.fgenesh1_pg.C_scaffold_3000545
OG0000322	2	2	2	2	2	2	Core	jgi|Trias1|192713|estExt_Genewise1Plus.C_6_t30111, jgi|Trias1|30465|gm1.8434_g	jgi|Triat2|217618|estExt_Genewise1Plus.C_contig_210605, jgi|Triat2|41194|Triat1.e_gw1.5.377.1	jgi|Trigui1|6335|transcript_OPB46229, jgi|Trigui1|7608|transcript_OPB45421	jgi|Tripare1|355229|fgenesh1_kg.64_#_21_#_TRINITY_DN9506_c1_g1_i1, jgi|Tripare1|363665|fgenesh1_kg.181_#_9_#_TRINITY_DN3643_c1_g3_i1	jgi|Trire2|123639|estExt_fgenesh5_pg.C_240095, jgi|Trire2|65137|e_gw1.15.270.1	jgi|TriviGv29_8_2|50439|Trive1.e_gw1.24.176.1, jgi|TriviGv29_8_2|68354|Trive1.fgenesh1_pg.C_scaffold_17000066
OG0000323	2	2	2	2	2	2	Core	jgi|Trias1|139136|e_gw1.6.785.1, jgi|Trias1|74006|fgenesh1_pm.18_#_158	jgi|Triat2|41118|Triat1.e_gw1.5.1000.1, jgi|Triat2|46438|Triat1.e_gw1.9.723.1	jgi|Trigui1|6635|transcript_OPB46529, jgi|Trigui1|7638|transcript_OPB45451	jgi|Tripare1|375942|fgenesh1_pm.37_#_12, jgi|Tripare1|383030|fgenesh1_pm.578_#_1	jgi|Trire2|109219|fgenesh5_pg.C_scaffold_15000021, jgi|Trire2|111135|fgenesh5_pg.C_scaffold_24000123	jgi|TriviGv29_8_2|50984|Trive1.e_gw1.26.119.1, jgi|TriviGv29_8_2|69651|Trive1.fgenesh1_pg.C_scaffold_24000026
OG0000324	2	2	2	2	2	2	Core	jgi|Trias1|167317|estExt_Genewise1.C_6_t30196, jgi|Trias1|93691|estExt_fgenesh1_pg.C_190043	jgi|Triat2|219941|estExt_Genewise1Plus.C_contig_230962, jgi|Triat2|50230|Triat1.e_gw1.13.639.1	jgi|Trigui1|7640|transcript_OPB45453, jgi|Trigui1|8907|transcript_OPB44798	jgi|Tripare1|348317|fgenesh1_kg.13_#_4_#_TRINITY_DN1661_c0_g1_i2, jgi|Tripare1|400385|MIX5353_1531_30	jgi|Trire2|111138|fgenesh5_pg.C_scaffold_24000126, jgi|Trire2|5807|fgenesh1_pm.C_scaffold_30000009	jgi|TriviGv29_8_2|67860|Trive1.fgenesh1_pg.C_scaffold_15000067, jgi|TriviGv29_8_2|69649|Trive1.fgenesh1_pg.C_scaffold_24000024
OG0000325	2	3	2	1	2	2	Core	jgi|Trias1|138516|e_gw1.6.1305.1, jgi|Trias1|153614|e_gw1.21.136.1	jgi|Triat2|41076|Triat1.e_gw1.5.729.1, jgi|Triat2|54775|Triat1.e_gw1.20.257.1, jgi|Triat2|88525|Triat1.fgenesh1_pg.C_scaffold_5000089	jgi|Trigui1|6094|transcript_OPB45988, jgi|Trigui1|7645|transcript_OPB45458	jgi|Tripare1|199137|CE199136_653	jgi|Trire2|111144|fgenesh5_pg.C_scaffold_24000132, jgi|Trire2|112325|fgenesh5_pg.C_scaffold_37000004	jgi|TriviGv29_8_2|51237|Trive1.e_gw1.27.185.1, jgi|TriviGv29_8_2|59198|Trive1.fgenesh1_pm.C_scaffold_24000012
OG0000326	2	2	2	2	2	2	Core	jgi|Trias1|39819|estExt_Genemark1.C_120324, jgi|Trias1|68829|fgenesh1_pm.6_#_574	jgi|Triat2|140330|Triat1.estExt_Genewise1.C_60179, jgi|Triat2|283660|estExt_fgenesh1_pg.C_contig_230497	jgi|Trigui1|10067|transcript_OPB37817, jgi|Trigui1|7755|transcript_OPB45568	jgi|Tripare1|353490|fgenesh1_kg.48_#_47_#_TRINITY_DN1773_c0_g1_i7, jgi|Tripare1|360965|fgenesh1_kg.130_#_37_#_TRINITY_DN2910_c2_g1_i4	jgi|Trire2|111799|fgenesh5_pg.C_scaffold_29000069, jgi|Trire2|122015|estExt_fgenesh5_pg.C_100099	jgi|TriviGv29_8_2|181871|estExt_Genewise1Plus.C_840211, jgi|TriviGv29_8_2|231045|estExt_Genemark.C_780081
OG0000327	2	2	2	2	2	2	Core	jgi|Trias1|148434|e_gw1.12.1018.1, jgi|Trias1|68845|fgenesh1_pm.6_#_590	jgi|Triat2|128399|Triat1.estExt_fgenesh1_pm.C_60135, jgi|Triat2|131960|Triat1.estExt_fgenesh1_pg.C_50072	jgi|Trigui1|2898|transcript_OPB44584, jgi|Trigui1|7777|transcript_OPB45590	jgi|Tripare1|232718|CE232717_10351, jgi|Tripare1|382221|fgenesh1_pm.412_#_5	jgi|Trire2|78465|estExt_GeneWisePlus.C_100536, jgi|Trire2|82017|estExt_GeneWisePlus.C_290136	jgi|TriviGv29_8_2|180746|estExt_Genewise1Plus.C_750096, jgi|TriviGv29_8_2|49743|Trive1.e_gw1.22.46.1
OG0000328	2	2	2	2	2	2	Core	jgi|Trias1|173750|estExt_Genewise1.C_11_t10480, jgi|Trias1|193557|estExt_Genewise1Plus.C_7_t10425	jgi|Triat2|283031|estExt_fgenesh1_pg.C_contig_220290, jgi|Triat2|296419|estExt_fgenesh1_pm.C_contig_280477	jgi|Trigui1|2579|transcript_OPB44265, jgi|Trigui1|7032|transcript_OPB46926	jgi|Tripare1|191272|CE191271_1290, jgi|Tripare1|320384|CE320383_115181	jgi|Trire2|56176|e_gw1.3.562.1, jgi|Trire2|79510|estExt_GeneWisePlus.C_140158	jgi|TriviGv29_8_2|43463|Trive1.e_gw1.11.676.1, jgi|TriviGv29_8_2|72458|Trive1.estExt_Genewise1Plus.C_30582
OG0000329	2	1	1	2	1	4	Core	jgi|Trias1|150027|e_gw1.14.725.1, jgi|Trias1|58161|fgenesh1_kg.7_#_181_#_Locus3055v1rpkm41.23	jgi|Triat2|322912|estExt_Genemark.C_contig_280587	jgi|Trigui1|10306|transcript_OPB41781	jgi|Tripare1|214037|CE214036_102, jgi|Tripare1|382049|fgenesh1_pm.390_#_1	jgi|Trire2|43101|gw1.38.71.1	jgi|TriviGv29_8_2|19490|Trive1.gw1.34.107.1, jgi|TriviGv29_8_2|19513|Trive1.gw1.21.357.1, jgi|TriviGv29_8_2|45683|Trive1.e_gw1.14.624.1, jgi|TriviGv29_8_2|64258|Trive1.fgenesh1_pg.C_scaffold_6000461
OG0000330	2	3	2	2	0	3	Dispensible	jgi|Trias1|194246|estExt_Genewise1Plus.C_7_t30168, jgi|Trias1|41404|estExt_Genemark1.C_210047	jgi|Triat2|305876|Genemark.2762_g, jgi|Triat2|315742|estExt_Genemark.C_contig_180100, jgi|Triat2|85107|Triat1.fgenesh1_pg.C_scaffold_1001139	jgi|Trigui1|2036|transcript_OPB38934, jgi|Trigui1|6297|transcript_OPB46191	jgi|Tripare1|286590|CE286589_97, jgi|Tripare1|402644|MIX7612_111_16		jgi|TriviGv29_8_2|212035|estExt_fgenesh1_pm.C_30423, jgi|TriviGv29_8_2|219343|Genemark.1997_g, jgi|TriviGv29_8_2|66366|Trive1.fgenesh1_pg.C_scaffold_11000047
OG0000331	2	2	2	2	2	2	Core	jgi|Trias1|194925|estExt_Genewise1Plus.C_8_t10177, jgi|Trias1|27521|gm1.5490_g	jgi|Triat2|240086|estExt_Genewise1.C_contig_220164, jgi|Triat2|323101|estExt_Genemark.C_contig_290197	jgi|Trigui1|2281|transcript_OPB43967, jgi|Trigui1|9693|transcript_OPB39879	jgi|Tripare1|356954|fgenesh1_kg.82_#_90_#_TRINITY_DN1780_c0_g1_i2, jgi|Tripare1|375837|fgenesh1_pm.35_#_1	jgi|Trire2|112271|fgenesh5_pg.C_scaffold_36000002, jgi|Trire2|55341|e_gw1.2.695.1	jgi|TriviGv29_8_2|32080|Trive1.e_gw1.3.755.1, jgi|TriviGv29_8_2|39617|Trive1.e_gw1.8.927.1
OG0000332	2	2	2	2	2	2	Core	jgi|Trias1|198850|estExt_Genewise1Plus.C_11_t10135, jgi|Trias1|69445|fgenesh1_pm.7_#_527	jgi|Triat2|143315|Triat1.estExt_Genewise1.C_110749, jgi|Triat2|317673|estExt_Genemark.C_contig_220489	jgi|Trigui1|2271|transcript_OPB43957, jgi|Trigui1|900|transcript_OPB40821	jgi|Tripare1|359079|fgenesh1_kg.107_#_137_#_TRINITY_DN389_c3_g1_i1, jgi|Tripare1|377843|fgenesh1_pm.95_#_25	jgi|Trire2|3049|fgenesh1_pm.C_scaffold_5000010, jgi|Trire2|81804|estExt_GeneWisePlus.C_270245	jgi|TriviGv29_8_2|192745|fgenesh1_pm.79_#_51, jgi|TriviGv29_8_2|85438|Trive1.estExt_Genewise1.C_31334
OG0000333	2	2	2	2	2	2	Core	jgi|Trias1|140424|e_gw1.7.893.1, jgi|Trias1|446078|MIX1735_1494_48	jgi|Triat2|253368|estExt_Genewise1.C_contig_290297, jgi|Triat2|299684|estExt_fgenesh1_kg.C_contig_240094	jgi|Trigui1|2197|transcript_OPB43883, jgi|Trigui1|503|transcript_OPB40424	jgi|Tripare1|303175|CE303174_3174, jgi|Tripare1|384812|gm1.1264_g	jgi|Trire2|123699|estExt_fgenesh5_pg.C_250079, jgi|Trire2|68930|e_gw1.27.173.1	jgi|TriviGv29_8_2|114907|gw1.3.169.1, jgi|TriviGv29_8_2|140473|e_gw1.1.247.1
OG0000334	2	2	2	2	2	2	Core	jgi|Trias1|58558|fgenesh1_kg.7_#_578_#_Locus5951v1rpkm12.30, jgi|Trias1|60542|fgenesh1_kg.11_#_267_#_Locus8048v1rpkm4.33	jgi|Triat2|133323|Triat1.estExt_fgenesh1_pg.C_110365, jgi|Triat2|53730|Triat1.e_gw1.17.520.1	jgi|Trigui1|1011|transcript_OPB40932, jgi|Trigui1|2167|transcript_OPB43853	jgi|Tripare1|322098|CE322097_1625, jgi|Tripare1|34008|CE34007_756	jgi|Trire2|51998|estExt_Genewise1.C_270100, jgi|Trire2|58885|e_gw1.5.142.1	jgi|TriviGv29_8_2|55110|Trive1.fgenesh1_pm.C_scaffold_3000458, jgi|TriviGv29_8_2|70570|Trive1.fgenesh1_pg.C_scaffold_35000024
OG0000335	2	2	2	2	2	2	Core	jgi|Trias1|140270|e_gw1.7.1499.1, jgi|Trias1|197596|estExt_Genewise1Plus.C_10_t10135	jgi|Triat2|155960|Triat1.estExt_Genewise1Plus.C_110971, jgi|Triat2|88379|Triat1.fgenesh1_pg.C_scaffold_4000761	jgi|Trigui1|2182|transcript_OPB43868, jgi|Trigui1|631|transcript_OPB40552	jgi|Tripare1|355803|fgenesh1_kg.70_#_23_#_TRINITY_DN2247_c0_g1_i1, jgi|Tripare1|361766|fgenesh1_kg.144_#_7_#_TRINITY_DN3713_c0_g1_i5	jgi|Trire2|123827|estExt_fgenesh5_pg.C_270067, jgi|Trire2|70803|e_gw1.41.6.1	jgi|TriviGv29_8_2|140278|e_gw1.1.1400.1, jgi|TriviGv29_8_2|215514|estExt_fgenesh1_kg.C_30165
OG0000336	2	2	2	2	2	2	Core	jgi|Trias1|144383|e_gw1.9.171.1, jgi|Trias1|47618|fgenesh1_pg.7_#_598	jgi|Triat2|146579|Triat1.estExt_fgenesh1_kg.C_110039, jgi|Triat2|297344|estExt_fgenesh1_kg.C_contig_150102	jgi|Trigui1|2150|transcript_OPB43836, jgi|Trigui1|6930|transcript_OPB46824	jgi|Tripare1|248415|CE248414_56076, jgi|Tripare1|321717|CE321716_2187	jgi|Trire2|23263|estExt_fgenesh1_pm.C_270016, jgi|Trire2|45604|estExt_Genewise1.C_30796	jgi|TriviGv29_8_2|111493|Trive1.estExt_fgenesh2_kg.C_110012, jgi|TriviGv29_8_2|55119|Trive1.fgenesh1_pm.C_scaffold_3000467
OG0000337	2	2	2	2	2	2	Core	jgi|Trias1|141628|e_gw1.7.1113.1, jgi|Trias1|152187|e_gw1.17.299.1	jgi|Triat2|160995|Triat1.SZE_estExt_fgenesh1_pg.C_110407, jgi|Triat2|50902|Triat1.e_gw1.13.238.1	jgi|Trigui1|2121|transcript_OPB43807, jgi|Trigui1|9137|transcript_OPB45028	jgi|Tripare1|24784|CE24783_584, jgi|Tripare1|372939|fgenesh1_kg.667_#_2_#_TRINITY_DN2700_c0_g1_i1	jgi|Trire2|123806|estExt_fgenesh5_pg.C_270016, jgi|Trire2|72004|kg2.C_scaffold_18000017	jgi|TriviGv29_8_2|33049|Trive1.e_gw1.3.1606.1, jgi|TriviGv29_8_2|51368|Trive1.e_gw1.28.206.1
OG0000338	2	2	2	2	2	2	Core	jgi|Trias1|31084|gm1.9053_g, jgi|Trias1|58602|fgenesh1_kg.7_#_622_#_Locus13717v1rpkm0.56	jgi|Triat2|231249|estExt_Genewise1Plus.C_contig_290120, jgi|Triat2|290919|estExt_fgenesh1_pm.C_contig_200151	jgi|Trigui1|2118|transcript_OPB43804, jgi|Trigui1|8175|transcript_OPB41482	jgi|Tripare1|132212|CE132211_731, jgi|Tripare1|394550|gm1.11002_g	jgi|Trire2|111442|fgenesh5_pg.C_scaffold_27000013, jgi|Trire2|65933|e_gw1.17.408.1	jgi|TriviGv29_8_2|31779|Trive1.e_gw1.3.1251.1, jgi|TriviGv29_8_2|41674|Trive1.e_gw1.10.717.1
OG0000339	2	2	2	2	2	2	Core	jgi|Trias1|202784|estExt_Genewise1Plus.C_15_t10421, jgi|Trias1|47755|fgenesh1_pg.8_#_88	jgi|Triat2|218164|estExt_Genewise1Plus.C_contig_220233, jgi|Triat2|52109|Triat1.e_gw1.15.555.1	jgi|Trigui1|8156|transcript_OPB41463, jgi|Trigui1|9669|transcript_OPB39855	jgi|Tripare1|13107|CE13106_14810, jgi|Tripare1|158633|CE158632_3263	jgi|Trire2|55999|e_gw1.2.890.1, jgi|Trire2|65986|e_gw1.17.344.1	jgi|TriviGv29_8_2|39916|Trive1.e_gw1.8.616.1, jgi|TriviGv29_8_2|41607|Trive1.e_gw1.10.520.1
OG0000340	2	2	2	2	2	2	Core	jgi|Trias1|141676|e_gw1.8.805.1, jgi|Trias1|202798|estExt_Genewise1Plus.C_15_t10438	jgi|Triat2|52374|Triat1.e_gw1.15.672.1, jgi|Triat2|80700|Triat1.fgenesh1_pm.C_scaffold_7000072	jgi|Trigui1|8161|transcript_OPB41468, jgi|Trigui1|9666|transcript_OPB39852	jgi|Tripare1|158705|CE158704_802, jgi|Tripare1|378102|fgenesh1_pm.105_#_27	jgi|Trire2|55062|e_gw1.2.569.1, jgi|Trire2|66087|e_gw1.17.189.1	jgi|TriviGv29_8_2|40077|Trive1.e_gw1.8.838.1, jgi|TriviGv29_8_2|42222|Trive1.e_gw1.10.738.1
OG0000341	2	2	2	2	2	2	Core	jgi|Trias1|141811|e_gw1.8.1304.1, jgi|Trias1|179044|estExt_Genewise1.C_190138	jgi|Triat2|212860|estExt_Genewise1Plus.C_contig_160187, jgi|Triat2|80701|Triat1.fgenesh1_pm.C_scaffold_7000073	jgi|Trigui1|8915|transcript_OPB44806, jgi|Trigui1|9665|transcript_OPB39851	jgi|Tripare1|13749|CE13748_8013, jgi|Tripare1|85225|CE85224_717	jgi|Trire2|27259|gw1.30.22.1, jgi|Trire2|75015|estExt_GeneWisePlus.C_20917	jgi|TriviGv29_8_2|124849|gw1.83.238.1, jgi|TriviGv29_8_2|39936|Trive1.e_gw1.8.572.1
OG0000342	2	2	2	2	2	2	Core	jgi|Trias1|142240|e_gw1.8.696.1, jgi|Trias1|170459|estExt_Genewise1.C_8_t30265	jgi|Triat2|43816|Triat1.e_gw1.7.1302.1, jgi|Triat2|6990|Triat1.gw1.19.102.1	jgi|Trigui1|9381|transcript_OPB45845, jgi|Trigui1|9554|transcript_OPB39740	jgi|Tripare1|298808|CE298807_93, jgi|Tripare1|49104|CE49103_320	jgi|Trire2|41178|gw1.11.530.1, jgi|Trire2|82321|estExt_GeneWisePlus.C_350025	jgi|TriviGv29_8_2|228188|Genemark.10842_g, jgi|TriviGv29_8_2|6760|Trive1.gw1.8.300.1
OG0000343	2	2	2	2	2	2	Core	jgi|Trias1|146486|e_gw1.11.746.1, jgi|Trias1|58848|fgenesh1_kg.8_#_227_#_Locus207v1rpkm623.37	jgi|Triat2|141234|Triat1.estExt_Genewise1.C_70551, jgi|Triat2|154018|Triat1.estExt_Genewise1Plus.C_71132	jgi|Trigui1|932|transcript_OPB40853, jgi|Trigui1|9550|transcript_OPB39736	jgi|Tripare1|360881|fgenesh1_kg.129_#_53_#_TRINITY_DN1625_c0_g2_i1, jgi|Tripare1|388324|gm1.4776_g	jgi|Trire2|76238|estExt_GeneWisePlus.C_50107, jgi|Trire2|78757|estExt_GeneWisePlus.C_110377	jgi|TriviGv29_8_2|74915|Trive1.estExt_Genewise1Plus.C_80718, jgi|TriviGv29_8_2|90243|Trive1.estExt_Genewise1.C_200211
OG0000344	2	2	3	3	0	1	Dispensible	jgi|Trias1|48962|fgenesh1_pg.10_#_66, jgi|Trias1|70068|fgenesh1_pm.8_#_447	jgi|Triat2|303404|Genemark.290_g, jgi|Triat2|308270|Genemark.5156_g	jgi|Trigui1|2695|transcript_OPB44381, jgi|Trigui1|6856|transcript_OPB46750, jgi|Trigui1|9378|transcript_OPB45842	jgi|Tripare1|356827|fgenesh1_kg.81_#_68_#_TRINITY_DN5773_c0_g1_i2, jgi|Tripare1|394603|gm1.11055_g, jgi|Tripare1|402972|MIX7940_45_100		jgi|TriviGv29_8_2|79402|Trive1.estExt_fgenesh1_pg.C_30611
OG0000345	1	13	0	0	0	0	Dispensible	jgi|Trias1|101368|gw1.8.397.1	jgi|Triat2|10579|Triat1.gw1.11.659.1, jgi|Triat2|154060|Triat1.estExt_Genewise1Plus.C_71326, jgi|Triat2|211347|estExt_Genewise1Plus.C_contig_130577, jgi|Triat2|30015|Triat1.e_gw1.1.2949.1, jgi|Triat2|39904|Triat1.e_gw1.5.781.1, jgi|Triat2|40716|Triat1.e_gw1.5.1027.1, jgi|Triat2|47933|Triat1.e_gw1.11.796.1, jgi|Triat2|47989|Triat1.e_gw1.11.657.1, jgi|Triat2|48079|Triat1.e_gw1.11.671.1, jgi|Triat2|…
OG0000346	2	2	2	2	2	2	Core	jgi|Trias1|143302|e_gw1.9.1576.1, jgi|Trias1|148004|e_gw1.12.968.1	jgi|Triat2|154450|Triat1.estExt_Genewise1Plus.C_81147, jgi|Triat2|302633|estExt_fgenesh1_kg.C_contig_280209	jgi|Trigui1|10530|transcript_OPB43374, jgi|Trigui1|2862|transcript_OPB44548	jgi|Tripare1|178743|CE178742_8479, jgi|Tripare1|295464|CE295463_3336	jgi|Trire2|56638|e_gw1.3.942.1, jgi|Trire2|62377|e_gw1.10.587.1	jgi|TriviGv29_8_2|213242|estExt_fgenesh1_pm.C_750005, jgi|TriviGv29_8_2|44945|Trive1.e_gw1.13.585.1
OG0000347	2	2	2	2	2	2	Core	jgi|Trias1|147477|e_gw1.11.795.1, jgi|Trias1|38232|estExt_Genemark1.C_9_t10047	jgi|Triat2|281490|estExt_fgenesh1_pg.C_contig_180259, jgi|Triat2|314437|estExt_Genemark.C_contig_140091	jgi|Trigui1|1004|transcript_OPB40925, jgi|Trigui1|10517|transcript_OPB43361	jgi|Tripare1|244239|CE244238_299, jgi|Tripare1|34106|CE34105_2672	jgi|Trire2|56587|e_gw1.3.471.1, jgi|Trire2|58989|e_gw1.5.371.1	jgi|TriviGv29_8_2|192174|fgenesh1_pm.71_#_40, jgi|TriviGv29_8_2|226011|Genemark.8665_g
OG0000348	2	2	2	2	2	2	Core	jgi|Trias1|150192|e_gw1.14.154.1, jgi|Trias1|48340|fgenesh1_pg.9_#_55	jgi|Triat2|154438|Triat1.estExt_Genewise1Plus.C_81108, jgi|Triat2|292992|estExt_fgenesh1_pm.C_contig_240679	jgi|Trigui1|10512|transcript_OPB43356, jgi|Trigui1|9763|transcript_OPB43509	jgi|Tripare1|348234|fgenesh1_kg.12_#_73_#_TRINITY_DN693_c0_g1_i1, jgi|Tripare1|371031|fgenesh1_kg.468_#_12_#_TRINITY_DN3269_c0_g3_i2	jgi|Trire2|35522|gw1.3.599.1, jgi|Trire2|67484|e_gw1.21.223.1	jgi|TriviGv29_8_2|11084|Trive1.gw1.13.366.1, jgi|TriviGv29_8_2|188934|fgenesh1_pm.2_#_595
OG0000349	3	2	2	1	2	2	Core	jgi|Trias1|39183|estExt_Genemark1.C_110048, jgi|Trias1|460343|MIX16000_1_12, jgi|Trias1|59813|fgenesh1_kg.10_#_39_#_Locus13841v2rpkm0.00_PRE	jgi|Triat2|38182|Triat1.e_gw1.4.1162.1, jgi|Triat2|43714|Triat1.e_gw1.7.966.1	jgi|Trigui1|642|transcript_OPB40563, jgi|Trigui1|903|transcript_OPB40824	jgi|Tripare1|382025|fgenesh1_pm.386_#_8	jgi|Trire2|58466|e_gw1.5.799.1, jgi|Trire2|69956|e_gw1.31.51.1	jgi|TriviGv29_8_2|187844|fgenesh1_pm.1_#_83, jgi|TriviGv29_8_2|202754|fgenesh1_pg.79_#_72
OG0000350	2	2	2	2	2	2	Core	jgi|Trias1|59635|fgenesh1_kg.9_#_434_#_Locus111v1rpkm937.84, jgi|Trias1|61928|fgenesh1_kg.15_#_163_#_Locus37v1rpkm2059.78	jgi|Triat2|157172|Triat1.estExt_Genewise1Plus.C_140378, jgi|Triat2|157453|Triat1.estExt_Genewise1Plus.C_150293	jgi|Trigui1|6921|transcript_OPB46815, jgi|Trigui1|8217|transcript_OPB41524	jgi|Tripare1|130958|CE130957_849447, jgi|Tripare1|365458|fgenesh1_kg.226_#_12_#_TRINITY_DN9405_c0_g1_i1	jgi|Trire2|2687|fgenesh1_pm.C_scaffold_3000200, jgi|Trire2|80142|estExt_GeneWisePlus.C_170155	jgi|TriviGv29_8_2|216898|estExt_fgenesh1_kg.C_890051, jgi|TriviGv29_8_2|80583|Trive1.estExt_fgenesh1_pg.C_110113
OG0000351	2	2	2	2	2	2	Core	jgi|Trias1|199741|estExt_Genewise1Plus.C_11_t30178, jgi|Trias1|59908|fgenesh1_kg.10_#_134_#_Locus263v1rpkm530.61	jgi|Triat2|298009|estExt_fgenesh1_kg.C_contig_180062, jgi|Triat2|299661|estExt_fgenesh1_kg.C_contig_240071	jgi|Trigui1|450|transcript_OPB40371, jgi|Trigui1|6731|transcript_OPB46625	jgi|Tripare1|129960|CE129959_14345, jgi|Tripare1|398556|MIX3524_10037_42	jgi|Trire2|123729|estExt_fgenesh5_pg.C_250141, jgi|Trire2|4009|fgenesh1_pm.C_scaffold_9000153	jgi|TriviGv29_8_2|82137|Trive1.estExt_fgenesh1_pm.C_40070, jgi|TriviGv29_8_2|92614|Trive1.fgenesh2_kg.C_scaffold_11000041
OG0000352	2	2	2	2	1	3	Core	jgi|Trias1|198451|estExt_Genewise1Plus.C_10_t30103, jgi|Trias1|73598|fgenesh1_pm.16_#_145	jgi|Triat2|293826|estExt_fgenesh1_pm.C_contig_260108, jgi|Triat2|39597|Triat1.e_gw1.4.750.1	jgi|Trigui1|10972|transcript_OPB36234, jgi|Trigui1|4365|transcript_OPB37463	jgi|Tripare1|348675|fgenesh1_kg.16_#_6_#_TRINITY_DN3177_c0_g2_i1, jgi|Tripare1|394066|gm1.10518_g	jgi|Trire2|63727|e_gw1.12.391.1	jgi|TriviGv29_8_2|166812|estExt_Genewise1.C_20726, jgi|TriviGv29_8_2|222251|Genemark.4905_g, jgi|TriviGv29_8_2|222252|Genemark.4906_g
OG0000353	2	3	2	1	2	2	Core	jgi|Trias1|49321|fgenesh1_pg.10_#_425, jgi|Trias1|60821|fgenesh1_kg.12_#_140_#_Locus7993v1rpkm4.42	jgi|Triat2|278815|fgenesh1_pg.contig_28_#_252, jgi|Triat2|305325|Genemark.2211_g, jgi|Triat2|38873|Triat1.e_gw1.4.354.1	jgi|Trigui1|2930|transcript_OPB44616, jgi|Trigui1|4378|transcript_OPB37476	jgi|Tripare1|397813|MIX2781_2536_40	jgi|Trire2|4442|fgenesh1_pm.C_scaffold_12000120, jgi|Trire2|62643|e_gw1.10.581.1	jgi|TriviGv29_8_2|35899|Trive1.e_gw1.5.754.1, jgi|TriviGv29_8_2|59507|Trive1.fgenesh1_pm.C_scaffold_29000001
OG0000354	2	2	2	2	2	2	Core	jgi|Trias1|152499|e_gw1.18.45.1, jgi|Trias1|39181|estExt_Genemark1.C_110046	jgi|Triat2|43261|Triat1.e_gw1.7.1292.1, jgi|Triat2|91004|Triat1.fgenesh1_pg.C_scaffold_9000350	jgi|Trigui1|6553|transcript_OPB46447, jgi|Trigui1|901|transcript_OPB40822	jgi|Tripare1|358021|fgenesh1_kg.95_#_79_#_TRINITY_DN5270_c0_g1_i1, jgi|Tripare1|375467|fgenesh1_pm.26_#_9	jgi|Trire2|59002|e_gw1.5.817.1, jgi|Trire2|64951|e_gw1.15.340.1	jgi|TriviGv29_8_2|47359|Trive1.e_gw1.17.382.1, jgi|TriviGv29_8_2|69040|Trive1.fgenesh1_pg.C_scaffold_20000069
OG0000355	2	2	2	2	2	2	Core	jgi|Trias1|146398|e_gw1.11.774.1, jgi|Trias1|265817|CE59721_1400	jgi|Triat2|154038|Triat1.estExt_Genewise1Plus.C_71187, jgi|Triat2|45510|Triat1.e_gw1.9.158.1	jgi|Trigui1|6242|transcript_OPB46136, jgi|Trigui1|911|transcript_OPB40832	jgi|Tripare1|383530|fgenesh1_pm.923_#_1, jgi|Tripare1|7073|CE7072_6051	jgi|Trire2|103138|fgenesh5_pg.C_scaffold_1000771, jgi|Trire2|105263|fgenesh5_pg.C_scaffold_5000048	jgi|TriviGv29_8_2|15340|Trive1.gw1.20.254.1, jgi|TriviGv29_8_2|223150|Genemark.5804_g
OG0000356	2	2	2	2	2	2	Core	jgi|Trias1|154488|e_gw1.30.35.1, jgi|Trias1|71582|fgenesh1_pm.11_#_165	jgi|Triat2|132601|Triat1.estExt_fgenesh1_pg.C_70370, jgi|Triat2|81367|Triat1.fgenesh1_pm.C_scaffold_8000346	jgi|Trigui1|10682|transcript_OPB41021, jgi|Trigui1|2325|transcript_OPB44011	jgi|Tripare1|366949|fgenesh1_kg.269_#_10_#_TRINITY_DN1175_c0_g1_i1, jgi|Tripare1|372359|fgenesh1_kg.588_#_7_#_TRINITY_DN2425_c0_g1_i6	jgi|Trire2|109361|fgenesh5_pg.C_scaffold_15000163, jgi|Trire2|46443|estExt_Genewise1.C_50252	jgi|TriviGv29_8_2|231261|estExt_Genemark.C_820019, jgi|TriviGv29_8_2|31851|Trive1.e_gw1.3.1129.1
OG0000357	2	2	2	2	2	2	Core	jgi|Trias1|146264|e_gw1.11.119.1, jgi|Trias1|93702|estExt_fgenesh1_pg.C_190055	jgi|Triat2|156641|Triat1.estExt_Genewise1Plus.C_130203, jgi|Triat2|43222|Triat1.e_gw1.7.876.1	jgi|Trigui1|10687|transcript_OPB41026, jgi|Trigui1|8918|transcript_OPB44809	jgi|Tripare1|284293|CE284292_925, jgi|Tripare1|398964|MIX3932_68_94	jgi|Trire2|3094|fgenesh1_pm.C_scaffold_5000055, jgi|Trire2|69736|e_gw1.30.36.1	jgi|TriviGv29_8_2|46824|Trive1.e_gw1.16.211.1, jgi|TriviGv29_8_2|76895|Trive1.estExt_Genewise1Plus.C_150189
OG0000358	1	3	3	2	1	1	Core	jgi|Trias1|201082|estExt_Genewise1Plus.C_13_t10363	jgi|Triat2|36827|Triat1.e_gw1.3.960.1, jgi|Triat2|46393|Triat1.e_gw1.9.699.1, jgi|Triat2|87477|Triat1.fgenesh1_pg.C_scaffold_3000734	jgi|Trigui1|10192|transcript_OPB37942, jgi|Trigui1|2791|transcript_OPB44477, jgi|Trigui1|6437|transcript_OPB46331	jgi|Tripare1|398535|MIX3503_55_83, jgi|Tripare1|399834|MIX4802_10_48	jgi|Trire2|109351|fgenesh5_pg.C_scaffold_15000153	jgi|TriviGv29_8_2|134898|gw1.86.650.1
OG0000359	3	3	2	1	1	2	Core	jgi|Trias1|448438|MIX4095_29_76, jgi|Trias1|52489|fgenesh1_pg.28_#_27, jgi|Trias1|73470|fgenesh1_pm.16_#_17	jgi|Triat2|289104|estExt_fgenesh1_pm.C_contig_140137, jgi|Triat2|45615|Triat1.e_gw1.9.1072.1, jgi|Triat2|55037|Triat1.e_gw1.21.19.1	jgi|Trigui1|6406|transcript_OPB46300, jgi|Trigui1|9386|transcript_OPB45850	jgi|Tripare1|355777|fgenesh1_kg.69_#_39_#_TRINITY_DN6529_c0_g1_i1	jgi|Trire2|109376|fgenesh5_pg.C_scaffold_15000178	jgi|TriviGv29_8_2|194182|fgenesh1_pm.86_#_103, jgi|TriviGv29_8_2|39965|Trive1.e_gw1.8.671.1
OG0000360	1	1	3	2	1	3	Core	jgi|Trias1|62138|fgenesh1_kg.16_#_21_#_Locus9503v1rpkm2.14	jgi|Triat2|164945|gw1.14.80.1	jgi|Trigui1|10330|transcript_OPB41805, jgi|Trigui1|2786|transcript_OPB44472, jgi|Trigui1|9293|transcript_OPB45757	jgi|Tripare1|389402|gm1.5854_g, jgi|Tripare1|402839|MIX7807_64_93	jgi|Trire2|112086|fgenesh5_pg.C_scaffold_32000047	jgi|TriviGv29_8_2|150186|e_gw1.6.255.1, jgi|TriviGv29_8_2|163307|e_gw1.91.187.1, jgi|TriviGv29_8_2|32339|Trive1.e_gw1.3.200.1
OG0000361	2	2	2	2	2	2	Core	jgi|Trias1|31758|gm1.9727_g, jgi|Trias1|449670|MIX5327_106_100	jgi|Triat2|234784|estExt_Genewise1.C_contig_160102, jgi|Triat2|33775|Triat1.e_gw1.2.2099.1	jgi|Trigui1|11019|transcript_OPB36281, jgi|Trigui1|8888|transcript_OPB44779	jgi|Tripare1|166479|CE166478_822, jgi|Tripare1|402749|MIX7717_951_48	jgi|Trire2|59391|e_gw1.6.87.1, jgi|Trire2|72704|kg2.C_scaffold_30000003	jgi|TriviGv29_8_2|27922|Trive1.e_gw1.1.981.1, jgi|TriviGv29_8_2|46494|Trive1.e_gw1.15.300.1
OG0000362	2	2	2	1	2	3	Core	jgi|Trias1|152776|e_gw1.19.360.1, jgi|Trias1|93680|estExt_fgenesh1_pg.C_190029	jgi|Triat2|297466|estExt_fgenesh1_kg.C_contig_160016, jgi|Triat2|297520|estExt_fgenesh1_kg.C_contig_160070	jgi|Trigui1|8865|transcript_OPB44756, jgi|Trigui1|9003|transcript_OPB44894	jgi|Tripare1|356657|fgenesh1_kg.79_#_47_#_TRINITY_DN3798_c0_g1_i1	jgi|Trire2|22914|estExt_fgenesh1_pm.C_180019, jgi|Trire2|82633|estExt_GeneWisePlus.C_460047	jgi|TriviGv29_8_2|230786|estExt_Genemark.C_570013, jgi|TriviGv29_8_2|76879|Trive1.estExt_Genewise1Plus.C_150071, jgi|TriviGv29_8_2|80941|Trive1.estExt_fgenesh1_pg.C_150170
OG0000363	2	2	2	2	2	2	Core	jgi|Trias1|298103|CE92007_95622, jgi|Trias1|62840|fgenesh1_kg.21_#_29_#_Locus8874v1rpkm2.85	jgi|Triat2|297513|estExt_fgenesh1_kg.C_contig_160063, jgi|Triat2|94216|Triat1.fgenesh1_pg.C_scaffold_20000044	jgi|Trigui1|6093|transcript_OPB45987, jgi|Trigui1|8975|transcript_OPB44866	jgi|Tripare1|199135|CE199134_5689, jgi|Tripare1|266980|CE266979_35896	jgi|Trire2|124256|estExt_fgenesh5_pg.C_420016, jgi|Trire2|70527|e_gw1.37.11.1	jgi|TriviGv29_8_2|59419|Trive1.fgenesh1_pm.C_scaffold_27000022, jgi|TriviGv29_8_2|89587|Trive1.estExt_Genewise1.C_150316
OG0000364	1	1	2	2	1	2	Core	jgi|Trias1|330037|CE123941_3763	jgi|Triat2|54661|Triat1.e_gw1.20.72.1	jgi|Trigui1|10554|transcript_OPB43398, jgi|Trigui1|6130|transcript_OPB46024	jgi|Tripare1|382761|fgenesh1_pm.511_#_3, jgi|Tripare1|382988|fgenesh1_pm.562_#_3	jgi|Trire2|2038|fgenesh1_pm.C_scaffold_1000372	jgi|TriviGv29_8_2|28993|Trive1.e_gw1.1.466.1, jgi|TriviGv29_8_2|59403|Trive1.fgenesh1_pm.C_scaffold_27000006
OG0000365	1	1	3	1	2	3	Core	jgi|Trias1|62966|fgenesh1_kg.23_#_26_#_Locus354v1rpkm417.16	jgi|Triat2|54080|Triat1.e_gw1.18.134.1	jgi|Trigui1|6400|transcript_OPB46294, jgi|Trigui1|7894|transcript_OPB41201, jgi|Trigui1|8854|transcript_OPB44745	jgi|Tripare1|394838|gm1.11290_g	jgi|Trire2|110337|fgenesh5_pg.C_scaffold_19000222, jgi|Trire2|70991|e_gw1.46.44.1	jgi|TriviGv29_8_2|46295|Trive1.e_gw1.15.201.1, jgi|TriviGv29_8_2|59945|Trive1.fgenesh1_pm.C_scaffold_48000001, jgi|TriviGv29_8_2|69268|Trive1.fgenesh1_pg.C_scaffold_21000109
OG0000366	1	2	3	3	1	1	Core	jgi|Trias1|205483|estExt_Genewise1Plus.C_260016	jgi|Triat2|263316|fgenesh1_pm.contig_21_#_33, jgi|Triat2|33789|Triat1.e_gw1.2.281.1	jgi|Trigui1|10489|transcript_OPB43333, jgi|Trigui1|10899|transcript_OPB36161, jgi|Trigui1|6119|transcript_OPB46013	jgi|Tripare1|224326|CE224325_2151, jgi|Tripare1|385730|gm1.2182_g, jgi|Tripare1|386283|gm1.2735_g	jgi|Trire2|73102|kg2.C_scaffold_50000003	jgi|TriviGv29_8_2|51209|Trive1.e_gw1.27.133.1
OG0000367	1	0	0	0	0	1	Dispensible	jgi|Trias1|116411|gw1.26.73.1					jgi|TriviGv29_8_2|209490|estExt_fgenesh1_pg.C_730064
OG0000368	0	3	4	1	0	2	Dispensible		jgi|Triat2|288571|estExt_fgenesh1_pm.C_contig_100015, jgi|Triat2|295411|estExt_fgenesh1_pm.C_contig_270844, jgi|Triat2|44295|Triat1.e_gw1.8.73.1	jgi|Trigui1|6662|transcript_OPB46556, jgi|Trigui1|7900|transcript_OPB41207, jgi|Trigui1|9387|transcript_OPB45851, jgi|Trigui1|9894|transcript_OPB43640	jgi|Tripare1|355779|fgenesh1_kg.69_#_41_#_TRINITY_DN3455_c0_g1_i3		jgi|TriviGv29_8_2|39716|Trive1.e_gw1.8.949.1, jgi|TriviGv29_8_2|65725|Trive1.fgenesh1_pg.C_scaffold_9000358
OG0000369	0	3	0	1	0	5	Dispensible		jgi|Triat2|16680|Triat1.gw1.17.415.1, jgi|Triat2|184750|gw1.27.3829.1, jgi|Triat2|184855|gw1.14.663.1		jgi|Tripare1|368404|fgenesh1_kg.322_#_11_#_TRINITY_DN5764_c0_g1_i1		jgi|TriviGv29_8_2|138516|gw1.86.802.1, jgi|TriviGv29_8_2|28901|Trive1.e_gw1.1.1343.1, jgi|TriviGv29_8_2|46845|Trive1.e_gw1.16.120.1, jgi|TriviGv29_8_2|49139|Trive1.e_gw1.20.50.1, jgi|TriviGv29_8_2|8607|Trive1.gw1.27.87.1
OG0000370	0	0	14	0	0	0	Dispensible			jgi|Trigui1|10443|transcript_OPB43287, jgi|Trigui1|2200|transcript_OPB43886, jgi|Trigui1|3925|transcript_OPB37023, jgi|Trigui1|3929|transcript_OPB37027, jgi|Trigui1|5310|transcript_OPB39616, jgi|Trigui1|6156|transcript_OPB46050, jgi|Trigui1|6342|transcript_OPB46236, jgi|Trigui1|6740|transcript_OPB46634, jgi|Trigui1|7037|transcript_OPB46931, jgi|Trigui1|8795|transcript_OPB43187, jgi|Trigui1|9644|t…
OG0000371	0	0	0	1	0	13	Dispensible				jgi|Tripare1|392167|gm1.8619_g		jgi|TriviGv29_8_2|151590|e_gw1.58.4.1, jgi|TriviGv29_8_2|191605|fgenesh1_pm.6_#_609, jgi|TriviGv29_8_2|192717|fgenesh1_pm.79_#_23, jgi|TriviGv29_8_2|226303|Genemark.8957_g, jgi|TriviGv29_8_2|28610|Trive1.e_gw1.1.1544.1, jgi|TriviGv29_8_2|35498|Trive1.e_gw1.5.958.1, jgi|TriviGv29_8_2|47905|Trive1.e_gw1.18.431.1, jgi|TriviGv29_8_2|51044|Trive1.e_gw1.26.86.1, jgi|TriviGv29_8_2|53518|Trive1.e_gw1.55.…
OG0000372	2	2	2	2	1	2	Core	jgi|Trias1|40895|estExt_Genemark1.C_170017, jgi|Trias1|52840|fgenesh1_kg.1_#_101_#_Locus6056v2rpkm8.60	jgi|Triat2|213082|estExt_Genewise1Plus.C_contig_160439, jgi|Triat2|287033|estExt_fgenesh1_pg.C_contig_270950	jgi|Trigui1|4823|transcript_OPB39129, jgi|Trigui1|9040|transcript_OPB44931	jgi|Tripare1|361488|fgenesh1_kg.137_#_25_#_TRINITY_DN10331_c0_g1_i1, jgi|Tripare1|361999|fgenesh1_kg.149_#_44_#_TRINITY_DN9414_c0_g1_i1	jgi|Trire2|110757|fgenesh5_pg.C_scaffold_22000070	jgi|TriviGv29_8_2|193489|fgenesh1_pm.83_#_166, jgi|TriviGv29_8_2|228292|Genemark.10946_g
OG0000373	2	2	2	1	2	2	Core	jgi|Trias1|126010|e_gw1.1.807.1, jgi|Trias1|142564|e_gw1.8.443.1	jgi|Triat2|52592|Triat1.e_gw1.16.313.1, jgi|Triat2|94134|Triat1.fgenesh1_pg.C_scaffold_19000113	jgi|Trigui1|8393|transcript_OPB42785, jgi|Trigui1|9397|transcript_OPB45861	jgi|Tripare1|401687|MIX6655_18_100	jgi|Trire2|110860|fgenesh5_pg.C_scaffold_22000173, jgi|Trire2|112580|fgenesh5_pg.C_scaffold_45000022	jgi|TriviGv29_8_2|131286|gw1.68.50.1, jgi|TriviGv29_8_2|40262|Trive1.e_gw1.8.813.1
OG0000374	2	2	2	1	1	4	Core	jgi|Trias1|127019|e_gw1.1.2671.1, jgi|Trias1|59861|fgenesh1_kg.10_#_87_#_Locus9816v1rpkm1.89	jgi|Triat2|147496|Triat1.estExt_Genewise1Plus.C_11840, jgi|Triat2|29142|Triat1.e_gw1.1.2119.1	jgi|Trigui1|10633|transcript_OPB43477, jgi|Trigui1|4780|transcript_OPB39086	jgi|Tripare1|108898|CE108897_5501	jgi|Trire2|67562|e_gw1.22.249.1	jgi|TriviGv29_8_2|191752|fgenesh1_pm.38_#_1, jgi|TriviGv29_8_2|214755|estExt_fgenesh1_pm.C_920058, jgi|TriviGv29_8_2|222788|Genemark.5442_g, jgi|TriviGv29_8_2|89677|Trive1.estExt_Genewise1.C_160001
OG0000375	2	2	2	2	1	2	Core	jgi|Trias1|127152|e_gw1.1.46.1, jgi|Trias1|40844|estExt_Genemark1.C_160144	jgi|Triat2|204500|e_gw1.27.1086.1, jgi|Triat2|34916|Triat1.e_gw1.2.2463.1	jgi|Trigui1|10971|transcript_OPB36233, jgi|Trigui1|4761|transcript_OPB39067	jgi|Tripare1|109463|CE109462_722, jgi|Tripare1|394067|gm1.10519_g	jgi|Trire2|77767|estExt_GeneWisePlus.C_90002	jgi|TriviGv29_8_2|191588|fgenesh1_pm.6_#_592, jgi|TriviGv29_8_2|38264|Trive1.e_gw1.7.262.1
OG0000376	2	2	2	2	1	2	Core	jgi|Trias1|203210|estExt_Genewise1Plus.C_160046, jgi|Trias1|63437|fgenesh1_pm.1_#_203	jgi|Triat2|302027|estExt_fgenesh1_kg.C_contig_270661, jgi|Triat2|42986|Triat1.e_gw1.7.762.1	jgi|Trigui1|4749|transcript_OPB39055, jgi|Trigui1|7881|transcript_OPB41188	jgi|Tripare1|373822|fgenesh1_pm.2_#_31, jgi|Tripare1|402375|MIX7343_25_41	jgi|Trire2|121735|estExt_fgenesh5_pg.C_90015	jgi|TriviGv29_8_2|151663|e_gw1.59.5.1, jgi|TriviGv29_8_2|74688|Trive1.estExt_Genewise1Plus.C_71067
OG0000377	2	1	2	3	1	2	Core	jgi|Trias1|51401|fgenesh1_pg.16_#_33, jgi|Trias1|75048|estExt_fgenesh1_pm.C_1_t10225	jgi|Triat2|29489|Triat1.e_gw1.1.479.1	jgi|Trigui1|1335|transcript_OPB38233, jgi|Trigui1|7669|transcript_OPB45482	jgi|Tripare1|392889|gm1.9341_g, jgi|Tripare1|393969|gm1.10421_g, jgi|Tripare1|400619|MIX5587_70_86	jgi|Trire2|44965|estExt_Genewise1.C_20657	jgi|TriviGv29_8_2|171108|estExt_Genewise1.C_780005, jgi|TriviGv29_8_2|191008|fgenesh1_pm.6_#_12
OG0000378	1	4	1	3	1	2	Core	jgi|Trias1|127013|e_gw1.1.1307.1	jgi|Triat2|204756|e_gw1.27.2775.1, jgi|Triat2|214538|estExt_Genewise1Plus.C_contig_180259, jgi|Triat2|286344|estExt_fgenesh1_pg.C_contig_270189, jgi|Triat2|94094|Triat1.fgenesh1_pg.C_scaffold_19000073	jgi|Trigui1|5466|transcript_OPB36399	jgi|Tripare1|369894|fgenesh1_kg.398_#_42_#_TRINITY_DN1851_c1_g1_i2, jgi|Tripare1|387641|gm1.4093_g, jgi|Tripare1|397510|MIX2478_2990_65	jgi|Trire2|71173|e_gw1.70.1.1	jgi|TriviGv29_8_2|138728|gw1.77.259.1, jgi|TriviGv29_8_2|42546|Trive1.e_gw1.10.661.1
OG0000379	2	2	2	2	1	2	Core	jgi|Trias1|32403|gm1.10372_g, jgi|Trias1|53580|fgenesh1_kg.1_#_841_#_Locus1399v1rpkm102.25	jgi|Triat2|130572|Triat1.estExt_fgenesh1_pg.C_11328, jgi|Triat2|131910|Triat1.estExt_fgenesh1_pg.C_40663	jgi|Trigui1|4699|transcript_OPB39005, jgi|Trigui1|9081|transcript_OPB44972	jgi|Tripare1|189954|CE189953_3317, jgi|Tripare1|345840|fgenesh1_kg.2_#_263_#_TRINITY_DN3335_c0_g1_i1	jgi|Trire2|121031|estExt_fgenesh5_pg.C_50376	jgi|TriviGv29_8_2|195959|fgenesh1_pm.91_#_220, jgi|TriviGv29_8_2|82613|Trive1.estExt_fgenesh1_pm.C_70280
OG0000380	2	1	2	2	2	2	Core	jgi|Trias1|143914|e_gw1.9.1364.1, jgi|Trias1|53680|fgenesh1_kg.1_#_941_#_Locus38v1rpkm1870.14	jgi|Triat2|301541|estExt_fgenesh1_kg.C_contig_270175	jgi|Trigui1|10519|transcript_OPB43363, jgi|Trigui1|8775|transcript_OPB43167	jgi|Tripare1|361444|fgenesh1_kg.136_#_98_#_TRINITY_DN1621_c0_g1_i8, jgi|Tripare1|401441|MIX6409_7_60	jgi|Trire2|104106|fgenesh5_pg.C_scaffold_3000061, jgi|Trire2|121834|estExt_fgenesh5_pg.C_90222	jgi|TriviGv29_8_2|44655|Trive1.e_gw1.13.577.1, jgi|TriviGv29_8_2|80049|Trive1.estExt_fgenesh1_pg.C_70269
OG0000381	2	2	2	1	1	3	Core	jgi|Trias1|138627|e_gw1.6.1774.1, jgi|Trias1|53918|fgenesh1_kg.2_#_18_#_Locus2222v1rpkm61.03	jgi|Triat2|219205|estExt_Genewise1Plus.C_contig_230183, jgi|Triat2|86518|Triat1.fgenesh1_pg.C_scaffold_2000911	jgi|Trigui1|880|transcript_OPB40801, jgi|Trigui1|8841|transcript_OPB44732	jgi|Tripare1|371162|fgenesh1_kg.479_#_3_#_TRINITY_DN8733_c0_g1_i1	jgi|Trire2|76210|estExt_GeneWisePlus.C_50020	jgi|TriviGv29_8_2|152027|e_gw1.67.59.1, jgi|TriviGv29_8_2|193266|fgenesh1_pm.82_#_87, jgi|TriviGv29_8_2|48966|Trive1.e_gw1.20.403.1
OG0000382	2	2	2	1	2	2	Core	jgi|Trias1|42971|fgenesh1_pg.2_#_29, jgi|Trias1|59979|fgenesh1_kg.10_#_205_#_Locus6435v1rpkm9.86	jgi|Triat2|299709|estExt_fgenesh1_kg.C_contig_240119, jgi|Triat2|33785|Triat1.e_gw1.2.1468.1	jgi|Trigui1|460|transcript_OPB40381, jgi|Trigui1|8882|transcript_OPB44773	jgi|Tripare1|365530|fgenesh1_kg.228_#_16_#_TRINITY_DN1238_c0_g2_i1	jgi|Trire2|69805|e_gw1.30.148.1, jgi|Trire2|81525|estExt_GeneWisePlus.C_250171	jgi|TriviGv29_8_2|46658|Trive1.e_gw1.15.170.1, jgi|TriviGv29_8_2|55230|Trive1.fgenesh1_pm.C_scaffold_4000067
OG0000383	2	2	2	2	1	2	Core	jgi|Trias1|43112|fgenesh1_pg.2_#_170, jgi|Trias1|59315|fgenesh1_kg.9_#_114_#_Locus8352v1rpkm3.72	jgi|Triat2|211749|estExt_Genewise1Plus.C_contig_140411, jgi|Triat2|300823|estExt_fgenesh1_kg.C_contig_260127	jgi|Trigui1|1828|transcript_OPB38726, jgi|Trigui1|7260|transcript_OPB47154	jgi|Tripare1|367108|fgenesh1_kg.272_#_53_#_TRINITY_DN9766_c0_g1_i1, jgi|Tripare1|7837|CE7836_945	jgi|Trire2|59642|e_gw1.6.616.1	jgi|TriviGv29_8_2|44652|Trive1.e_gw1.13.258.1, jgi|TriviGv29_8_2|60448|Trive1.fgenesh1_pg.C_scaffold_1000433
OG0000384	1	2	1	2	1	4	Core	jgi|Trias1|23498|gm1.1467_g	jgi|Triat2|210656|estExt_Genewise1Plus.C_contig_120176, jgi|Triat2|285651|estExt_fgenesh1_pg.C_contig_260558	jgi|Trigui1|1637|transcript_OPB38535	jgi|Tripare1|366773|fgenesh1_kg.262_#_33_#_TRINITY_DN5496_c0_g1_i8, jgi|Tripare1|375092|fgenesh1_pm.19_#_46	jgi|Trire2|108374|fgenesh5_pg.C_scaffold_11000347	jgi|TriviGv29_8_2|10289|Trive1.gw1.8.466.1, jgi|TriviGv29_8_2|10303|Trive1.gw1.1.811.1, jgi|TriviGv29_8_2|150386|e_gw1.6.1461.1, jgi|TriviGv29_8_2|66772|Trive1.fgenesh1_pg.C_scaffold_12000072
OG0000385	1	1	3	2	1	2	Core	jgi|Trias1|43362|fgenesh1_pg.2_#_420	jgi|Triat2|300982|estExt_fgenesh1_kg.C_contig_260286	jgi|Trigui1|10868|transcript_OPB36130, jgi|Trigui1|1609|transcript_OPB38507, jgi|Trigui1|7841|transcript_OPB45654	jgi|Tripare1|394563|gm1.11015_g, jgi|Tripare1|96474|CE96473_12736	jgi|Trire2|120008|estExt_fgenesh5_pg.C_20052	jgi|TriviGv29_8_2|196126|fgenesh1_pm.91_#_387, jgi|TriviGv29_8_2|29353|Trive1.e_gw1.1.1734.1
OG0000386	2	1	2	2	2	2	Core	jgi|Trias1|131228|e_gw1.2.532.1, jgi|Trias1|204994|estExt_Genewise1Plus.C_210097	jgi|Triat2|186740|e_gw1.11.68.1	jgi|Trigui1|1593|transcript_OPB38491, jgi|Trigui1|6097|transcript_OPB45991	jgi|Tripare1|368858|fgenesh1_kg.342_#_36_#_TRINITY_DN2129_c0_g1_i3, jgi|Tripare1|397412|MIX2380_6341_92	jgi|Trire2|103482|fgenesh5_pg.C_scaffold_2000070, jgi|Trire2|71077|e_gw1.50.14.1	jgi|TriviGv29_8_2|171001|estExt_Genewise1.C_760116, jgi|TriviGv29_8_2|191234|fgenesh1_pm.6_#_238
OG0000387	2	2	1	2	1	3	Core	jgi|Trias1|129584|e_gw1.2.1087.1, jgi|Trias1|45044|fgenesh1_pg.4_#_237	jgi|Triat2|168714|gw1.26.759.1, jgi|Triat2|215591|estExt_Genewise1Plus.C_contig_190454	jgi|Trigui1|1565|transcript_OPB38463	jgi|Tripare1|377559|fgenesh1_pm.85_#_3, jgi|Tripare1|382275|fgenesh1_pm.421_#_6	jgi|Trire2|120031|estExt_fgenesh5_pg.C_20095	jgi|TriviGv29_8_2|119569|gw1.6.579.1, jgi|TriviGv29_8_2|195990|fgenesh1_pm.91_#_251, jgi|TriviGv29_8_2|48817|Trive1.e_gw1.20.123.1
OG0000388	2	2	2	2	1	2	Core	jgi|Trias1|131867|e_gw1.3.1174.1, jgi|Trias1|148765|e_gw1.13.1023.1	jgi|Triat2|45585|Triat1.e_gw1.9.850.1, jgi|Triat2|79492|Triat1.fgenesh1_pm.C_scaffold_3000566	jgi|Trigui1|10262|transcript_OPB41737, jgi|Trigui1|6209|transcript_OPB46103	jgi|Tripare1|397568|MIX2536_4_36, jgi|Tripare1|6559|CE6558_3069	jgi|Trire2|119859|estExt_fgenesh5_pg.C_10726	jgi|TriviGv29_8_2|213202|estExt_fgenesh1_pm.C_730021, jgi|TriviGv29_8_2|58102|Trive1.fgenesh1_pm.C_scaffold_14000159
OG0000389	2	2	1	2	2	2	Core	jgi|Trias1|55231|fgenesh1_kg.3_#_308_#_Locus3995v1rpkm27.67, jgi|Trias1|77829|estExt_fgenesh1_pm.C_3_t20471	jgi|Triat2|131192|Triat1.estExt_fgenesh1_pg.C_30001, jgi|Triat2|150760|Triat1.estExt_Genewise1Plus.C_31412	jgi|Trigui1|5510|transcript_OPB36443	jgi|Tripare1|346287|fgenesh1_kg.4_#_2_#_TRINITY_DN1770_c0_g1_i3, jgi|Tripare1|390781|gm1.7233_g	jgi|Trire2|60867|e_gw1.8.723.1, jgi|Trire2|81661|estExt_GeneWisePlus.C_260143	jgi|TriviGv29_8_2|74285|Trive1.estExt_Genewise1Plus.C_61396, jgi|TriviGv29_8_2|86489|Trive1.estExt_Genewise1.C_60050
OG0000390	3	4	1	1	1	2	Core	jgi|Trias1|109350|gw1.3.1157.1, jgi|Trias1|149454|e_gw1.13.88.1, jgi|Trias1|152805|e_gw1.19.350.1	jgi|Triat2|179156|gw1.26.1864.1, jgi|Triat2|185735|gw1.25.2124.1, jgi|Triat2|185737|gw1.18.971.1, jgi|Triat2|280362|estExt_fgenesh1_pg.C_contig_150044	jgi|Trigui1|5631|transcript_OPB36564	jgi|Tripare1|382740|fgenesh1_pm.507_#_3	jgi|Trire2|107185|fgenesh5_pg.C_scaffold_8000464	jgi|TriviGv29_8_2|138711|gw1.5.2232.1, jgi|TriviGv29_8_2|155817|e_gw1.82.382.1
OG0000391	2	1	2	2	2	2	Core	jgi|Trias1|24499|gm1.2468_g, jgi|Trias1|58454|fgenesh1_kg.7_#_474_#_Locus5872v1rpkm12.71	jgi|Triat2|253532|estExt_Genewise1.C_contig_290477	jgi|Trigui1|2287|transcript_OPB43973, jgi|Trigui1|8483|transcript_OPB42875	jgi|Tripare1|387917|gm1.4369_g, jgi|Tripare1|402036|MIX7004_9_48	jgi|Trire2|108007|fgenesh5_pg.C_scaffold_10000397, jgi|Trire2|70491|e_gw1.36.70.1	jgi|TriviGv29_8_2|31797|Trive1.e_gw1.3.478.1, jgi|TriviGv29_8_2|44179|Trive1.e_gw1.12.837.1
OG0000392	2	2	2	2	1	2	Core	jgi|Trias1|132428|e_gw1.3.1430.1, jgi|Trias1|90104|estExt_fgenesh1_pg.C_7_t20083	jgi|Triat2|143414|Triat1.estExt_Genewise1.C_110965, jgi|Triat2|79225|Triat1.fgenesh1_pm.C_scaffold_3000299	jgi|Trigui1|2184|transcript_OPB43870, jgi|Trigui1|5649|transcript_OPB36582	jgi|Tripare1|303044|CE303043_267, jgi|Tripare1|375000|fgenesh1_pm.18_#_14	jgi|Trire2|60988|e_gw1.8.190.1	jgi|TriviGv29_8_2|189491|fgenesh1_pm.3_#_528, jgi|TriviGv29_8_2|190581|fgenesh1_pm.5_#_341
OG0000393	1	1	1	2	1	2	Core	jgi|Trias1|66304|fgenesh1_pm.3_#_759	jgi|Triat2|222577|estExt_Genewise1Plus.C_contig_250486	jgi|Trigui1|5848|transcript_OPB36781	jgi|Tripare1|364770|fgenesh1_kg.209_#_34_#_TRINITY_DN3968_c0_g1_i1, jgi|Tripare1|398514|MIX3482_41_49	jgi|Trire2|60665|e_gw1.8.170.1	jgi|TriviGv29_8_2|147011|e_gw1.5.1197.1, jgi|TriviGv29_8_2|189391|fgenesh1_pm.3_#_428
OG0000394	2	2	2	2	1	2	Core	jgi|Trias1|29463|gm1.7432_g, jgi|Trias1|55723|fgenesh1_kg.3_#_800_#_Locus1989v1rpkm69.00	jgi|Triat2|256549|fgenesh1_kg.contig_22_#_264_#_CBWT_CBYP_CBYT_CCAH_692_1, jgi|Triat2|86815|Triat1.fgenesh1_pg.C_scaffold_3000072	jgi|Trigui1|5973|transcript_OPB36906, jgi|Trigui1|964|transcript_OPB40885	jgi|Tripare1|384017|gm1.469_g, jgi|Tripare1|400960|MIX5928_9520_37	jgi|Trire2|120911|estExt_fgenesh5_pg.C_50113	jgi|TriviGv29_8_2|64267|Trive1.fgenesh1_pg.C_scaffold_6000470, jgi|TriviGv29_8_2|90260|Trive1.estExt_Genewise1.C_200279
OG0000395	1	3	2	1	2	2	Core	jgi|Trias1|55799|fgenesh1_kg.3_#_876_#_Locus466v1rpkm320.45	jgi|Triat2|150014|Triat1.estExt_Genewise1Plus.C_30023, jgi|Triat2|151726|Triat1.estExt_Genewise1Plus.C_41075, jgi|Triat2|38590|Triat1.e_gw1.4.669.1	jgi|Trigui1|4370|transcript_OPB37468, jgi|Trigui1|6036|transcript_OPB36969	jgi|Tripare1|346308|fgenesh1_kg.4_#_23_#_TRINITY_DN2580_c0_g1_i2	jgi|Trire2|22632|estExt_fgenesh1_pm.C_120125, jgi|Trire2|77336|estExt_GeneWisePlus.C_80021	jgi|TriviGv29_8_2|212434|estExt_fgenesh1_pm.C_50009, jgi|TriviGv29_8_2|55602|Trive1.fgenesh1_pm.C_scaffold_5000227
OG0000396	1	2	3	2	2	1	Core	jgi|Trias1|454746|MIX10403_29_30	jgi|Triat2|81754|Triat1.fgenesh1_pm.C_scaffold_10000063, jgi|Triat2|91197|Triat1.fgenesh1_pg.C_scaffold_10000073	jgi|Trigui1|10974|transcript_OPB36236, jgi|Trigui1|3081|transcript_OPB41969, jgi|Trigui1|3082|transcript_OPB41970	jgi|Tripare1|380773|fgenesh1_pm.250_#_12, jgi|Tripare1|394065|gm1.10517_g	jgi|Trire2|105810|fgenesh5_pg.C_scaffold_6000036, jgi|Trire2|65494|e_gw1.16.308.1	jgi|TriviGv29_8_2|190180|fgenesh1_pm.4_#_599
OG0000397	2	2	2	2	1	2	Core	jgi|Trias1|194661|estExt_Genewise1Plus.C_7_t40151, jgi|Trias1|67103|fgenesh1_pm.4_#_585	jgi|Triat2|133333|Triat1.estExt_fgenesh1_pg.C_110388, jgi|Triat2|297712|estExt_fgenesh1_kg.C_contig_170063	jgi|Trigui1|2145|transcript_OPB43831, jgi|Trigui1|3495|transcript_OPB42383	jgi|Tripare1|300548|CE300547_6245, jgi|Tripare1|321569|CE321568_452	jgi|Trire2|74026|estExt_GeneWisePlus.C_10927	jgi|TriviGv29_8_2|71870|Trive1.estExt_Genewise1Plus.C_20697, jgi|TriviGv29_8_2|72847|Trive1.estExt_Genewise1Plus.C_31625
OG0000398	2	2	2	1	2	2	Core	jgi|Trias1|45374|fgenesh1_pg.4_#_567, jgi|Trias1|47657|fgenesh1_pg.7_#_637	jgi|Triat2|213718|estExt_Genewise1Plus.C_contig_170318, jgi|Triat2|82388|Triat1.fgenesh1_pm.C_scaffold_11000354	jgi|Trigui1|2089|transcript_OPB43775, jgi|Trigui1|3596|transcript_OPB42484	jgi|Tripare1|385515|gm1.1967_g	jgi|Trire2|53186|e_gw1.1.1968.1, jgi|Trire2|69189|e_gw1.28.265.1	jgi|TriviGv29_8_2|215593|estExt_fgenesh1_kg.C_40064, jgi|TriviGv29_8_2|32988|Trive1.e_gw1.3.1210.1
OG0000399	2	2	2	2	1	2	Core	jgi|Trias1|179017|estExt_Genewise1.C_190105, jgi|Trias1|25598|gm1.3567_g	jgi|Triat2|167514|gw1.17.203.1, jgi|Triat2|82738|Triat1.fgenesh1_pm.C_scaffold_13000035	jgi|Trigui1|8904|transcript_OPB44795, jgi|Trigui1|9462|transcript_OPB45926	jgi|Tripare1|370104|fgenesh1_kg.410_#_6_#_TRINITY_DN3720_c0_g1_i1, jgi|Tripare1|49529|CE49528_350	jgi|Trire2|111891|fgenesh5_pg.C_scaffold_30000030	jgi|TriviGv29_8_2|156420|e_gw1.83.577.1, jgi|TriviGv29_8_2|80916|Trive1.estExt_fgenesh1_pg.C_150063
OG0000400	2	2	2	1	1	3	Core	jgi|Trias1|205368|estExt_Genewise1Plus.C_240036, jgi|Trias1|78678|estExt_fgenesh1_pm.C_4_t20426	jgi|Triat2|156569|Triat1.estExt_Genewise1Plus.C_121020, jgi|Triat2|54918|Triat1.e_gw1.21.124.1	jgi|Trigui1|3825|transcript_OPB42713, jgi|Trigui1|652|transcript_OPB40573	jgi|Tripare1|371077|fgenesh1_kg.471_#_8_#_TRINITY_DN3247_c0_g1_i1	jgi|Trire2|103032|fgenesh5_pg.C_scaffold_1000665	jgi|TriviGv29_8_2|32741|Trive1.e_gw1.3.34.1, jgi|TriviGv29_8_2|34076|Trive1.e_gw1.4.31.1, jgi|TriviGv29_8_2|52700|Trive1.e_gw1.36.55.1
OG0000401	1	2	2	2	2	2	Core	jgi|Trias1|164798|estExt_Genewise1.C_5_t10250	jgi|Triat2|17234|Triat1.gw1.16.513.1, jgi|Triat2|300958|estExt_fgenesh1_kg.C_contig_260262	jgi|Trigui1|1647|transcript_OPB38545, jgi|Trigui1|192|transcript_OPB40113	jgi|Tripare1|399470|MIX4438_1911_19, jgi|Tripare1|99461|CE99460_5515	jgi|Trire2|121284|estExt_fgenesh5_pg.C_60418, jgi|Trire2|74366|estExt_GeneWisePlus.C_11713	jgi|TriviGv29_8_2|191272|fgenesh1_pm.6_#_276, jgi|TriviGv29_8_2|33448|Trive1.e_gw1.4.1440.1
OG0000402	2	2	2	1	2	2	Core	jgi|Trias1|51135|fgenesh1_pg.15_#_97, jgi|Trias1|57486|fgenesh1_kg.6_#_78_#_Locus4922v1rpkm19.05	jgi|Triat2|161118|Triat1.VSE_fgenesh1_pg.C_scaffold_5000520, jgi|Triat2|316521|estExt_Genemark.C_contig_200088	jgi|Trigui1|6399|transcript_OPB46293, jgi|Trigui1|8280|transcript_OPB41587	jgi|Tripare1|42905|CE42904_1773	jgi|Trire2|65817|e_gw1.17.101.1, jgi|Trire2|66804|e_gw1.19.64.1	jgi|TriviGv29_8_2|232012|estExt_Genemark.C_890097, jgi|TriviGv29_8_2|51547|Trive1.e_gw1.29.118.1
OG0000403	2	2	2	1	2	2	Core	jgi|Trias1|36716|estExt_Genemark1.C_6_t10117, jgi|Trias1|71163|fgenesh1_pm.10_#_297	jgi|Triat2|283309|estExt_fgenesh1_pg.C_contig_230110, jgi|Triat2|88135|Triat1.fgenesh1_pg.C_scaffold_4000517	jgi|Trigui1|378|transcript_OPB40299, jgi|Trigui1|7298|transcript_OPB45111	jgi|Tripare1|363965|fgenesh1_kg.189_#_32_#_TRINITY_DN3333_c0_g1_i2	jgi|Trire2|58472|e_gw1.5.692.1, jgi|Trire2|67013|e_gw1.20.249.1	jgi|TriviGv29_8_2|166093|estExt_Genewise1.C_10757, jgi|TriviGv29_8_2|88881|Trive1.estExt_Genewise1.C_120210
OG0000404	2	2	2	2	1	2	Core	jgi|Trias1|36727|estExt_Genemark1.C_6_t10128, jgi|Trias1|73581|fgenesh1_pm.16_#_128	jgi|Triat2|299342|estExt_fgenesh1_kg.C_contig_230070, jgi|Triat2|34477|Triat1.e_gw1.2.1156.1	jgi|Trigui1|11013|transcript_OPB36275, jgi|Trigui1|7310|transcript_OPB45123	jgi|Tripare1|349068|fgenesh1_kg.17_#_145_#_TRINITY_DN7940_c0_g1_i1, jgi|Tripare1|375582|fgenesh1_pm.29_#_22	jgi|Trire2|80733|estExt_GeneWisePlus.C_200138	jgi|TriviGv29_8_2|193863|fgenesh1_pm.85_#_83, jgi|TriviGv29_8_2|53861|Trive1.fgenesh1_pm.C_scaffold_1000080
OG0000405	3	2	1	3	1	2	Core	jgi|Trias1|138327|e_gw1.6.1408.1, jgi|Trias1|146348|e_gw1.11.29.1, jgi|Trias1|72780|fgenesh1_pm.14_#_40	jgi|Triat2|297256|estExt_fgenesh1_kg.C_contig_150014, jgi|Triat2|315217|estExt_Genemark.C_contig_160310	jgi|Trigui1|1157|transcript_OPB38055	jgi|Tripare1|369685|fgenesh1_kg.391_#_14_#_TRINITY_DN1250_c0_g3_i1, jgi|Tripare1|375732|fgenesh1_pm.32_#_20, jgi|Tripare1|385260|gm1.1712_g	jgi|Trire2|80268|estExt_GeneWisePlus.C_170393	jgi|TriviGv29_8_2|218799|Genemark.1453_g, jgi|TriviGv29_8_2|76122|Trive1.estExt_Genewise1Plus.C_110821
OG0000406	3	1	2	1	1	3	Core	jgi|Trias1|138255|e_gw1.6.889.1, jgi|Trias1|459094|MIX14751_62_16, jgi|Trias1|90630|estExt_fgenesh1_pg.C_8_t20051	jgi|Triat2|132043|Triat1.estExt_fgenesh1_pg.C_50320	jgi|Trigui1|7485|transcript_OPB45298, jgi|Trigui1|9563|transcript_OPB39749	jgi|Tripare1|378969|fgenesh1_pm.138_#_1	jgi|Trire2|36608|gw1.16.319.1	jgi|TriviGv29_8_2|118139|gw1.79.112.1, jgi|TriviGv29_8_2|182354|estExt_Genewise1Plus.C_850662, jgi|TriviGv29_8_2|227912|Genemark.10566_g
OG0000407	2	1	2	2	2	2	Core	jgi|Trias1|138368|e_gw1.6.238.1, jgi|Trias1|139468|e_gw1.6.1033.1	jgi|Triat2|162130|gw1.23.74.1	jgi|Trigui1|7628|transcript_OPB45441, jgi|Trigui1|7646|transcript_OPB45459	jgi|Tripare1|400355|MIX5323_84_57, jgi|Tripare1|400394|MIX5362_2_9	jgi|Trire2|111126|fgenesh5_pg.C_scaffold_24000114, jgi|Trire2|111145|fgenesh5_pg.C_scaffold_24000133	jgi|TriviGv29_8_2|123065|gw1.77.79.1, jgi|TriviGv29_8_2|153839|e_gw1.77.263.1
OG0000408	1	2	2	1	3	3	Core	jgi|Trias1|57847|fgenesh1_kg.6_#_439_#_Locus4619v1rpkm21.66	jgi|Triat2|318116|estExt_Genemark.C_contig_230443, jgi|Triat2|321361|estExt_Genemark.C_contig_270555	jgi|Trigui1|4953|transcript_OPB39259, jgi|Trigui1|7652|transcript_OPB45465	jgi|Tripare1|352100|fgenesh1_kg.37_#_65_#_TRINITY_DN4932_c0_g1_i1	jgi|Trire2|105077|fgenesh5_pg.C_scaffold_4000455, jgi|Trire2|124321|RAM_jgi|trire1|19774|trire.GWV1.8.308.1, jgi|Trire2|5506|fgenesh1_pm.C_scaffold_24000056	jgi|TriviGv29_8_2|153798|e_gw1.77.8.1, jgi|TriviGv29_8_2|184175|estExt_Genewise1Plus.C_901014, jgi|TriviGv29_8_2|226707|Genemark.9361_g
OG0000409	2	2	2	2	0	2	Dispensible	jgi|Trias1|111143|gw1.6.1032.1, jgi|Trias1|113246|gw1.10.806.1	jgi|Triat2|242124|estExt_Genewise1.C_contig_231178, jgi|Triat2|274363|fgenesh1_pg.contig_24_#_163	jgi|Trigui1|538|transcript_OPB40459, jgi|Trigui1|7758|transcript_OPB45571	jgi|Tripare1|247037|CE247036_333, jgi|Tripare1|57269|CE57268_2413		jgi|TriviGv29_8_2|140489|e_gw1.1.20.1, jgi|TriviGv29_8_2|153975|e_gw1.78.12.1
OG0000410	2	2	2	2	1	2	Core	jgi|Trias1|148886|e_gw1.13.906.1, jgi|Trias1|167611|estExt_Genewise1.C_6_t40040	jgi|Triat2|139674|Triat1.estExt_Genewise1.C_50122, jgi|Triat2|90937|Triat1.fgenesh1_pg.C_scaffold_9000283	jgi|Trigui1|6456|transcript_OPB46350, jgi|Trigui1|7805|transcript_OPB45618	jgi|Tripare1|369622|fgenesh1_kg.387_#_6_#_TRINITY_DN9401_c0_g1_i1, jgi|Tripare1|396986|MIX1954_7_33	jgi|Trire2|69465|e_gw1.29.66.1	jgi|TriviGv29_8_2|192673|fgenesh1_pm.78_#_89, jgi|TriviGv29_8_2|47495|Trive1.e_gw1.17.113.1
OG0000411	2	2	2	1	2	2	Core	jgi|Trias1|150883|e_gw1.15.760.1, jgi|Trias1|69368|fgenesh1_pm.7_#_450	jgi|Triat2|165854|gw1.20.221.1, jgi|Triat2|231677|estExt_Genewise1Plus.C_contig_290580	jgi|Trigui1|2334|transcript_OPB44020, jgi|Trigui1|8338|transcript_OPB41645	jgi|Tripare1|388425|gm1.4877_g	jgi|Trire2|6108|fgenesh1_pm.C_scaffold_54000001, jgi|Trire2|65965|e_gw1.17.381.1	jgi|TriviGv29_8_2|212026|estExt_fgenesh1_pm.C_30403, jgi|TriviGv29_8_2|41863|Trive1.e_gw1.10.152.1
OG0000412	1	2	3	2	1	1	Core	jgi|Trias1|194360|estExt_Genewise1Plus.C_7_t30302	jgi|Triat2|272802|fgenesh1_pg.contig_21_#_163, jgi|Triat2|296589|estExt_fgenesh1_pm.C_contig_290164	jgi|Trigui1|10887|transcript_OPB36149, jgi|Trigui1|2282|transcript_OPB43968, jgi|Trigui1|490|transcript_OPB40411	jgi|Tripare1|323230|CE323229_7180, jgi|Tripare1|396351|MIX1319_2_10	jgi|Trire2|23415|estExt_fgenesh1_pm.C_360003	jgi|TriviGv29_8_2|85436|Trive1.estExt_Genewise1.C_31308
OG0000413	2	2	2	2	1	2	Core	jgi|Trias1|59096|fgenesh1_kg.8_#_475_#_Locus7379v1rpkm6.10, jgi|Trias1|93211|estExt_fgenesh1_pg.C_150308	jgi|Triat2|132655|Triat1.estExt_fgenesh1_pg.C_80029, jgi|Triat2|186979|e_gw1.12.283.1	jgi|Trigui1|8072|transcript_OPB41379, jgi|Trigui1|9411|transcript_OPB45875	jgi|Tripare1|372266|fgenesh1_kg.580_#_15_#_TRINITY_DN4512_c0_g1_i1, jgi|Tripare1|400328|MIX5296_11_39	jgi|Trire2|112567|fgenesh5_pg.C_scaffold_45000009	jgi|TriviGv29_8_2|232090|estExt_Genemark.C_890318, jgi|TriviGv29_8_2|39626|Trive1.e_gw1.8.247.1
OG0000414	2	2	2	1	0	3	Dispensible	jgi|Trias1|199009|estExt_Genewise1Plus.C_11_t10304, jgi|Trias1|70255|fgenesh1_pm.9_#_15	jgi|Triat2|283122|estExt_fgenesh1_pg.C_contig_220399, jgi|Triat2|314411|estExt_Genemark.C_contig_140062	jgi|Trigui1|10559|transcript_OPB43403, jgi|Trigui1|988|transcript_OPB40909	jgi|Tripare1|380399|fgenesh1_pm.222_#_7		jgi|TriviGv29_8_2|219660|Genemark.2314_g, jgi|TriviGv29_8_2|225979|Genemark.8633_g, jgi|TriviGv29_8_2|69132|Trive1.fgenesh1_pg.C_scaffold_20000161
OG0000415	2	2	2	2	1	2	Core	jgi|Trias1|196269|estExt_Genewise1Plus.C_9_t10220, jgi|Trias1|61501|fgenesh1_kg.14_#_101_#_Locus1763v1rpkm80.43	jgi|Triat2|138745|Triat1.estExt_Genewise1.C_40231, jgi|Triat2|44587|Triat1.e_gw1.8.1037.1	jgi|Trigui1|10459|transcript_OPB43303, jgi|Trigui1|9845|transcript_OPB43591	jgi|Tripare1|351748|fgenesh1_kg.34_#_148_#_TRINITY_DN88_c1_g2_i1, jgi|Tripare1|402493|MIX7461_32_76	jgi|Trire2|5270|fgenesh1_pm.C_scaffold_21000053	jgi|TriviGv29_8_2|194445|fgenesh1_pm.87_#_98, jgi|TriviGv29_8_2|50177|Trive1.e_gw1.23.211.1
OG0000416	1	2	2	2	2	2	Core	jgi|Trias1|196559|estExt_Genewise1Plus.C_9_t20065	jgi|Triat2|154274|Triat1.estExt_Genewise1Plus.C_80651, jgi|Triat2|292325|estExt_fgenesh1_pm.C_contig_230483	jgi|Trigui1|7171|transcript_OPB47065, jgi|Trigui1|7904|transcript_OPB41211	jgi|Tripare1|147768|CE147767_3649, jgi|Tripare1|353356|fgenesh1_kg.47_#_11_#_TRINITY_DN4370_c0_g1_i1	jgi|Trire2|72086|kg2.C_scaffold_19000056, jgi|Trire2|72612|kg2.C_scaffold_3000047	jgi|TriviGv29_8_2|191967|fgenesh1_pm.65_#_19, jgi|TriviGv29_8_2|44763|Trive1.e_gw1.13.740.1
OG0000417	3	2	2	0	2	2	Dispensible	jgi|Trias1|41593|estExt_Genemark1.C_270018, jgi|Trias1|70869|fgenesh1_pm.10_#_3, jgi|Trias1|74667|fgenesh1_pm.30_#_20	jgi|Triat2|132793|Triat1.estExt_fgenesh1_pg.C_80477, jgi|Triat2|38854|Triat1.e_gw1.4.1335.1	jgi|Trigui1|10585|transcript_OPB43429, jgi|Trigui1|656|transcript_OPB40577		jgi|Trire2|104060|fgenesh5_pg.C_scaffold_3000015, jgi|Trire2|112014|fgenesh5_pg.C_scaffold_31000052	jgi|TriviGv29_8_2|194355|fgenesh1_pm.87_#_8, jgi|TriviGv29_8_2|55176|Trive1.fgenesh1_pm.C_scaffold_4000013
OG0000418	2	2	2	2	1	2	Core	jgi|Trias1|31629|gm1.9598_g, jgi|Trias1|71055|fgenesh1_pm.10_#_189	jgi|Triat2|16857|Triat1.gw1.4.1230.1, jgi|Triat2|216890|estExt_Genewise1Plus.C_contig_200786	jgi|Trigui1|499|transcript_OPB40420, jgi|Trigui1|8002|transcript_OPB41309	jgi|Tripare1|381143|fgenesh1_pm.283_#_2, jgi|Tripare1|384817|gm1.1269_g	jgi|Trire2|66789|e_gw1.19.164.1	jgi|TriviGv29_8_2|111479|Trive1.estExt_fgenesh2_kg.C_100064, jgi|TriviGv29_8_2|72986|Trive1.estExt_Genewise1Plus.C_40476
OG0000419	2	2	2	2	1	2	Core	jgi|Trias1|145603|e_gw1.10.1104.1, jgi|Trias1|333529|CE127433_603	jgi|Triat2|296834|estExt_fgenesh1_kg.C_contig_100006, jgi|Triat2|318499|estExt_Genemark.C_contig_240292	jgi|Trigui1|389|transcript_OPB40310, jgi|Trigui1|732|transcript_OPB40653	jgi|Tripare1|400808|MIX5776_273_39, jgi|Tripare1|94133|CE94132_1687	jgi|Trire2|58525|e_gw1.5.237.1	jgi|TriviGv29_8_2|215053|estExt_fgenesh1_kg.C_10063, jgi|TriviGv29_8_2|34360|Trive1.e_gw1.4.316.1
OG0000420	2	3	3	1	1	0	Dispensible	jgi|Trias1|198179|estExt_Genewise1Plus.C_10_t20307, jgi|Trias1|32491|gm1.10460_g	jgi|Triat2|151880|Triat1.estExt_Genewise1Plus.C_41376, jgi|Triat2|161145|Triat1.LUB_e_gw1.3.1001.1, jgi|Triat2|46146|Triat1.e_gw1.9.746.1	jgi|Trigui1|10199|transcript_OPB37949, jgi|Trigui1|366|transcript_OPB40287, jgi|Trigui1|4613|transcript_OPB37711	jgi|Tripare1|94493|CE94492_731	jgi|Trire2|73623|estExt_GeneWisePlus.C_10254
OG0000421	1	3	2	2	1	2	Core	jgi|Trias1|146078|e_gw1.10.1485.1	jgi|Triat2|252575|estExt_Genewise1.C_contig_280710, jgi|Triat2|281288|estExt_fgenesh1_pg.C_contig_180008, jgi|Triat2|296989|estExt_fgenesh1_kg.C_contig_130067	jgi|Trigui1|188|transcript_OPB40109, jgi|Trigui1|7438|transcript_OPB45251	jgi|Tripare1|367947|fgenesh1_kg.297_#_29_#_TRINITY_DN236_c0_g1_i26, jgi|Tripare1|392479|gm1.8931_g	jgi|Trire2|58651|e_gw1.5.212.1	jgi|TriviGv29_8_2|194996|fgenesh1_pm.89_#_56, jgi|TriviGv29_8_2|217202|estExt_fgenesh1_kg.C_920026
OG0000422	3	2	1	1	1	4	Core	jgi|Trias1|180171|estExt_Genewise1.C_270026, jgi|Trias1|40785|estExt_Genemark1.C_160069, jgi|Trias1|60824|fgenesh1_kg.12_#_143_#_Locus2805v1rpkm45.99	jgi|Triat2|149983|Triat1.estExt_Genewise1Plus.C_22609, jgi|Triat2|230450|estExt_Genewise1Plus.C_contig_280540	jgi|Trigui1|2955|transcript_OPB44641	jgi|Tripare1|91453|CE91452_4363	jgi|Trire2|122089|estExt_fgenesh5_pg.C_100260	jgi|TriviGv29_8_2|28808|Trive1.e_gw1.1.563.1, jgi|TriviGv29_8_2|49534|Trive1.e_gw1.21.436.1, jgi|TriviGv29_8_2|63701|Trive1.fgenesh1_pg.C_scaffold_5000449, jgi|TriviGv29_8_2|68935|Trive1.fgenesh1_pg.C_scaffold_19000148
OG0000423	1	2	2	2	2	2	Core	jgi|Trias1|60842|fgenesh1_kg.12_#_161_#_Locus1839v1rpkm76.50	jgi|Triat2|24248|Triat1.gw1.1.3776.1, jgi|Triat2|80460|Triat1.fgenesh1_pm.C_scaffold_6000107	jgi|Trigui1|2964|transcript_OPB44650, jgi|Trigui1|4537|transcript_OPB37635	jgi|Tripare1|363722|fgenesh1_kg.182_#_55_#_TRINITY_DN6316_c0_g1_i1, jgi|Tripare1|372677|fgenesh1_kg.626_#_9_#_TRINITY_DN6344_c0_g2_i1	jgi|Trire2|106659|fgenesh5_pg.C_scaffold_7000460, jgi|Trire2|62463|e_gw1.10.538.1	jgi|TriviGv29_8_2|193105|fgenesh1_pm.81_#_118, jgi|TriviGv29_8_2|216607|estExt_fgenesh1_kg.C_840058
OG0000424	2	2	2	2	2	1	Core	jgi|Trias1|148418|e_gw1.12.689.1, jgi|Trias1|454638|MIX10295_6_47	jgi|Triat2|288999|estExt_fgenesh1_pm.C_contig_140013, jgi|Triat2|302544|estExt_fgenesh1_kg.C_contig_280120	jgi|Trigui1|10177|transcript_OPB37927, jgi|Trigui1|1945|transcript_OPB38843	jgi|Tripare1|374141|fgenesh1_pm.6_#_2, jgi|Tripare1|51468|CE51467_39	jgi|Trire2|122079|estExt_fgenesh5_pg.C_100220, jgi|Trire2|3292|fgenesh1_pm.C_scaffold_6000040	jgi|TriviGv29_8_2|49289|Trive1.e_gw1.21.309.1
OG0000425	1	3	2	2	1	2	Core	jgi|Trias1|147747|e_gw1.12.336.1	jgi|Triat2|291139|estExt_fgenesh1_pm.C_contig_210003, jgi|Triat2|295974|estExt_fgenesh1_pm.C_contig_280024, jgi|Triat2|92430|Triat1.fgenesh1_pg.C_scaffold_13000001	jgi|Trigui1|10012|transcript_OPB37762, jgi|Trigui1|8826|transcript_OPB44717	jgi|Tripare1|348582|fgenesh1_kg.15_#_55_#_TRINITY_DN10168_c0_g1_i1, jgi|Tripare1|371083|fgenesh1_kg.473_#_2_#_TRINITY_DN4179_c0_g1_i1	jgi|Trire2|62199|e_gw1.10.437.1	jgi|TriviGv29_8_2|193568|fgenesh1_pm.84_#_27, jgi|TriviGv29_8_2|59868|Trive1.fgenesh1_pm.C_scaffold_37000012
OG0000426	2	2	2	2	1	2	Core	jgi|Trias1|39966|estExt_Genemark1.C_130094, jgi|Trias1|94016|estExt_fgenesh1_pg.C_240025	jgi|Triat2|306726|Genemark.3612_g, jgi|Triat2|83927|Triat1.fgenesh1_pm.C_scaffold_21000022	jgi|Trigui1|6485|transcript_OPB46379, jgi|Trigui1|719|transcript_OPB40640	jgi|Tripare1|154136|CE154135_52, jgi|Tripare1|381393|fgenesh1_pm.303_#_5	jgi|Trire2|112022|fgenesh5_pg.C_scaffold_31000060	jgi|TriviGv29_8_2|231671|estExt_Genemark.C_860217, jgi|TriviGv29_8_2|62580|Trive1.fgenesh1_pg.C_scaffold_4000034
OG0000427	2	2	2	2	1	2	Core	jgi|Trias1|205476|estExt_Genewise1Plus.C_260009, jgi|Trias1|93387|estExt_fgenesh1_pg.C_170013	jgi|Triat2|289606|estExt_fgenesh1_pm.C_contig_160145, jgi|Triat2|81666|Triat1.fgenesh1_pm.C_scaffold_9000286	jgi|Trigui1|6323|transcript_OPB46217, jgi|Trigui1|9045|transcript_OPB44936	jgi|Tripare1|379789|fgenesh1_pm.181_#_4, jgi|Tripare1|396545|MIX1513_16_86	jgi|Trire2|66256|e_gw1.18.142.1	jgi|TriviGv29_8_2|58297|Trive1.fgenesh1_pm.C_scaffold_15000127, jgi|TriviGv29_8_2|58665|Trive1.fgenesh1_pm.C_scaffold_19000018
OG0000428	1	1	2	2	1	2	Core	jgi|Trias1|153799|e_gw1.22.159.1	jgi|Triat2|93959|Triat1.fgenesh1_pg.C_scaffold_18000106	jgi|Trigui1|10774|transcript_OPB41113, jgi|Trigui1|33|transcript_OPB39954	jgi|Tripare1|360562|fgenesh1_kg.124_#_130_#_TRINITY_DN4350_c0_g1_i1, jgi|Tripare1|376170|fgenesh1_pm.43_#_31	jgi|Trire2|109370|fgenesh5_pg.C_scaffold_15000172	jgi|TriviGv29_8_2|31656|Trive1.e_gw1.3.1317.1, jgi|TriviGv29_8_2|34247|Trive1.e_gw1.4.1198.1
OG0000429	0	1	1	3	2	3	Dispensible		jgi|Triat2|191778|e_gw1.18.184.1	jgi|Trigui1|8198|transcript_OPB41505	jgi|Tripare1|316220|CE316219_1467, jgi|Tripare1|375314|fgenesh1_pm.23_#_30, jgi|Tripare1|398372|MIX3340_189_51	jgi|Trire2|58535|e_gw1.5.723.1, jgi|Trire2|67958|e_gw1.23.236.1	jgi|TriviGv29_8_2|127669|gw1.89.595.1, jgi|TriviGv29_8_2|54988|Trive1.fgenesh1_pm.C_scaffold_3000336, jgi|TriviGv29_8_2|63341|Trive1.fgenesh1_pg.C_scaffold_5000089
OG0000430	0	0	3	5	0	2	Dispensible			jgi|Trigui1|10456|transcript_OPB43300, jgi|Trigui1|10888|transcript_OPB36150, jgi|Trigui1|9099|transcript_OPB44990	jgi|Tripare1|379080|fgenesh1_pm.145_#_1, jgi|Tripare1|396421|MIX1389_2897_61, jgi|Tripare1|402387|MIX7355_219_17, jgi|Tripare1|402654|MIX7622_14_74, jgi|Tripare1|60263|CE60262_2051		jgi|TriviGv29_8_2|159631|e_gw1.87.777.1, jgi|TriviGv29_8_2|44835|Trive1.e_gw1.13.200.1
OG0000431	2	1	2	2	1	2	Core	jgi|Trias1|26141|gm1.4110_g, jgi|Trias1|52846|fgenesh1_kg.1_#_107_#_Locus9837v2rpkm0.00_PRE	jgi|Triat2|130100|Triat1.estExt_fgenesh1_pg.C_10307	jgi|Trigui1|10726|transcript_OPB41065, jgi|Trigui1|7365|transcript_OPB45178	jgi|Tripare1|371613|fgenesh1_kg.520_#_3_#_TRINITY_DN3417_c0_g1_i2, jgi|Tripare1|391985|gm1.8437_g	jgi|Trire2|81570|estExt_GeneWisePlus.C_250258	jgi|TriviGv29_8_2|193221|fgenesh1_pm.82_#_42, jgi|TriviGv29_8_2|231565|estExt_Genemark.C_850156
OG0000432	2	1	2	1	2	2	Core	jgi|Trias1|126882|e_gw1.1.2903.1, jgi|Trias1|26181|gm1.4150_g	jgi|Triat2|77858|Triat1.fgenesh1_pm.C_scaffold_1000443	jgi|Trigui1|4060|transcript_OPB37158, jgi|Trigui1|4820|transcript_OPB39126	jgi|Tripare1|402817|MIX7785_354_90	jgi|Trire2|110753|fgenesh5_pg.C_scaffold_22000066, jgi|Trire2|73250|kg2.C_scaffold_7000059	jgi|TriviGv29_8_2|192999|fgenesh1_pm.81_#_12, jgi|TriviGv29_8_2|39131|Trive1.e_gw1.7.586.1
OG0000433	2	2	2	1	1	2	Core	jgi|Trias1|181047|estExt_Genewise1Plus.C_1_t10387, jgi|Trias1|93559|estExt_fgenesh1_pg.C_180041	jgi|Triat2|77873|Triat1.fgenesh1_pm.C_scaffold_1000458, jgi|Triat2|81085|Triat1.fgenesh1_pm.C_scaffold_8000064	jgi|Trigui1|4801|transcript_OPB39107, jgi|Trigui1|7995|transcript_OPB41302	jgi|Tripare1|380877|fgenesh1_pm.259_#_14	jgi|Trire2|5330|fgenesh1_pm.C_scaffold_22000023	jgi|TriviGv29_8_2|41929|Trive1.e_gw1.10.312.1, jgi|TriviGv29_8_2|74722|Trive1.estExt_Genewise1Plus.C_71180
OG0000434	2	2	2	2	1	2	Core	jgi|Trias1|155882|estExt_Genewise1.C_1_t20274, jgi|Trias1|444822|MIX479_2_13	jgi|Triat2|135138|Triat1.estExt_Genewise1.C_12141, jgi|Triat2|321626|estExt_Genemark.C_contig_270835	jgi|Trigui1|8683|transcript_OPB43075, jgi|Trigui1|8684|transcript_OPB43076	jgi|Tripare1|361185|fgenesh1_kg.134_#_10_#_TRINITY_DN1899_c0_g1_i1, jgi|Tripare1|396237|MIX1205_100_66	jgi|Trire2|33586|gw1.9.309.1	jgi|TriviGv29_8_2|228611|Genemark.11265_g, jgi|TriviGv29_8_2|38411|Trive1.e_gw1.7.422.1
OG0000435	2	3	1	1	1	2	Core	jgi|Trias1|62965|fgenesh1_kg.23_#_25_#_Locus10580v1rpkm1.41, jgi|Trias1|85377|estExt_fgenesh1_pg.C_1_t10311	jgi|Triat2|158261|Triat1.estExt_Genewise1Plus.C_180076, jgi|Triat2|5273|Triat1.gw1.18.81.1, jgi|Triat2|78127|Triat1.fgenesh1_pm.C_scaffold_1000712	jgi|Trigui1|2762|transcript_OPB44448	jgi|Tripare1|379630|fgenesh1_pm.172_#_15	jgi|Trire2|105765|fgenesh5_pg.C_scaffold_5000550	jgi|TriviGv29_8_2|117234|gw1.92.250.1, jgi|TriviGv29_8_2|14145|Trive1.gw1.1.1104.1
OG0000436	1	2	2	2	1	2	Core	jgi|Trias1|445543|MIX1200_7_35	jgi|Triat2|30156|Triat1.e_gw1.1.3267.1, jgi|Triat2|31161|Triat1.e_gw1.1.3258.1	jgi|Trigui1|8614|transcript_OPB43006, jgi|Trigui1|8616|transcript_OPB43008	jgi|Tripare1|3850|CE3849_104, jgi|Tripare1|395105|MIX73_30_57	jgi|Trire2|105652|fgenesh5_pg.C_scaffold_5000437	jgi|TriviGv29_8_2|228686|Genemark.11340_g, jgi|TriviGv29_8_2|38815|Trive1.e_gw1.7.1103.1
OG0000437	2	2	1	2	1	2	Core	jgi|Trias1|450759|MIX6416_19_44, jgi|Trias1|68198|fgenesh1_pm.5_#_732	jgi|Triat2|163352|gw1.26.232.1, jgi|Triat2|322318|estExt_Genemark.C_contig_271613	jgi|Trigui1|4571|transcript_OPB37669	jgi|Tripare1|325038|CE325037_250, jgi|Tripare1|383397|fgenesh1_pm.713_#_1	jgi|Trire2|106677|fgenesh5_pg.C_scaffold_7000478	jgi|TriviGv29_8_2|224331|Genemark.6985_g, jgi|TriviGv29_8_2|2412|Trive1.gw1.44.4.1
OG0000438	1	1	2	2	2	2	Core	jgi|Trias1|43164|fgenesh1_pg.2_#_222	jgi|Triat2|300847|estExt_fgenesh1_kg.C_contig_260151	jgi|Trigui1|1779|transcript_OPB38677, jgi|Trigui1|4080|transcript_OPB37178	jgi|Tripare1|250942|CE250941_12527, jgi|Tripare1|375737|fgenesh1_pm.33_#_2	jgi|Trire2|27983|gw1.7.179.1, jgi|Trire2|27992|gw1.6.145.1	jgi|TriviGv29_8_2|218092|Genemark.746_g, jgi|TriviGv29_8_2|28615|Trive1.e_gw1.1.1844.1
OG0000439	1	1	2	2	1	3	Core	jgi|Trias1|130946|e_gw1.2.1251.1	jgi|Triat2|203473|e_gw1.26.1307.1	jgi|Trigui1|10370|transcript_OPB41845, jgi|Trigui1|1711|transcript_OPB38609	jgi|Tripare1|375628|fgenesh1_pm.30_#_33, jgi|Tripare1|382810|fgenesh1_pm.523_#_5	jgi|Trire2|121252|estExt_fgenesh5_pg.C_60345	jgi|TriviGv29_8_2|179499|estExt_Genewise1Plus.C_52186, jgi|TriviGv29_8_2|27992|Trive1.e_gw1.1.1683.1, jgi|TriviGv29_8_2|60564|Trive1.fgenesh1_pg.C_scaffold_1000549
OG0000440	2	2	1	1	1	2	Core	jgi|Trias1|130811|e_gw1.2.1033.1, jgi|Trias1|191475|estExt_Genewise1Plus.C_5_t40179	jgi|Triat2|225013|estExt_Genewise1Plus.C_contig_261112, jgi|Triat2|77483|Triat1.fgenesh1_pm.C_scaffold_1000068	jgi|Trigui1|1665|transcript_OPB38563	jgi|Tripare1|100216|CE100215_4328	jgi|Trire2|47077|estExt_Genewise1.C_60617	jgi|TriviGv29_8_2|191680|fgenesh1_pm.6_#_684, jgi|TriviGv29_8_2|60613|Trive1.fgenesh1_pg.C_scaffold_1000598
OG0000441	1	1	2	2	0	4	Dispensible	jgi|Trias1|451974|MIX7631_11_38	jgi|Triat2|33769|Triat1.e_gw1.2.2694.1	jgi|Trigui1|1316|transcript_OPB38214, jgi|Trigui1|5433|transcript_OPB36366	jgi|Tripare1|363923|fgenesh1_kg.188_#_79_#_TRINITY_DN2710_c0_g1_i1, jgi|Tripare1|395590|MIX558_2853_46		jgi|TriviGv29_8_2|120065|gw1.3.533.1, jgi|TriviGv29_8_2|147410|e_gw1.5.689.1, jgi|TriviGv29_8_2|151760|e_gw1.62.4.1, jgi|TriviGv29_8_2|29562|Trive1.e_gw1.1.664.1
OG0000442	2	3	2	1	0	2	Dispensible	jgi|Trias1|24041|gm1.2010_g, jgi|Trias1|79938|estExt_fgenesh1_pm.C_6_t20128	jgi|Triat2|309928|Genemark.6814_g, jgi|Triat2|88463|Triat1.fgenesh1_pg.C_scaffold_5000027, jgi|Triat2|88473|Triat1.fgenesh1_pg.C_scaffold_5000037	jgi|Trigui1|400|transcript_OPB40321, jgi|Trigui1|404|transcript_OPB40325	jgi|Tripare1|397313|MIX2281_2_31		jgi|TriviGv29_8_2|225381|Genemark.8035_g, jgi|TriviGv29_8_2|66855|Trive1.fgenesh1_pg.C_scaffold_12000155
OG0000443	3	3	2	1	0	1	Dispensible	jgi|Trias1|43984|fgenesh1_pg.3_#_97, jgi|Trias1|73489|fgenesh1_pm.16_#_36, jgi|Trias1|74479|fgenesh1_pm.24_#_19	jgi|Triat2|319764|estExt_Genemark.C_contig_250835, jgi|Triat2|8455|Triat1.gw1.21.47.1, jgi|Triat2|8464|Triat1.gw1.2.463.1	jgi|Trigui1|717|transcript_OPB40638, jgi|Trigui1|8408|transcript_OPB42800	jgi|Tripare1|383299|fgenesh1_pm.664_#_3		jgi|TriviGv29_8_2|8980|Trive1.gw1.4.548.1
OG0000444	1	1	1	2	1	3	Core	jgi|Trias1|132333|e_gw1.3.2299.1	jgi|Triat2|35745|Triat1.e_gw1.3.1859.1	jgi|Trigui1|11242|transcript_OPB35959	jgi|Tripare1|355664|fgenesh1_kg.68_#_68_#_TRINITY_DN2913_c0_g1_i4, jgi|Tripare1|394073|gm1.10525_g	jgi|Trire2|27422|gw1.13.91.1	jgi|TriviGv29_8_2|114785|gw1.5.240.1, jgi|TriviGv29_8_2|217408|Genemark.62_g, jgi|TriviGv29_8_2|62594|Trive1.fgenesh1_pg.C_scaffold_4000048
OG0000445	2	1	2	2	0	3	Dispensible	jgi|Trias1|29651|gm1.7620_g, jgi|Trias1|65800|fgenesh1_pm.3_#_255	jgi|Triat2|131523|Triat1.estExt_fgenesh1_pg.C_30636	jgi|Trigui1|2034|transcript_OPB38932, jgi|Trigui1|5388|transcript_OPB36321	jgi|Tripare1|22612|CE22611_3761, jgi|Tripare1|350950|fgenesh1_kg.29_#_42_#_TRINITY_DN1783_c0_g1_i3		jgi|TriviGv29_8_2|221156|Genemark.3810_g, jgi|TriviGv29_8_2|29738|Trive1.e_gw1.1.526.1, jgi|TriviGv29_8_2|70843|Trive1.fgenesh1_pg.C_scaffold_45000011
OG0000446	3	3	1	2	0	2	Dispensible	jgi|Trias1|60528|fgenesh1_kg.11_#_253_#_Locus10101v1rpkm1.69, jgi|Trias1|66013|fgenesh1_pm.3_#_468, jgi|Trias1|78540|estExt_fgenesh1_pm.C_4_t20275	jgi|Triat2|257773|fgenesh1_kg.contig_25_#_320_#_CBWT_CBYP_CBYT_CCAH_2215_1, jgi|Triat2|314648|estExt_Genemark.C_contig_150001, jgi|Triat2|93728|Triat1.fgenesh1_pg.C_scaffold_17000133	jgi|Trigui1|3175|transcript_OPB42063	jgi|Tripare1|380440|fgenesh1_pm.224_#_12, jgi|Tripare1|389941|gm1.6393_g		jgi|TriviGv29_8_2|179232|estExt_Genewise1Plus.C_51421, jgi|TriviGv29_8_2|61610|Trive1.fgenesh1_pg.C_scaffold_2000615
OG0000447	2	2	2	1	1	2	Core	jgi|Trias1|132677|e_gw1.3.935.1, jgi|Trias1|77437|estExt_fgenesh1_pm.C_3_t20059	jgi|Triat2|300344|estExt_fgenesh1_kg.C_contig_250221, jgi|Triat2|36779|Triat1.e_gw1.3.2273.1	jgi|Trigui1|5662|transcript_OPB36595, jgi|Trigui1|5710|transcript_OPB36643	jgi|Tripare1|195442|CE195441_5610	jgi|Trire2|121693|estExt_fgenesh5_pg.C_80372	jgi|TriviGv29_8_2|148409|e_gw1.5.1590.1, jgi|TriviGv29_8_2|17139|Trive1.gw1.6.876.1
OG0000448	2	1	2	1	1	2	Core	jgi|Trias1|161918|estExt_Genewise1.C_3_t40378, jgi|Trias1|29673|gm1.7642_g	jgi|Triat2|137796|Triat1.estExt_Genewise1.C_30507	jgi|Trigui1|5856|transcript_OPB36789, jgi|Trigui1|6138|transcript_OPB46032	jgi|Tripare1|364755|fgenesh1_kg.209_#_19_#_TRINITY_DN10185_c0_g1_i1	jgi|Trire2|60752|e_gw1.8.155.1	jgi|TriviGv29_8_2|37227|Trive1.e_gw1.6.1197.1, jgi|TriviGv29_8_2|62647|Trive1.fgenesh1_pg.C_scaffold_4000101
OG0000449	1	1	2	2	1	3	Core	jgi|Trias1|135216|e_gw1.4.2315.1	jgi|Triat2|47590|Triat1.e_gw1.10.791.1	jgi|Trigui1|10572|transcript_OPB43416, jgi|Trigui1|3445|transcript_OPB42333	jgi|Tripare1|368367|fgenesh1_kg.320_#_9_#_TRINITY_DN2651_c0_g1_i2, jgi|Tripare1|384263|gm1.715_g	jgi|Trire2|104071|fgenesh5_pg.C_scaffold_3000026	jgi|TriviGv29_8_2|225966|Genemark.8620_g, jgi|TriviGv29_8_2|29036|Trive1.e_gw1.1.366.1, jgi|TriviGv29_8_2|61347|Trive1.fgenesh1_pg.C_scaffold_2000352
OG0000450	2	1	2	2	1	2	Core	jgi|Trias1|25686|gm1.3655_g, jgi|Trias1|32409|gm1.10378_g	jgi|Triat2|49138|Triat1.e_gw1.12.1091.1	jgi|Trigui1|3791|transcript_OPB42679, jgi|Trigui1|9810|transcript_OPB43556	jgi|Tripare1|240734|CE240733_2268, jgi|Tripare1|376789|fgenesh1_pm.60_#_2	jgi|Trire2|67504|e_gw1.21.320.1	jgi|TriviGv29_8_2|59139|Trive1.fgenesh1_pm.C_scaffold_23000060, jgi|TriviGv29_8_2|61010|Trive1.fgenesh1_pg.C_scaffold_2000015
OG0000451	1	1	2	2	2	2	Core	jgi|Trias1|45643|fgenesh1_pg.4_#_836	jgi|Triat2|316839|estExt_Genemark.C_contig_210003	jgi|Trigui1|2107|transcript_OPB43793, jgi|Trigui1|2923|transcript_OPB44609	jgi|Tripare1|398582|MIX3550_8_29, jgi|Tripare1|401084|MIX6052_135_68	jgi|Trire2|62359|e_gw1.10.617.1, jgi|Trire2|69168|e_gw1.27.114.1	jgi|TriviGv29_8_2|32891|Trive1.e_gw1.3.476.1, jgi|TriviGv29_8_2|51667|Trive1.e_gw1.29.102.1
OG0000452	2	2	1	2	1	2	Core	jgi|Trias1|204055|estExt_Genewise1Plus.C_180102, jgi|Trias1|78937|estExt_fgenesh1_pm.C_5_t10259	jgi|Triat2|31829|Triat1.e_gw1.1.3288.1, jgi|Triat2|45054|Triat1.e_gw1.8.945.1	jgi|Trigui1|4283|transcript_OPB37381	jgi|Tripare1|381147|fgenesh1_pm.283_#_6, jgi|Tripare1|385005|gm1.1457_g	jgi|Trire2|106244|fgenesh5_pg.C_scaffold_7000045	jgi|TriviGv29_8_2|205900|fgenesh1_pg.89_#_369, jgi|TriviGv29_8_2|55531|Trive1.fgenesh1_pm.C_scaffold_5000156
OG0000453	2	2	2	1	1	2	Core	jgi|Trias1|165207|estExt_Genewise1.C_5_t20204, jgi|Trias1|74414|fgenesh1_pm.22_#_50	jgi|Triat2|295603|estExt_fgenesh1_pm.C_contig_271057, jgi|Triat2|53974|Triat1.e_gw1.18.404.1	jgi|Trigui1|3858|transcript_OPB42746, jgi|Trigui1|4192|transcript_OPB37290	jgi|Tripare1|316929|CE316928_17931	jgi|Trire2|60177|e_gw1.7.197.1	jgi|TriviGv29_8_2|36012|Trive1.e_gw1.5.162.1, jgi|TriviGv29_8_2|52696|Trive1.e_gw1.36.25.1
OG0000454	1	2	2	2	2	1	Core	jgi|Trias1|456379|MIX12036_308_69	jgi|Triat2|10801|Triat1.gw1.17.327.1, jgi|Triat2|28641|Triat1.e_gw1.1.3087.1	jgi|Trigui1|2361|transcript_OPB44047, jgi|Trigui1|4178|transcript_OPB37276	jgi|Tripare1|316427|CE316426_347, jgi|Tripare1|365851|fgenesh1_kg.236_#_13_#_TRINITY_DN3405_c1_g1_i1	jgi|Trire2|106362|fgenesh5_pg.C_scaffold_7000163, jgi|Trire2|108793|fgenesh5_pg.C_scaffold_13000139	jgi|TriviGv29_8_2|36433|Trive1.e_gw1.5.473.1
OG0000455	1	2	3	1	0	2	Dispensible	jgi|Trias1|88800|estExt_fgenesh1_pg.C_5_t10386	jgi|Triat2|31414|Triat1.e_gw1.1.1807.1, jgi|Triat2|44209|Triat1.e_gw1.8.1061.1	jgi|Trigui1|4123|transcript_OPB37221, jgi|Trigui1|4615|transcript_OPB37713, jgi|Trigui1|8853|transcript_OPB44744	jgi|Tripare1|193574|CE193573_2078		jgi|TriviGv29_8_2|193343|fgenesh1_pm.83_#_20, jgi|TriviGv29_8_2|35482|Trive1.e_gw1.5.1166.1
OG0000456	2	2	2	2	0	2	Dispensible	jgi|Trias1|137196|e_gw1.5.768.1, jgi|Trias1|68336|fgenesh1_pm.6_#_81	jgi|Triat2|38183|Triat1.e_gw1.4.2060.1, jgi|Triat2|80102|Triat1.fgenesh1_pm.C_scaffold_4000557	jgi|Trigui1|10718|transcript_OPB41057, jgi|Trigui1|10796|transcript_OPB41135	jgi|Tripare1|380388|fgenesh1_pm.221_#_3, jgi|Tripare1|400247|MIX5215_4_39		jgi|TriviGv29_8_2|154427|e_gw1.79.279.1, jgi|TriviGv29_8_2|32792|Trive1.e_gw1.3.1168.1
OG0000457	1	2	2	1	1	2	Core	jgi|Trias1|393062|CE186966_17973	jgi|Triat2|186410|e_gw1.10.135.1, jgi|Triat2|302386|estExt_fgenesh1_kg.C_contig_271020	jgi|Trigui1|4534|transcript_OPB37632, jgi|Trigui1|7371|transcript_OPB45184	jgi|Tripare1|120626|CE120625_66856	jgi|Trire2|106646|fgenesh5_pg.C_scaffold_7000447	jgi|TriviGv29_8_2|209780|estExt_fgenesh1_pg.C_810151, jgi|TriviGv29_8_2|30537|Trive1.e_gw1.2.860.1
OG0000458	2	1	2	1	2	2	Core	jgi|Trias1|145349|e_gw1.10.1056.1, jgi|Trias1|394000|CE187904_84	jgi|Triat2|146350|Triat1.estExt_fgenesh1_kg.C_40050	jgi|Trigui1|377|transcript_OPB40298, jgi|Trigui1|4589|transcript_OPB37687	jgi|Tripare1|363967|fgenesh1_kg.189_#_34_#_TRINITY_DN5076_c0_g1_i2	jgi|Trire2|106695|fgenesh5_pg.C_scaffold_7000496, jgi|Trire2|76601|estExt_GeneWisePlus.C_50808	jgi|TriviGv29_8_2|215055|estExt_fgenesh1_kg.C_10065, jgi|TriviGv29_8_2|231246|estExt_Genemark.C_810204
OG0000459	1	0	3	3	0	2	Dispensible	jgi|Trias1|68250|fgenesh1_pm.5_#_784		jgi|Trigui1|10326|transcript_OPB41801, jgi|Trigui1|7674|transcript_OPB45487, jgi|Trigui1|9228|transcript_OPB45692	jgi|Tripare1|363004|fgenesh1_kg.168_#_50_#_TRINITY_DN4092_c0_g1_i1, jgi|Tripare1|366778|fgenesh1_kg.262_#_38_#_TRINITY_DN3174_c0_g1_i1, jgi|Tripare1|402512|MIX7480_13167_37		jgi|TriviGv29_8_2|67735|Trive1.fgenesh1_pg.C_scaffold_14000293, jgi|TriviGv29_8_2|70774|Trive1.fgenesh1_pg.C_scaffold_41000017
OG0000460	1	1	2	3	1	2	Core	jgi|Trias1|166471|estExt_Genewise1.C_6_t10237	jgi|Triat2|88959|Triat1.fgenesh1_pg.C_scaffold_5000523	jgi|Trigui1|435|transcript_OPB40356, jgi|Trigui1|7238|transcript_OPB47132	jgi|Tripare1|154086|CE154085_675, jgi|Tripare1|209499|CE209498_147, jgi|Tripare1|209594|CE209593_159	jgi|Trire2|111307|fgenesh5_pg.C_scaffold_25000149	jgi|TriviGv29_8_2|196917|fgenesh1_pg.1_#_274, jgi|TriviGv29_8_2|67255|Trive1.fgenesh1_pg.C_scaffold_13000206
OG0000461	2	3	2	1	1	1	Core	jgi|Trias1|72952|fgenesh1_pm.14_#_212, jgi|Trias1|89158|estExt_fgenesh1_pg.C_6_t10099	jgi|Triat2|198078|e_gw1.24.1573.1, jgi|Triat2|86053|Triat1.fgenesh1_pg.C_scaffold_2000446, jgi|Triat2|88312|Triat1.fgenesh1_pg.C_scaffold_4000694	jgi|Trigui1|782|transcript_OPB40703, jgi|Trigui1|9952|transcript_OPB43698	jgi|Tripare1|402697|MIX7665_42_45	jgi|Trire2|105455|fgenesh5_pg.C_scaffold_5000240	jgi|TriviGv29_8_2|131496|gw1.2.1383.1
OG0000462	1	1	2	2	2	2	Core	jgi|Trias1|139832|e_gw1.6.781.1	jgi|Triat2|219230|estExt_Genewise1Plus.C_contig_230208	jgi|Trigui1|7279|transcript_OPB47173, jgi|Trigui1|7291|transcript_OPB45104	jgi|Tripare1|372528|fgenesh1_kg.613_#_8_#_TRINITY_DN2468_c0_g1_i2, jgi|Tripare1|388923|gm1.5375_g	jgi|Trire2|29642|gw1.3.294.1, jgi|Trire2|66935|e_gw1.20.269.1	jgi|TriviGv29_8_2|182171|estExt_Genewise1Plus.C_850186, jgi|TriviGv29_8_2|44422|Trive1.e_gw1.13.473.1
OG0000463	1	1	3	0	1	3	Dispensible	jgi|Trias1|139642|e_gw1.6.800.1	jgi|Triat2|219831|estExt_Genewise1Plus.C_contig_230845	jgi|Trigui1|3860|transcript_OPB42748, jgi|Trigui1|7574|transcript_OPB45387, jgi|Trigui1|7836|transcript_OPB45649		jgi|Trire2|111095|fgenesh5_pg.C_scaffold_24000083	jgi|TriviGv29_8_2|136558|gw1.77.236.1, jgi|TriviGv29_8_2|192046|fgenesh1_pm.69_#_8, jgi|TriviGv29_8_2|59873|Trive1.fgenesh1_pm.C_scaffold_38000001
OG0000464	2	3	2	2	0	2	Dispensible	jgi|Trias1|139846|e_gw1.6.1177.1, jgi|Trias1|28013|gm1.5982_g	jgi|Triat2|299540|estExt_fgenesh1_kg.C_contig_230268, jgi|Triat2|35115|Triat1.e_gw1.2.2221.1, jgi|Triat2|53567|Triat1.e_gw1.17.359.1	jgi|Trigui1|7728|transcript_OPB45541, jgi|Trigui1|8497|transcript_OPB42889	jgi|Tripare1|376374|fgenesh1_pm.48_#_37, jgi|Tripare1|403931|MIX8899_34_52		jgi|TriviGv29_8_2|53354|Trive1.e_gw1.47.11.1, jgi|TriviGv29_8_2|69398|Trive1.fgenesh1_pg.C_scaffold_22000056
OG0000465	4	4	0	0	1	1	Dispensible	jgi|Trias1|113096|gw1.10.799.1, jgi|Trias1|113626|gw1.6.1198.1, jgi|Trias1|460066|MIX15723_77_59, jgi|Trias1|97748|gw1.11.180.1	jgi|Triat2|194077|e_gw1.21.895.1, jgi|Triat2|306406|Genemark.3292_g, jgi|Triat2|308110|Genemark.4996_g, jgi|Triat2|318326|estExt_Genemark.C_contig_240086			jgi|Trire2|70907|e_gw1.44.15.1	jgi|TriviGv29_8_2|19595|Trive1.gw1.27.189.1
OG0000466	1	1	2	1	1	3	Core	jgi|Trias1|68884|fgenesh1_pm.6_#_629	jgi|Triat2|41319|Triat1.e_gw1.5.1526.1	jgi|Trigui1|4393|transcript_OPB37491, jgi|Trigui1|7837|transcript_OPB45650	jgi|Tripare1|370004|fgenesh1_kg.404_#_3_#_TRINITY_DN6692_c0_g1_i1	jgi|Trire2|108586|fgenesh5_pg.C_scaffold_12000205	jgi|TriviGv29_8_2|192040|fgenesh1_pm.69_#_2, jgi|TriviGv29_8_2|223748|Genemark.6402_g, jgi|TriviGv29_8_2|79707|Trive1.estExt_fgenesh1_pg.C_50314
OG0000467	3	2	2	0	1	2	Dispensible	jgi|Trias1|153920|e_gw1.23.172.1, jgi|Trias1|180131|estExt_Genewise1.C_260051, jgi|Trias1|27041|gm1.5010_g	jgi|Triat2|290133|estExt_fgenesh1_pm.C_contig_180038, jgi|Triat2|291155|estExt_fgenesh1_pm.C_contig_210026	jgi|Trigui1|10786|transcript_OPB41125, jgi|Trigui1|10881|transcript_OPB36143		jgi|Trire2|70932|e_gw1.45.9.1	jgi|TriviGv29_8_2|192541|fgenesh1_pm.77_#_39, jgi|TriviGv29_8_2|47265|Trive1.e_gw1.17.64.1
OG0000468	2	2	2	2	0	2	Dispensible	jgi|Trias1|69369|fgenesh1_pm.7_#_451, jgi|Trias1|70932|fgenesh1_pm.10_#_66	jgi|Triat2|220414|estExt_Genewise1Plus.C_contig_240140, jgi|Triat2|288356|estExt_fgenesh1_pg.C_contig_290239	jgi|Trigui1|2333|transcript_OPB44019, jgi|Trigui1|609|transcript_OPB40530	jgi|Tripare1|229137|CE229136_1573, jgi|Tripare1|388163|gm1.4615_g		jgi|TriviGv29_8_2|140059|e_gw1.1.407.1, jgi|TriviGv29_8_2|219365|Genemark.2019_g
OG0000469	1	1	3	1	0	3	Dispensible	jgi|Trias1|47482|fgenesh1_pg.7_#_462	jgi|Triat2|290131|estExt_fgenesh1_pm.C_contig_180036	jgi|Trigui1|10941|transcript_OPB36203, jgi|Trigui1|10944|transcript_OPB36206, jgi|Trigui1|962|transcript_OPB40883	jgi|Tripare1|381506|fgenesh1_pm.317_#_6		jgi|TriviGv29_8_2|151534|e_gw1.55.11.1, jgi|TriviGv29_8_2|38638|Trive1.e_gw1.7.275.1, jgi|TriviGv29_8_2|48837|Trive1.e_gw1.20.90.1
OG0000470	1	1	3	2	1	2	Core	jgi|Trias1|27615|gm1.5584_g	jgi|Triat2|48890|Triat1.e_gw1.11.945.1	jgi|Trigui1|11166|transcript_OPB36040, jgi|Trigui1|2186|transcript_OPB43872, jgi|Trigui1|4736|transcript_OPB39042	jgi|Tripare1|373836|fgenesh1_pm.2_#_45, jgi|Tripare1|403083|MIX8051_10_71	jgi|Trire2|111499|fgenesh5_pg.C_scaffold_27000070	jgi|TriviGv29_8_2|55099|Trive1.fgenesh1_pm.C_scaffold_3000447, jgi|TriviGv29_8_2|64733|Trive1.fgenesh1_pg.C_scaffold_7000400
OG0000471	1	2	2	2	1	2	Core	jgi|Trias1|141799|e_gw1.8.322.1	jgi|Triat2|210758|estExt_Genewise1Plus.C_contig_120287, jgi|Triat2|41723|Triat1.e_gw1.6.1058.1	jgi|Trigui1|10803|transcript_OPB41142, jgi|Trigui1|2141|transcript_OPB43827	jgi|Tripare1|321548|CE321547_1919, jgi|Tripare1|369175|fgenesh1_kg.359_#_5_#_TRINITY_DN9343_c0_g1_i1	jgi|Trire2|105157|fgenesh5_pg.C_scaffold_4000535	jgi|TriviGv29_8_2|180219|estExt_Genewise1Plus.C_410005, jgi|TriviGv29_8_2|222291|Genemark.4945_g
OG0000472	1	2	2	2	1	2	Core	jgi|Trias1|171903|estExt_Genewise1.C_9_t30438	jgi|Triat2|34473|Triat1.e_gw1.2.1371.1, jgi|Triat2|82978|Triat1.fgenesh1_pm.C_scaffold_14000053	jgi|Trigui1|11093|transcript_OPB35967, jgi|Trigui1|8861|transcript_OPB44752	jgi|Tripare1|375523|fgenesh1_pm.28_#_4, jgi|Tripare1|380702|fgenesh1_pm.243_#_1	jgi|Trire2|104557|fgenesh5_pg.C_scaffold_3000512	jgi|TriviGv29_8_2|137096|gw1.70.160.1, jgi|TriviGv29_8_2|46185|Trive1.e_gw1.15.429.1
OG0000473	1	2	3	1	1	2	Core	jgi|Trias1|70945|fgenesh1_pm.10_#_79	jgi|Triat2|299631|estExt_fgenesh1_kg.C_contig_240041, jgi|Triat2|88567|Triat1.fgenesh1_pg.C_scaffold_5000131	jgi|Trigui1|2046|transcript_OPB43732, jgi|Trigui1|4601|transcript_OPB37699, jgi|Trigui1|587|transcript_OPB40508	jgi|Tripare1|261490|CE261489_21008	jgi|Trire2|51686|estExt_Genewise1.C_250006	jgi|TriviGv29_8_2|193155|fgenesh1_pm.81_#_168, jgi|TriviGv29_8_2|72932|Trive1.estExt_Genewise1Plus.C_40319
OG0000474	2	2	2	1	1	2	Core	jgi|Trias1|148676|e_gw1.13.564.1, jgi|Trias1|59960|fgenesh1_kg.10_#_186_#_Locus7328v2rpkm0.73	jgi|Triat2|291343|estExt_fgenesh1_pm.C_contig_210249, jgi|Triat2|318442|estExt_Genemark.C_contig_240228	jgi|Trigui1|474|transcript_OPB40395, jgi|Trigui1|6324|transcript_OPB46218	jgi|Tripare1|366596|fgenesh1_kg.258_#_34_#_TRINITY_DN11059_c0_g3_i1	jgi|Trire2|124296|estExt_fgenesh5_pg.C_620003	jgi|TriviGv29_8_2|33558|Trive1.e_gw1.4.1190.1, jgi|TriviGv29_8_2|47523|Trive1.e_gw1.17.428.1
OG0000475	1	1	2	2	2	2	Core	jgi|Trias1|60030|fgenesh1_kg.10_#_256_#_Locus2787v1rpkm46.29	jgi|Triat2|39327|Triat1.e_gw1.4.371.1	jgi|Trigui1|393|transcript_OPB40314, jgi|Trigui1|4848|transcript_OPB39154	jgi|Tripare1|394379|gm1.10831_g, jgi|Tripare1|402368|MIX7336_22_94	jgi|Trire2|58584|e_gw1.5.782.1, jgi|Trire2|81082|estExt_GeneWisePlus.C_220157	jgi|TriviGv29_8_2|140684|e_gw1.1.1640.1, jgi|TriviGv29_8_2|87413|Trive1.estExt_Genewise1.C_71296
OG0000476	2	1	2	2	1	2	Core	jgi|Trias1|198462|estExt_Genewise1Plus.C_10_t30116, jgi|Trias1|201328|estExt_Genewise1Plus.C_13_t20178	jgi|Triat2|299817|estExt_fgenesh1_kg.C_contig_240227	jgi|Trigui1|4368|transcript_OPB37466, jgi|Trigui1|7666|transcript_OPB45479	jgi|Tripare1|364550|fgenesh1_kg.200_#_50_#_TRINITY_DN1392_c0_g1_i3, jgi|Tripare1|373414|fgenesh1_kg.774_#_9_#_TRINITY_DN5071_c0_g1_i1	jgi|Trire2|22633|estExt_fgenesh1_pm.C_120127	jgi|TriviGv29_8_2|59188|Trive1.fgenesh1_pm.C_scaffold_24000002, jgi|TriviGv29_8_2|86266|Trive1.estExt_Genewise1.C_50727
OG0000477	2	1	1	1	3	2	Core	jgi|Trias1|145484|e_gw1.10.878.1, jgi|Trias1|49582|fgenesh1_pg.11_#_159	jgi|Triat2|221207|estExt_Genewise1Plus.C_contig_241008	jgi|Trigui1|4055|transcript_OPB37153	jgi|Tripare1|355472|fgenesh1_kg.66_#_104_#_TRINITY_DN4174_c0_g1_i1	jgi|Trire2|105383|fgenesh5_pg.C_scaffold_5000168, jgi|Trire2|110267|fgenesh5_pg.C_scaffold_19000152, jgi|Trire2|79111|estExt_GeneWisePlus.C_120414	jgi|TriviGv29_8_2|122917|gw1.88.445.1, jgi|TriviGv29_8_2|35229|Trive1.e_gw1.5.1082.1
OG0000478	1	3	3	1	1	1	Core	jgi|Trias1|173127|estExt_Genewise1.C_10_t30201	jgi|Triat2|269919|fgenesh1_pg.contig_13_#_249, jgi|Triat2|38831|Triat1.e_gw1.4.2014.1, jgi|Triat2|45376|Triat1.e_gw1.8.434.1	jgi|Trigui1|4051|transcript_OPB37149, jgi|Trigui1|8811|transcript_OPB44702, jgi|Trigui1|8903|transcript_OPB44794	jgi|Tripare1|292316|CE292315_220	jgi|Trire2|63435|e_gw1.12.507.1	jgi|TriviGv29_8_2|63579|Trive1.fgenesh1_pg.C_scaffold_5000327
OG0000479	2	3	2	1	1	1	Core	jgi|Trias1|39190|estExt_Genemark1.C_110055, jgi|Trias1|49913|fgenesh1_pg.11_#_490	jgi|Triat2|256580|fgenesh1_kg.contig_22_#_295_#_CBWT_CBYP_CBYT_CCAH_668_1, jgi|Triat2|281214|estExt_fgenesh1_pg.C_contig_170345, jgi|Triat2|287612|estExt_fgenesh1_pg.C_contig_271591	jgi|Trigui1|11188|transcript_OPB36062, jgi|Trigui1|914|transcript_OPB40835	jgi|Tripare1|339190|CE339189_538	jgi|Trire2|58717|e_gw1.5.717.1	jgi|TriviGv29_8_2|83408|Trive1.estExt_fgenesh1_pm.C_200035
OG0000480	1	1	2	2	2	2	Core	jgi|Trias1|60369|fgenesh1_kg.11_#_94_#_Locus5768v1rpkm13.32	jgi|Triat2|218810|estExt_Genewise1Plus.C_contig_220911	jgi|Trigui1|10648|transcript_OPB40987, jgi|Trigui1|6640|transcript_OPB46534	jgi|Tripare1|272282|CE272281_534, jgi|Tripare1|365307|fgenesh1_kg.222_#_18_#_TRINITY_DN10988_c0_g1_i1	jgi|Trire2|21876|estExt_fgenesh1_pm.C_50041, jgi|Trire2|65097|e_gw1.15.326.1	jgi|TriviGv29_8_2|50895|Trive1.e_gw1.26.60.1, jgi|TriviGv29_8_2|58862|Trive1.fgenesh1_pm.C_scaffold_20000079
OG0000481	1	1	2	2	2	2	Core	jgi|Trias1|146774|e_gw1.11.623.1	jgi|Triat2|80932|Triat1.fgenesh1_pm.C_scaffold_7000304	jgi|Trigui1|10654|transcript_OPB40993, jgi|Trigui1|4850|transcript_OPB39156	jgi|Tripare1|387093|gm1.3545_g, jgi|Tripare1|398146|MIX3114_326_66	jgi|Trire2|5347|fgenesh1_pm.C_scaffold_22000040, jgi|Trire2|59056|e_gw1.5.761.1	jgi|TriviGv29_8_2|128288|gw1.92.826.1, jgi|TriviGv29_8_2|48947|Trive1.e_gw1.20.86.1
OG0000482	1	1	2	3	1	2	Core	jgi|Trias1|91744|estExt_fgenesh1_pg.C_11_t10161	jgi|Triat2|179014|gw1.22.921.1	jgi|Trigui1|10677|transcript_OPB41016, jgi|Trigui1|10990|transcript_OPB36252	jgi|Tripare1|371926|fgenesh1_kg.543_#_11_#_TRINITY_DN3628_c0_g1_i2, jgi|Tripare1|373447|fgenesh1_kg.796_#_2_#_TRINITY_DN3986_c0_g4_i2, jgi|Tripare1|394696|gm1.11148_g	jgi|Trire2|105363|fgenesh5_pg.C_scaffold_5000148	jgi|TriviGv29_8_2|191577|fgenesh1_pm.6_#_581, jgi|TriviGv29_8_2|224405|Genemark.7059_g
OG0000483	1	2	2	1	1	3	Core	jgi|Trias1|446847|MIX2504_8_82	jgi|Triat2|42971|Triat1.e_gw1.7.1044.1, jgi|Triat2|45671|Triat1.e_gw1.9.1279.1	jgi|Trigui1|10691|transcript_OPB41030, jgi|Trigui1|3805|transcript_OPB42693	jgi|Tripare1|366971|fgenesh1_kg.269_#_32_#_TRINITY_DN11118_c0_g1_i1	jgi|Trire2|105379|fgenesh5_pg.C_scaffold_5000164	jgi|TriviGv29_8_2|192081|fgenesh1_pm.69_#_43, jgi|TriviGv29_8_2|28390|Trive1.e_gw1.1.1450.1, jgi|TriviGv29_8_2|47120|Trive1.e_gw1.16.428.1
OG0000484	1	2	2	2	1	2	Core	jgi|Trias1|49688|fgenesh1_pg.11_#_265	jgi|Triat2|298116|estExt_fgenesh1_kg.C_contig_180169, jgi|Triat2|46589|Triat1.e_gw1.9.1255.1	jgi|Trigui1|3927|transcript_OPB37025, jgi|Trigui1|6153|transcript_OPB46047	jgi|Tripare1|394222|gm1.10674_g, jgi|Tripare1|402290|MIX7258_18_99	jgi|Trire2|106661|fgenesh5_pg.C_scaffold_7000462	jgi|TriviGv29_8_2|30331|Trive1.e_gw1.2.1237.1, jgi|TriviGv29_8_2|58943|Trive1.fgenesh1_pm.C_scaffold_21000067
OG0000485	1	2	4	1	0	1	Dispensible	jgi|Trias1|447653|MIX3310_4_25	jgi|Triat2|89285|Triat1.fgenesh1_pg.C_scaffold_6000246, jgi|Triat2|90321|Triat1.fgenesh1_pg.C_scaffold_8000188	jgi|Trigui1|10992|transcript_OPB36254, jgi|Trigui1|11068|transcript_OPB43244, jgi|Trigui1|2938|transcript_OPB44624, jgi|Trigui1|624|transcript_OPB40545	jgi|Tripare1|381453|fgenesh1_pm.312_#_1		jgi|TriviGv29_8_2|49491|Trive1.e_gw1.21.428.1
OG0000486	1	1	2	2	2	2	Core	jgi|Trias1|147738|e_gw1.12.936.1	jgi|Triat2|42213|Triat1.e_gw1.6.611.1	jgi|Trigui1|2971|transcript_OPB44657, jgi|Trigui1|9869|transcript_OPB43615	jgi|Tripare1|365177|fgenesh1_kg.218_#_31_#_TRINITY_DN3135_c0_g1_i1, jgi|Tripare1|375809|fgenesh1_pm.34_#_20	jgi|Trire2|67446|e_gw1.21.73.1, jgi|Trire2|78409|estExt_GeneWisePlus.C_100443	jgi|TriviGv29_8_2|225185|Genemark.7839_g, jgi|TriviGv29_8_2|50035|Trive1.e_gw1.23.195.1
OG0000487	2	1	2	2	1	2	Core	jgi|Trias1|30111|gm1.8080_g, jgi|Trias1|83999|estExt_fgenesh1_pm.C_160065	jgi|Triat2|259849|fgenesh1_kg.contig_28_#_94_#_contig19599_LC_2660_483	jgi|Trigui1|10127|transcript_OPB37877, jgi|Trigui1|373|transcript_OPB40294	jgi|Tripare1|363976|fgenesh1_kg.189_#_43_#_TRINITY_DN4159_c0_g1_i2, jgi|Tripare1|384160|gm1.612_g	jgi|Trire2|107776|fgenesh5_pg.C_scaffold_10000166	jgi|TriviGv29_8_2|34053|Trive1.e_gw1.4.1602.1, jgi|TriviGv29_8_2|49232|Trive1.e_gw1.21.106.1
OG0000488	1	1	2	3	1	2	Core	jgi|Trias1|148671|e_gw1.13.4.1	jgi|Triat2|93337|Triat1.fgenesh1_pg.C_scaffold_16000008	jgi|Trigui1|6079|transcript_OPB45973, jgi|Trigui1|6433|transcript_OPB46327	jgi|Tripare1|183348|CE183347_396, jgi|Tripare1|376171|fgenesh1_pm.43_#_32, jgi|Tripare1|380692|fgenesh1_pm.242_#_4	jgi|Trire2|64937|e_gw1.15.353.1	jgi|TriviGv29_8_2|151313|e_gw1.43.2.1, jgi|TriviGv29_8_2|47153|Trive1.e_gw1.17.402.1
OG0000489	1	1	4	1	1	2	Core	jgi|Trias1|72770|fgenesh1_pm.14_#_30	jgi|Triat2|300099|estExt_fgenesh1_kg.C_contig_240509	jgi|Trigui1|10964|transcript_OPB36226, jgi|Trigui1|3864|transcript_OPB42752, jgi|Trigui1|4632|transcript_OPB37730, jgi|Trigui1|9775|transcript_OPB43521	jgi|Tripare1|39606|CE39605_29207	jgi|Trire2|80863|estExt_GeneWisePlus.C_210075	jgi|TriviGv29_8_2|77925|Trive1.estExt_Genewise1Plus.C_230240, jgi|TriviGv29_8_2|78759|Trive1.estExt_fgenesh1_pg.C_10177
OG0000490	1	1	2	2	2	2	Core	jgi|Trias1|149833|e_gw1.14.170.1	jgi|Triat2|151203|Triat1.estExt_Genewise1Plus.C_40101	jgi|Trigui1|4825|transcript_OPB39131, jgi|Trigui1|9806|transcript_OPB43552	jgi|Tripare1|361485|fgenesh1_kg.137_#_22_#_TRINITY_DN2782_c0_g1_i1, jgi|Tripare1|369679|fgenesh1_kg.391_#_8_#_TRINITY_DN4907_c0_g1_i1	jgi|Trire2|123473|estExt_fgenesh5_pg.C_220071, jgi|Trire2|80875|estExt_GeneWisePlus.C_210095	jgi|TriviGv29_8_2|198016|fgenesh1_pg.2_#_676, jgi|TriviGv29_8_2|39080|Trive1.e_gw1.7.1148.1
OG0000491	2	2	2	1	1	2	Core	jgi|Trias1|177914|estExt_Genewise1.C_160180, jgi|Trias1|92708|estExt_fgenesh1_pg.C_140052	jgi|Triat2|35193|Triat1.e_gw1.2.1098.1, jgi|Triat2|87657|Triat1.fgenesh1_pg.C_scaffold_4000039	jgi|Trigui1|10773|transcript_OPB41112, jgi|Trigui1|3466|transcript_OPB42354	jgi|Tripare1|230930|CE230929_8852	jgi|Trire2|76366|estExt_GeneWisePlus.C_50366	jgi|TriviGv29_8_2|46934|Trive1.e_gw1.16.218.1, jgi|TriviGv29_8_2|61327|Trive1.fgenesh1_pg.C_scaffold_2000332
OG0000492	1	1	2	1	3	2	Core	jgi|Trias1|62278|fgenesh1_kg.17_#_15_#_Locus9600v1rpkm2.05	jgi|Triat2|50989|Triat1.e_gw1.13.864.1	jgi|Trigui1|10305|transcript_OPB41780, jgi|Trigui1|9051|transcript_OPB44942	jgi|Tripare1|62841|CE62840_131	jgi|Trire2|42264|gw1.38.63.1, jgi|Trire2|66370|e_gw1.18.321.1, jgi|Trire2|67117|e_gw1.20.305.1	jgi|TriviGv29_8_2|136608|gw1.83.597.1, jgi|TriviGv29_8_2|6590|Trive1.gw1.14.213.1
OG0000493	2	2	2	2	0	2	Dispensible	jgi|Trias1|152383|e_gw1.18.39.1, jgi|Trias1|73892|fgenesh1_pm.18_#_44	jgi|Triat2|44738|Triat1.e_gw1.8.339.1, jgi|Triat2|90221|Triat1.fgenesh1_pg.C_scaffold_8000088	jgi|Trigui1|7997|transcript_OPB41304, jgi|Trigui1|7998|transcript_OPB41305	jgi|Tripare1|367397|fgenesh1_kg.283_#_15_#_TRINITY_DN11190_c0_g1_i1, jgi|Tripare1|399179|MIX4147_38_80		jgi|TriviGv29_8_2|42254|Trive1.e_gw1.10.177.1, jgi|TriviGv29_8_2|57245|Trive1.fgenesh1_pm.C_scaffold_10000257
OG0000494	2	2	2	1	1	2	Core	jgi|Trias1|328757|CE122661_10877, jgi|Trias1|63024|fgenesh1_kg.26_#_21_#_Locus6725v1rpkm8.62	jgi|Triat2|288788|estExt_fgenesh1_pm.C_contig_130032, jgi|Triat2|46613|Triat1.e_gw1.9.988.1	jgi|Trigui1|44|transcript_OPB39965, jgi|Trigui1|779|transcript_OPB40700	jgi|Tripare1|170567|CE170566_8942	jgi|Trire2|72526|kg2.C_scaffold_28000022	jgi|TriviGv29_8_2|151713|e_gw1.60.9.1, jgi|TriviGv29_8_2|63208|Trive1.fgenesh1_pg.C_scaffold_4000662
OG0000495	1	2	2	1	1	3	Core	jgi|Trias1|74472|fgenesh1_pm.24_#_12	jgi|Triat2|288591|estExt_fgenesh1_pm.C_contig_100042, jgi|Triat2|322918|estExt_Genemark.C_contig_280595	jgi|Trigui1|10428|transcript_OPB43272, jgi|Trigui1|4021|transcript_OPB37119	jgi|Tripare1|370165|fgenesh1_kg.417_#_4_#_TRINITY_DN2177_c0_g1_i1	jgi|Trire2|106487|fgenesh5_pg.C_scaffold_7000288	jgi|TriviGv29_8_2|137784|gw1.78.348.1, jgi|TriviGv29_8_2|29097|Trive1.e_gw1.1.1401.1, jgi|TriviGv29_8_2|67189|Trive1.fgenesh1_pg.C_scaffold_13000140
OG0000496	0	1	2	1	1	3	Dispensible		jgi|Triat2|40647|Triat1.e_gw1.5.605.1	jgi|Trigui1|5476|transcript_OPB36409, jgi|Trigui1|7647|transcript_OPB45460	jgi|Tripare1|208630|CE208629_508	jgi|Trire2|111146|fgenesh5_pg.C_scaffold_24000134	jgi|TriviGv29_8_2|200150|fgenesh1_pg.5_#_553, jgi|TriviGv29_8_2|228175|Genemark.10829_g, jgi|TriviGv29_8_2|69642|Trive1.fgenesh1_pg.C_scaffold_24000017
OG0000497	0	0	3	2	0	4	Dispensible			jgi|Trigui1|10836|transcript_OPB36098, jgi|Trigui1|7039|transcript_OPB46933, jgi|Trigui1|861|transcript_OPB40782	jgi|Tripare1|380957|fgenesh1_pm.265_#_9, jgi|Tripare1|389834|gm1.6286_g		jgi|TriviGv29_8_2|222595|Genemark.5249_g, jgi|TriviGv29_8_2|23442|Trive1.gw1.29.199.1, jgi|TriviGv29_8_2|67441|Trive1.fgenesh1_pg.C_scaffold_13000392, jgi|TriviGv29_8_2|69000|Trive1.fgenesh1_pg.C_scaffold_20000029
OG0000498	0	0	2	3	1	2	Dispensible			jgi|Trigui1|2680|transcript_OPB44366, jgi|Trigui1|3919|transcript_OPB37017	jgi|Tripare1|358463|fgenesh1_kg.101_#_70_#_TRINITY_DN10358_c0_g1_i1, jgi|Tripare1|376741|fgenesh1_pm.58_#_19, jgi|Tripare1|377984|fgenesh1_pm.101_#_23	jgi|Trire2|108457|fgenesh5_pg.C_scaffold_12000076	jgi|TriviGv29_8_2|197799|fgenesh1_pg.2_#_459, jgi|TriviGv29_8_2|61937|Trive1.fgenesh1_pg.C_scaffold_3000150
OG0000499	1	1	2	1	1	3	Core	jgi|Trias1|52858|fgenesh1_kg.1_#_119_#_Locus53v1rpkm1535.56	jgi|Triat2|174966|gw1.27.2364.1	jgi|Trigui1|38|transcript_OPB39959, jgi|Trigui1|4819|transcript_OPB39125	jgi|Tripare1|170465|CE170464_42649	jgi|Trire2|37921|gw1.28.208.1	jgi|TriviGv29_8_2|134555|gw1.1.1484.1, jgi|TriviGv29_8_2|201602|fgenesh1_pg.55_#_4, jgi|TriviGv29_8_2|64821|Trive1.fgenesh1_pg.C_scaffold_7000488
OG0000500	1	2	2	2	1	1	Core	jgi|Trias1|32783|estExt_Genemark1.C_1_t10141	jgi|Triat2|295408|estExt_fgenesh1_pm.C_contig_270840, jgi|Triat2|310208|Genemark.7094_g	jgi|Trigui1|4797|transcript_OPB39103, jgi|Trigui1|7197|transcript_OPB47091	jgi|Tripare1|366653|fgenesh1_kg.259_#_46_#_TRINITY_DN1224_c0_g1_i2, jgi|Tripare1|399913|MIX4881_49_82	jgi|Trire2|123468|estExt_fgenesh5_pg.C_220056	jgi|TriviGv29_8_2|217189|estExt_fgenesh1_kg.C_920012
OG0000501	2	1	2	1	1	2	Core	jgi|Trias1|127542|e_gw1.1.3149.1, jgi|Trias1|154366|e_gw1.28.57.1	jgi|Triat2|228379|estExt_Genewise1Plus.C_contig_272176	jgi|Trigui1|4786|transcript_OPB39092, jgi|Trigui1|7878|transcript_OPB41185	jgi|Tripare1|379820|fgenesh1_pm.183_#_3	jgi|Trire2|110709|fgenesh5_pg.C_scaffold_22000022	jgi|TriviGv29_8_2|53332|Trive1.e_gw1.47.32.1, jgi|TriviGv29_8_2|56535|Trive1.fgenesh1_pm.C_scaffold_7000346
OG0000502	2	2	2	1	2	1	Core	jgi|Trias1|128415|e_gw1.1.2143.1, jgi|Trias1|52943|fgenesh1_kg.1_#_204_#_Locus5426v1rpkm15.33	jgi|Triat2|162817|gw1.27.294.1, jgi|Triat2|250221|estExt_Genewise1.C_contig_272031	jgi|Trigui1|4721|transcript_OPB39027, jgi|Trigui1|4722|transcript_OPB39028	jgi|Tripare1|373850|fgenesh1_pm.2_#_59	jgi|Trire2|61550|e_gw1.9.56.1, jgi|Trire2|61907|e_gw1.9.51.1	jgi|TriviGv29_8_2|196232|fgenesh1_pm.92_#_104
OG0000503	2	1	2	2	1	1	Core	jgi|Trias1|32326|gm1.10295_g, jgi|Trias1|42047|fgenesh1_pg.1_#_265	jgi|Triat2|301998|estExt_fgenesh1_kg.C_contig_270632	jgi|Trigui1|7667|transcript_OPB45480, jgi|Trigui1|8651|transcript_OPB43043	jgi|Tripare1|207906|CE207905_2321, jgi|Tripare1|4864|CE4863_7204	jgi|Trire2|107268|fgenesh5_pg.C_scaffold_9000071	jgi|TriviGv29_8_2|82546|Trive1.estExt_fgenesh1_pm.C_70126
OG0000504	1	1	2	1	1	2	Core	jgi|Trias1|53090|fgenesh1_kg.1_#_351_#_Locus8310v1rpkm3.79	jgi|Triat2|310665|Genemark.7551_g	jgi|Trigui1|4281|transcript_OPB37379, jgi|Trigui1|9207|transcript_OPB45671	jgi|Tripare1|355556|fgenesh1_kg.67_#_64_#_TRINITY_DN9481_c0_g1_i1	jgi|Trire2|29993|gw1.11.211.1	jgi|TriviGv29_8_2|195946|fgenesh1_pm.91_#_207, jgi|TriviGv29_8_2|53598|Trive1.e_gw1.60.7.1
OG0000505	1	1	2	2	0	3	Dispensible	jgi|Trias1|22396|gm1.365_g	jgi|Triat2|81264|Triat1.fgenesh1_pm.C_scaffold_8000243	jgi|Trigui1|2032|transcript_OPB38930, jgi|Trigui1|5698|transcript_OPB36631	jgi|Tripare1|375520|fgenesh1_pm.28_#_1, jgi|Tripare1|382649|fgenesh1_pm.487_#_5		jgi|TriviGv29_8_2|123154|gw1.6.836.1, jgi|TriviGv29_8_2|213012|estExt_fgenesh1_pm.C_60546, jgi|TriviGv29_8_2|37019|Trive1.e_gw1.6.1088.1
OG0000506	1	1	1	2	2	2	Core	jgi|Trias1|181806|estExt_Genewise1Plus.C_1_t30207	jgi|Triat2|32298|Triat1.e_gw1.1.3187.1	jgi|Trigui1|5085|transcript_OPB39391	jgi|Tripare1|356102|fgenesh1_kg.73_#_68_#_TRINITY_DN4013_c0_g1_i2, jgi|Tripare1|402755|MIX7723_17_42	jgi|Trire2|58117|e_gw1.4.695.1, jgi|Trire2|69700|e_gw1.30.8.1	jgi|TriviGv29_8_2|224650|Genemark.7304_g, jgi|TriviGv29_8_2|65594|Trive1.fgenesh1_pg.C_scaffold_9000227
OG0000507	2	1	2	1	1	2	Core	jgi|Trias1|53366|fgenesh1_kg.1_#_627_#_Locus706v1rpkm199.23, jgi|Trias1|62499|fgenesh1_kg.18_#_48_#_Locus24v1rpkm2482.00	jgi|Triat2|88310|Triat1.fgenesh1_pg.C_scaffold_4000692	jgi|Trigui1|769|transcript_OPB40690, jgi|Trigui1|7846|transcript_OPB45659	jgi|Tripare1|366445|fgenesh1_kg.253_#_3_#_TRINITY_DN4032_c0_g1_i1	jgi|Trire2|120229|estExt_fgenesh5_pg.C_20480	jgi|TriviGv29_8_2|53264|Trive1.e_gw1.44.43.1, jgi|TriviGv29_8_2|56652|Trive1.fgenesh1_pm.C_scaffold_8000071
OG0000508	2	3	1	1	1	1	Core	jgi|Trias1|125006|gw1.5.2077.1, jgi|Trias1|127406|e_gw1.1.113.1	jgi|Triat2|131157|Triat1.estExt_fgenesh1_pg.C_20946, jgi|Triat2|137421|Triat1.estExt_Genewise1.C_22292, jgi|Triat2|227291|estExt_Genewise1Plus.C_contig_271024	jgi|Trigui1|8484|transcript_OPB42876	jgi|Tripare1|371833|fgenesh1_kg.537_#_9_#_TRINITY_DN1923_c0_g1_i3	jgi|Trire2|31210|gw1.4.375.1	jgi|TriviGv29_8_2|18372|Trive1.gw1.9.824.1
OG0000509	1	1	2	1	2	2	Core	jgi|Trias1|53609|fgenesh1_kg.1_#_870_#_Locus2271v1rpkm59.35	jgi|Triat2|301592|estExt_fgenesh1_kg.C_contig_270226	jgi|Trigui1|4672|transcript_OPB38978, jgi|Trigui1|6100|transcript_OPB45994	jgi|Tripare1|112360|CE112359_81871	jgi|Trire2|71078|e_gw1.50.23.1, jgi|Trire2|76522|estExt_GeneWisePlus.C_50639	jgi|TriviGv29_8_2|51284|Trive1.e_gw1.27.141.1, jgi|TriviGv29_8_2|87272|Trive1.estExt_Genewise1.C_70873
OG0000510	1	2	1	2	1	2	Core	jgi|Trias1|64178|fgenesh1_pm.1_#_944	jgi|Triat2|54316|Triat1.e_gw1.19.344.1, jgi|Triat2|78388|Triat1.fgenesh1_pm.C_scaffold_1000973	jgi|Trigui1|4666|transcript_OPB38972	jgi|Tripare1|345960|fgenesh1_kg.2_#_383_#_TRINITY_DN3889_c0_g1_i2, jgi|Tripare1|372736|fgenesh1_kg.640_#_6_#_TRINITY_DN8250_c0_g1_i1	jgi|Trire2|105565|fgenesh5_pg.C_scaffold_5000350	jgi|TriviGv29_8_2|38447|Trive1.e_gw1.7.147.1, jgi|TriviGv29_8_2|39699|Trive1.e_gw1.8.148.1
OG0000511	1	1	2	1	2	2	Core	jgi|Trias1|42744|fgenesh1_pg.1_#_962	jgi|Triat2|301523|estExt_fgenesh1_kg.C_contig_270157	jgi|Trigui1|10928|transcript_OPB36190, jgi|Trigui1|8760|transcript_OPB43152	jgi|Tripare1|384311|gm1.763_g	jgi|Trire2|107402|fgenesh5_pg.C_scaffold_9000205, jgi|Trire2|112371|fgenesh5_pg.C_scaffold_38000003	jgi|TriviGv29_8_2|58668|Trive1.fgenesh1_pm.C_scaffold_19000021, jgi|TriviGv29_8_2|92266|Trive1.fgenesh2_kg.C_scaffold_7000062
OG0000512	3	1	1	3	0	1	Dispensible	jgi|Trias1|130837|e_gw1.2.1697.1, jgi|Trias1|42948|fgenesh1_pg.2_#_6, jgi|Trias1|82417|estExt_fgenesh1_pm.C_11_t10271	jgi|Triat2|319981|estExt_Genemark.C_contig_260225	jgi|Trigui1|6573|transcript_OPB46467	jgi|Tripare1|281532|CE281531_823, jgi|Tripare1|281537|CE281536_807, jgi|Tripare1|378073|fgenesh1_pm.104_#_35		jgi|TriviGv29_8_2|201162|fgenesh1_pg.6_#_694
OG0000513	1	1	2	1	1	3	Core	jgi|Trias1|129621|e_gw1.2.903.1	jgi|Triat2|33634|Triat1.e_gw1.2.367.1	jgi|Trigui1|10844|transcript_OPB36106, jgi|Trigui1|1964|transcript_OPB38862	jgi|Tripare1|209806|CE209805_2164	jgi|Trire2|3287|fgenesh1_pm.C_scaffold_6000035	jgi|TriviGv29_8_2|193305|fgenesh1_pm.82_#_126, jgi|TriviGv29_8_2|53901|Trive1.fgenesh1_pm.C_scaffold_1000120, jgi|TriviGv29_8_2|67129|Trive1.fgenesh1_pg.C_scaffold_13000080
OG0000514	1	1	1	1	1	4	Core	jgi|Trias1|130160|e_gw1.2.1255.1	jgi|Triat2|34406|Triat1.e_gw1.2.1319.1	jgi|Trigui1|1886|transcript_OPB38784	jgi|Tripare1|68956|CE68955_146	jgi|Trire2|59322|e_gw1.6.256.1	jgi|TriviGv29_8_2|222848|Genemark.5502_g, jgi|TriviGv29_8_2|29016|Trive1.e_gw1.1.486.1, jgi|TriviGv29_8_2|48208|Trive1.e_gw1.18.529.1, jgi|TriviGv29_8_2|61701|Trive1.fgenesh1_pg.C_scaffold_2000706
OG0000515	1	1	2	3	1	1	Core	jgi|Trias1|302523|CE96427_3027	jgi|Triat2|188779|e_gw1.15.730.1	jgi|Trigui1|1194|transcript_OPB38092, jgi|Trigui1|7145|transcript_OPB47039	jgi|Tripare1|376331|fgenesh1_pm.47_#_31, jgi|Tripare1|386371|gm1.2823_g, jgi|Tripare1|386372|gm1.2824_g	jgi|Trire2|120381|estExt_fgenesh5_pg.C_30221	jgi|TriviGv29_8_2|134565|gw1.87.779.1
OG0000516	1	1	2	2	1	1	Core	jgi|Trias1|158395|estExt_Genewise1.C_2_t10463	jgi|Triat2|300828|estExt_fgenesh1_kg.C_contig_260132	jgi|Trigui1|1817|transcript_OPB38715, jgi|Trigui1|3876|transcript_OPB36974	jgi|Tripare1|363842|fgenesh1_kg.187_#_36_#_TRINITY_DN397_c0_g1_i1, jgi|Tripare1|395295|MIX263_292413_88	jgi|Trire2|46958|estExt_Genewise1.C_60370	jgi|TriviGv29_8_2|83874|Trive1.estExt_Genewise1.C_10930
OG0000517	1	1	2	2	1	2	Core	jgi|Trias1|305846|CE99750_566	jgi|Triat2|35332|Triat1.e_gw1.2.2545.1	jgi|Trigui1|1756|transcript_OPB38654, jgi|Trigui1|6637|transcript_OPB46531	jgi|Tripare1|221958|CE221957_3128, jgi|Tripare1|402298|MIX7266_145_98	jgi|Trire2|64956|e_gw1.15.324.1	jgi|TriviGv29_8_2|27991|Trive1.e_gw1.1.2003.1, jgi|TriviGv29_8_2|59348|Trive1.fgenesh1_pm.C_scaffold_26000014
OG0000518	1	1	1	2	2	2	Core	jgi|Trias1|23399|gm1.1368_g	jgi|Triat2|86269|Triat1.fgenesh1_pg.C_scaffold_2000662	jgi|Trigui1|48|transcript_OPB39969	jgi|Tripare1|178507|CE178506_902, jgi|Tripare1|381359|fgenesh1_pm.299_#_12	jgi|Trire2|106107|fgenesh5_pg.C_scaffold_6000333, jgi|Trire2|111672|fgenesh5_pg.C_scaffold_28000085	jgi|TriviGv29_8_2|126138|gw1.1.1039.1, jgi|TriviGv29_8_2|126216|gw1.6.1057.1
OG0000519	1	1	2	2	1	2	Core	jgi|Trias1|54247|fgenesh1_kg.2_#_347_#_Locus891v2rpkm48.43	jgi|Triat2|300913|estExt_fgenesh1_kg.C_contig_260217	jgi|Trigui1|1476|transcript_OPB38374, jgi|Trigui1|1705|transcript_OPB38603	jgi|Tripare1|351052|fgenesh1_kg.30_#_94_#_TRINITY_DN5149_c0_g2_i1, jgi|Tripare1|388046|gm1.4498_g	jgi|Trire2|106131|fgenesh5_pg.C_scaffold_6000357	jgi|TriviGv29_8_2|124167|gw1.6.916.1, jgi|TriviGv29_8_2|230487|estExt_Genemark.C_60140
OG0000520	3	3	1	1	0	1	Dispensible	jgi|Trias1|131140|e_gw1.2.2074.1, jgi|Trias1|65064|fgenesh1_pm.2_#_588, jgi|Trias1|67370|fgenesh1_pm.4_#_852	jgi|Triat2|276604|fgenesh1_pg.contig_26_#_767, jgi|Triat2|305086|Genemark.1972_g, jgi|Triat2|86044|Triat1.fgenesh1_pg.C_scaffold_2000437	jgi|Trigui1|1465|transcript_OPB38363	jgi|Tripare1|375366|fgenesh1_pm.24_#_30		jgi|TriviGv29_8_2|60850|Trive1.fgenesh1_pg.C_scaffold_1000835
OG0000521	3	3	2	1	0	1	Dispensible	jgi|Trias1|74663|fgenesh1_pm.30_#_16, jgi|Trias1|76707|estExt_fgenesh1_pm.C_2_t20310, jgi|Trias1|79368|estExt_fgenesh1_pm.C_5_t20270	jgi|Triat2|149068|Triat1.estExt_Genewise1Plus.C_20586, jgi|Triat2|288672|estExt_fgenesh1_pm.C_contig_120011, jgi|Triat2|90624|Triat1.fgenesh1_pg.C_scaffold_8000491	jgi|Trigui1|11198|transcript_OPB36072, jgi|Trigui1|4855|transcript_OPB39161	jgi|Tripare1|378454|fgenesh1_pm.117_#_1		jgi|TriviGv29_8_2|47366|Trive1.e_gw1.17.532.1
OG0000522	11	0	0	0	0	0	Dispensible	jgi|Trias1|159717|estExt_Genewise1.C_2_t40392, jgi|Trias1|194367|estExt_Genewise1Plus.C_7_t30309, jgi|Trias1|199624|estExt_Genewise1Plus.C_11_t30038, jgi|Trias1|391203|CE185107_901, jgi|Trias1|432059|CE225963_685, jgi|Trias1|54678|fgenesh1_kg.2_#_778_#_Locus6856v1rpkm8.11, jgi|Trias1|60574|fgenesh1_kg.11_#_299_#_Locus8070v1rpkm4.28, jgi|Trias1|60657|fgenesh1_kg.11_#_382_#_Locus9494v1rpkm2.16, jgi…
OG0000523	2	2	1	1	1	2	Core	jgi|Trias1|133222|e_gw1.3.950.1, jgi|Trias1|143165|e_gw1.8.1343.1	jgi|Triat2|156068|Triat1.estExt_Genewise1Plus.C_120010, jgi|Triat2|176541|gw1.19.707.1	jgi|Trigui1|1571|transcript_OPB38469	jgi|Tripare1|269492|CE269491_42077	jgi|Trire2|123188|estExt_fgenesh5_pg.C_190001	jgi|TriviGv29_8_2|127343|gw1.82.264.1, jgi|TriviGv29_8_2|155730|e_gw1.82.603.1
OG0000524	3	3	1	1	1	1	Core	jgi|Trias1|178705|estExt_Genewise1.C_180169, jgi|Trias1|43993|fgenesh1_pg.3_#_106, jgi|Trias1|70307|fgenesh1_pm.9_#_67	jgi|Triat2|128696|Triat1.estExt_fgenesh1_pm.C_80080, jgi|Triat2|211563|estExt_Genewise1Plus.C_contig_140207, jgi|Triat2|223928|estExt_Genewise1Plus.C_contig_251900	jgi|Trigui1|10303|transcript_OPB41778	jgi|Tripare1|195948|CE195947_5448	jgi|Trire2|55950|e_gw1.2.133.1	jgi|TriviGv29_8_2|147673|e_gw1.5.971.1
OG0000525	1	1	2	2	1	2	Core	jgi|Trias1|65744|fgenesh1_pm.3_#_199	jgi|Triat2|300618|estExt_fgenesh1_kg.C_contig_250495	jgi|Trigui1|10932|transcript_OPB36194, jgi|Trigui1|11236|transcript_OPB35953	jgi|Tripare1|355687|fgenesh1_kg.68_#_91_#_TRINITY_DN147_c0_g1_i1, jgi|Tripare1|400866|MIX5834_1135_33	jgi|Trire2|122529|estExt_fgenesh5_pg.C_130079	jgi|TriviGv29_8_2|60120|Trive1.fgenesh1_pg.C_scaffold_1000105, jgi|TriviGv29_8_2|89446|Trive1.estExt_Genewise1.C_140420
OG0000526	2	2	2	1	0	2	Dispensible	jgi|Trias1|38148|estExt_Genemark1.C_8_t20003, jgi|Trias1|55300|fgenesh1_kg.3_#_377_#_Locus2037v1rpkm67.30	jgi|Triat2|300452|estExt_fgenesh1_kg.C_contig_250329, jgi|Triat2|50863|Triat1.e_gw1.13.575.1	jgi|Trigui1|5577|transcript_OPB36510, jgi|Trigui1|7368|transcript_OPB45181	jgi|Tripare1|378303|fgenesh1_pm.112_#_4		jgi|TriviGv29_8_2|190646|fgenesh1_pm.5_#_406, jgi|TriviGv29_8_2|40517|Trive1.e_gw1.9.330.1
OG0000527	1	1	2	2	1	2	Core	jgi|Trias1|55398|fgenesh1_kg.3_#_475_#_Locus8989v1rpkm2.70	jgi|Triat2|300370|estExt_fgenesh1_kg.C_contig_250247	jgi|Trigui1|4888|transcript_OPB39194, jgi|Trigui1|5673|transcript_OPB36606	jgi|Tripare1|359244|fgenesh1_kg.109_#_118_#_TRINITY_DN3427_c0_g5_i1, jgi|Tripare1|89477|CE89476_3349	jgi|Trire2|107137|fgenesh5_pg.C_scaffold_8000416	jgi|TriviGv29_8_2|36785|Trive1.e_gw1.6.415.1, jgi|TriviGv29_8_2|40881|Trive1.e_gw1.9.347.1
OG0000528	1	2	2	1	1	2	Core	jgi|Trias1|44548|fgenesh1_pg.3_#_661	jgi|Triat2|36437|Triat1.e_gw1.3.1689.1, jgi|Triat2|92468|Triat1.fgenesh1_pg.C_scaffold_13000039	jgi|Trigui1|10719|transcript_OPB41058, jgi|Trigui1|5797|transcript_OPB36730	jgi|Tripare1|108223|CE108222_5372	jgi|Trire2|61403|e_gw1.8.453.1	jgi|TriviGv29_8_2|208819|estExt_fgenesh1_pg.C_50246, jgi|TriviGv29_8_2|68231|Trive1.fgenesh1_pg.C_scaffold_16000148
OG0000529	1	1	2	2	1	2	Core	jgi|Trias1|187465|estExt_Genewise1Plus.C_3_t40433	jgi|Triat2|150261|Triat1.estExt_Genewise1Plus.C_30442	jgi|Trigui1|5887|transcript_OPB36820, jgi|Trigui1|7924|transcript_OPB41231	jgi|Tripare1|376943|fgenesh1_pm.65_#_15, jgi|Tripare1|401265|MIX6233_4_20	jgi|Trire2|121608|estExt_fgenesh5_pg.C_80179	jgi|TriviGv29_8_2|36873|Trive1.e_gw1.6.215.1, jgi|TriviGv29_8_2|57287|Trive1.fgenesh1_pm.C_scaffold_10000299
OG0000530	2	2	2	2	0	1	Dispensible	jgi|Trias1|135148|e_gw1.4.412.1, jgi|Trias1|194352|estExt_Genewise1Plus.C_7_t30294	jgi|Triat2|233373|estExt_Genewise1.C_contig_130642, jgi|Triat2|290740|estExt_fgenesh1_pm.C_contig_190364	jgi|Trigui1|1097|transcript_OPB37995, jgi|Trigui1|7134|transcript_OPB47028	jgi|Tripare1|382441|fgenesh1_pm.443_#_7, jgi|Tripare1|66404|CE66403_541		jgi|TriviGv29_8_2|48515|Trive1.e_gw1.19.77.1
OG0000531	1	1	4	0	1	1	Dispensible	jgi|Trias1|454804|MIX10461_1_22	jgi|Triat2|85052|Triat1.fgenesh1_pg.C_scaffold_1001084	jgi|Trigui1|1713|transcript_OPB38611, jgi|Trigui1|1719|transcript_OPB38617, jgi|Trigui1|1720|transcript_OPB38618, jgi|Trigui1|1722|transcript_OPB38620		jgi|Trire2|103695|fgenesh5_pg.C_scaffold_2000283	jgi|TriviGv29_8_2|200569|fgenesh1_pg.6_#_101
OG0000532	2	2	2	1	1	2	Core	jgi|Trias1|134470|e_gw1.4.237.1, jgi|Trias1|74604|fgenesh1_pm.28_#_12	jgi|Triat2|255595|fgenesh1_kg.contig_19_#_118_#_CBWT_CBYP_CBYT_CCAH_588_1, jgi|Triat2|34697|Triat1.e_gw1.2.402.1	jgi|Trigui1|11169|transcript_OPB36043, jgi|Trigui1|3261|transcript_OPB42149	jgi|Tripare1|360022|fgenesh1_kg.118_#_60_#_TRINITY_DN1311_c0_g1_i1	jgi|Trire2|53728|e_gw1.1.828.1	jgi|TriviGv29_8_2|191847|fgenesh1_pm.57_#_6, jgi|TriviGv29_8_2|72042|Trive1.estExt_Genewise1Plus.C_21242
OG0000533	1	1	2	1	2	2	Core	jgi|Trias1|135121|e_gw1.4.1274.1	jgi|Triat2|142728|Triat1.estExt_Genewise1.C_100732	jgi|Trigui1|10385|transcript_OPB41860, jgi|Trigui1|3267|transcript_OPB42155	jgi|Tripare1|360045|fgenesh1_kg.118_#_83_#_TRINITY_DN108_c1_g7_i2	jgi|Trire2|112126|fgenesh5_pg.C_scaffold_33000024, jgi|Trire2|54525|e_gw1.1.388.1	jgi|TriviGv29_8_2|215959|estExt_fgenesh1_kg.C_50213, jgi|TriviGv29_8_2|29930|Trive1.e_gw1.2.897.1
OG0000534	1	2	2	1	1	2	Core	jgi|Trias1|35488|estExt_Genemark1.C_4_t10276	jgi|Triat2|142741|Triat1.estExt_Genewise1.C_100750, jgi|Triat2|54342|Triat1.e_gw1.19.358.1	jgi|Trigui1|10851|transcript_OPB36113, jgi|Trigui1|3274|transcript_OPB42162	jgi|Tripare1|123850|CE123849_3099	jgi|Trire2|53302|e_gw1.1.618.1	jgi|TriviGv29_8_2|30487|Trive1.e_gw1.2.339.1, jgi|TriviGv29_8_2|39206|Trive1.e_gw1.8.227.1
OG0000535	2	3	2	0	1	2	Dispensible	jgi|Trias1|135527|e_gw1.4.1155.1, jgi|Trias1|74132|fgenesh1_pm.19_#_111	jgi|Triat2|235502|estExt_Genewise1.C_contig_170099, jgi|Triat2|289571|estExt_fgenesh1_pm.C_contig_160106, jgi|Triat2|82369|Triat1.fgenesh1_pm.C_scaffold_11000335	jgi|Trigui1|10942|transcript_OPB36204, jgi|Trigui1|2134|transcript_OPB43820		jgi|Trire2|69164|e_gw1.27.229.1	jgi|TriviGv29_8_2|191602|fgenesh1_pm.6_#_606, jgi|TriviGv29_8_2|32181|Trive1.e_gw1.3.391.1
OG0000536	1	1	2	2	1	2	Core	jgi|Trias1|56409|fgenesh1_kg.4_#_604_#_Locus18v1rpkm3174.55	jgi|Triat2|297741|estExt_fgenesh1_kg.C_contig_170092	jgi|Trigui1|3534|transcript_OPB42422, jgi|Trigui1|8503|transcript_OPB42895	jgi|Tripare1|345140|fgenesh1_kg.1_#_5_#_TRINITY_DN8487_c0_g2_i1, jgi|Tripare1|350536|fgenesh1_kg.25_#_179_#_TRINITY_DN6623_c0_g1_i1	jgi|Trire2|119735|estExt_fgenesh5_pg.C_10410	jgi|TriviGv29_8_2|217322|estExt_fgenesh1_kg.C_920149, jgi|TriviGv29_8_2|79043|Trive1.estExt_fgenesh1_pg.C_20265
OG0000537	2	1	2	1	1	2	Core	jgi|Trias1|134816|e_gw1.4.531.1, jgi|Trias1|36964|estExt_Genemark1.C_6_t10394	jgi|Triat2|318076|estExt_Genemark.C_contig_230396	jgi|Trigui1|6840|transcript_OPB46734, jgi|Trigui1|7596|transcript_OPB45409	jgi|Tripare1|403892|MIX8860_52_44	jgi|Trire2|68192|e_gw1.24.204.1	jgi|TriviGv29_8_2|160704|e_gw1.88.482.1, jgi|TriviGv29_8_2|50405|Trive1.e_gw1.24.17.1
OG0000538	2	1	1	1	2	3	Core	jgi|Trias1|63206|fgenesh1_kg.48_#_1_#_Locus6574v1rpkm9.23, jgi|Trias1|78661|estExt_fgenesh1_pm.C_4_t20406	jgi|Triat2|49167|Triat1.e_gw1.12.292.1	jgi|Trigui1|3799|transcript_OPB42687	jgi|Tripare1|365028|fgenesh1_kg.215_#_3_#_TRINITY_DN2779_c0_g1_i1	jgi|Trire2|53868|e_gw1.1.1717.1, jgi|Trire2|76204|estExt_GeneWisePlus.C_50010	jgi|TriviGv29_8_2|192719|fgenesh1_pm.79_#_25, jgi|TriviGv29_8_2|31390|Trive1.e_gw1.2.1024.1, jgi|TriviGv29_8_2|69014|Trive1.fgenesh1_pg.C_scaffold_20000043
OG0000539	10	1	0	0	0	0	Dispensible	jgi|Trias1|135817|e_gw1.4.974.1, jgi|Trias1|139095|e_gw1.6.1034.1, jgi|Trias1|142037|e_gw1.8.256.1, jgi|Trias1|154888|e_gw1.44.14.1, jgi|Trias1|154980|e_gw1.53.7.1, jgi|Trias1|155036|e_gw1.62.23.1, jgi|Trias1|155044|e_gw1.65.7.1, jgi|Trias1|155109|e_gw1.94.2.1, jgi|Trias1|155158|e_gw1.182.1.1, jgi|Trias1|155174|e_gw1.237.1.1	jgi|Triat2|182140|gw1.23.1209.1
OG0000540	1	1	2	1	2	2	Core	jgi|Trias1|190233|estExt_Genewise1Plus.C_5_t10213	jgi|Triat2|53075|Triat1.e_gw1.16.168.1	jgi|Trigui1|10583|transcript_OPB43427, jgi|Trigui1|171|transcript_OPB40092	jgi|Tripare1|361927|fgenesh1_kg.148_#_41_#_TRINITY_DN5675_c1_g1_i4	jgi|Trire2|56845|e_gw1.3.823.1, jgi|Trire2|74351|estExt_GeneWisePlus.C_11692	jgi|TriviGv29_8_2|44963|Trive1.e_gw1.13.463.1, jgi|TriviGv29_8_2|63078|Trive1.fgenesh1_pg.C_scaffold_4000532
OG0000541	1	1	1	1	1	3	Core	jgi|Trias1|190301|estExt_Genewise1Plus.C_5_t10289	jgi|Triat2|211243|estExt_Genewise1Plus.C_contig_130463	jgi|Trigui1|207|transcript_OPB40128	jgi|Tripare1|171268|CE171267_8208	jgi|Trire2|44476|estExt_Genewise1.C_11808	jgi|TriviGv29_8_2|151866|e_gw1.64.53.1, jgi|TriviGv29_8_2|33722|Trive1.e_gw1.4.1241.1, jgi|TriviGv29_8_2|53090|Trive1.e_gw1.41.43.1
OG0000542	1	1	2	2	1	2	Core	jgi|Trias1|67921|fgenesh1_pm.5_#_455	jgi|Triat2|134536|Triat1.estExt_Genewise1.C_10782	jgi|Trigui1|4098|transcript_OPB37196, jgi|Trigui1|4911|transcript_OPB39217	jgi|Tripare1|351492|fgenesh1_kg.33_#_58_#_TRINITY_DN1257_c0_g1_i3, jgi|Tripare1|376105|fgenesh1_pm.42_#_10	jgi|Trire2|60089|e_gw1.7.470.1	jgi|TriviGv29_8_2|187673|fgenesh1_kg.92_#_87_#_4433964_1, jgi|TriviGv29_8_2|86048|Trive1.estExt_Genewise1.C_50048
OG0000543	2	2	1	3	0	0	Dispensible	jgi|Trias1|144874|e_gw1.10.1456.1, jgi|Trias1|67963|fgenesh1_pm.5_#_497	jgi|Triat2|278299|fgenesh1_pg.contig_27_#_1351, jgi|Triat2|45035|Triat1.e_gw1.8.433.1	jgi|Trigui1|4063|transcript_OPB37161	jgi|Tripare1|355488|fgenesh1_kg.66_#_120_#_TRINITY_DN1566_c1_g1_i1, jgi|Tripare1|394450|gm1.10902_g, jgi|Tripare1|398425|MIX3393_2_12
OG0000544	1	1	1	1	2	1	Core	jgi|Trias1|36521|estExt_Genemark1.C_5_t20107	jgi|Triat2|185950|gw1.27.3976.1	jgi|Trigui1|4511|transcript_OPB37609	jgi|Tripare1|393308|gm1.9760_g	jgi|Trire2|106625|fgenesh5_pg.C_scaffold_7000426, jgi|Trire2|112386|fgenesh5_pg.C_scaffold_38000018	jgi|TriviGv29_8_2|48046|Trive1.e_gw1.18.225.1
OG0000545	1	2	1	2	1	2	Core	jgi|Trias1|191522|estExt_Genewise1Plus.C_5_t40239	jgi|Triat2|182375|gw1.27.3484.1, jgi|Triat2|35738|Triat1.e_gw1.3.1831.1	jgi|Trigui1|4529|transcript_OPB37627	jgi|Tripare1|383198|fgenesh1_pm.631_#_2, jgi|Tripare1|397992|MIX2960_234_14	jgi|Trire2|3605|fgenesh1_pm.C_scaffold_7000183	jgi|TriviGv29_8_2|124610|gw1.81.198.1, jgi|TriviGv29_8_2|158628|e_gw1.86.268.1
OG0000546	2	2	2	1	0	2	Dispensible	jgi|Trias1|144631|e_gw1.9.1628.1, jgi|Trias1|57392|fgenesh1_kg.5_#_681_#_Locus1910v1rpkm72.77	jgi|Triat2|212005|estExt_Genewise1Plus.C_contig_150010, jgi|Triat2|77418|Triat1.fgenesh1_pm.C_scaffold_1000003	jgi|Trigui1|2842|transcript_OPB44528, jgi|Trigui1|594|transcript_OPB40515	jgi|Tripare1|370369|fgenesh1_kg.428_#_24_#_TRINITY_DN4326_c0_g1_i1		jgi|TriviGv29_8_2|121648|gw1.90.499.1, jgi|TriviGv29_8_2|143417|e_gw1.3.1295.1
OG0000547	2	3	2	1	0	1	Dispensible	jgi|Trias1|148718|e_gw1.13.580.1, jgi|Trias1|36624|estExt_Genemark1.C_6_t10005	jgi|Triat2|283217|estExt_fgenesh1_pg.C_contig_230005, jgi|Triat2|33384|Triat1.e_gw1.2.2346.1, jgi|Triat2|45637|Triat1.e_gw1.9.231.1	jgi|Trigui1|6152|transcript_OPB46046, jgi|Trigui1|9795|transcript_OPB43541	jgi|Tripare1|39935|CE39934_317		jgi|TriviGv29_8_2|215676|estExt_fgenesh1_kg.C_40147
OG0000548	1	1	2	1	2	2	Core	jgi|Trias1|191801|estExt_Genewise1Plus.C_6_t10082	jgi|Triat2|39887|Triat1.e_gw1.5.1298.1	jgi|Trigui1|11043|transcript_OPB43219, jgi|Trigui1|807|transcript_OPB40728	jgi|Tripare1|352673|fgenesh1_kg.42_#_129_#_TRINITY_DN978_c1_g3_i1	jgi|Trire2|67189|e_gw1.20.174.1, jgi|Trire2|71005|e_gw1.46.3.1	jgi|TriviGv29_8_2|192365|fgenesh1_pm.74_#_56, jgi|TriviGv29_8_2|44273|Trive1.e_gw1.12.636.1
OG0000549	1	1	2	1	2	2	Core	jgi|Trias1|395259|CE189163_9786	jgi|Triat2|161084|Triat1.ZAN_estExt_Genewise1Plus.C_51444	jgi|Trigui1|11048|transcript_OPB43224, jgi|Trigui1|805|transcript_OPB40726	jgi|Tripare1|386350|gm1.2802_g	jgi|Trire2|110499|fgenesh5_pg.C_scaffold_20000158, jgi|Trire2|71010|e_gw1.46.5.1	jgi|TriviGv29_8_2|210053|estExt_fgenesh1_pg.C_850027, jgi|TriviGv29_8_2|51890|Trive1.e_gw1.30.9.1
OG0000550	2	3	0	0	3	1	Dispensible	jgi|Trias1|112787|gw1.6.1138.1, jgi|Trias1|27977|gm1.5946_g	jgi|Triat2|273385|fgenesh1_pg.contig_22_#_281, jgi|Triat2|273685|fgenesh1_pg.contig_23_#_71, jgi|Triat2|89902|Triat1.fgenesh1_pg.C_scaffold_7000287			jgi|Trire2|108341|fgenesh5_pg.C_scaffold_11000314, jgi|Trire2|108342|fgenesh5_pg.C_scaffold_11000315, jgi|Trire2|108343|fgenesh5_pg.C_scaffold_11000316	jgi|TriviGv29_8_2|228004|Genemark.10658_g
OG0000551	2	1	2	1	1	2	Core	jgi|Trias1|62528|fgenesh1_kg.18_#_77_#_Locus9015v1rpkm2.67, jgi|Trias1|79471|estExt_fgenesh1_pm.C_6_t10095	jgi|Triat2|46434|Triat1.e_gw1.9.1086.1	jgi|Trigui1|6549|transcript_OPB46443, jgi|Trigui1|746|transcript_OPB40667	jgi|Tripare1|350595|fgenesh1_kg.26_#_38_#_TRINITY_DN1673_c0_g1_i4	jgi|Trire2|109277|fgenesh5_pg.C_scaffold_15000079	jgi|TriviGv29_8_2|34910|Trive1.e_gw1.4.886.1, jgi|TriviGv29_8_2|51004|Trive1.e_gw1.26.162.1
OG0000552	2	1	2	2	0	2	Dispensible	jgi|Trias1|26546|gm1.4515_g, jgi|Trias1|57934|fgenesh1_kg.6_#_526_#_Locus9380v1rpkm2.26	jgi|Triat2|40445|Triat1.e_gw1.5.1515.1	jgi|Trigui1|747|transcript_OPB40668, jgi|Trigui1|7784|transcript_OPB45597	jgi|Tripare1|368473|fgenesh1_kg.325_#_6_#_TRINITY_DN7292_c0_g1_i1, jgi|Tripare1|383541|fgenesh1_pm.989_#_1		jgi|TriviGv29_8_2|34863|Trive1.e_gw1.4.1614.1, jgi|TriviGv29_8_2|49720|Trive1.e_gw1.22.258.1
OG0000553	2	2	1	2	1	2	Core	jgi|Trias1|57619|fgenesh1_kg.6_#_211_#_Locus2540v1rpkm51.95, jgi|Trias1|71971|fgenesh1_pm.12_#_48	jgi|Triat2|302945|estExt_fgenesh1_kg.C_contig_290140, jgi|Triat2|51659|Triat1.e_gw1.14.637.1	jgi|Trigui1|7415|transcript_OPB45228	jgi|Tripare1|285001|CE285000_13975, jgi|Tripare1|383378|fgenesh1_pm.698_#_2	jgi|Trire2|44419|estExt_Genewise1.C_11713	jgi|TriviGv29_8_2|57695|Trive1.fgenesh1_pm.C_scaffold_12000151, jgi|TriviGv29_8_2|88779|Trive1.estExt_Genewise1.C_110818
OG0000554	1	1	2	2	1	2	Core	jgi|Trias1|26703|gm1.4672_g	jgi|Triat2|41079|Triat1.e_gw1.5.1153.1	jgi|Trigui1|718|transcript_OPB40639, jgi|Trigui1|7445|transcript_OPB45258	jgi|Tripare1|381338|fgenesh1_pm.297_#_4, jgi|Tripare1|393193|gm1.9645_g	jgi|Trire2|69896|e_gw1.31.47.1	jgi|TriviGv29_8_2|129821|gw1.1.1232.1, jgi|TriviGv29_8_2|43515|Trive1.e_gw1.12.561.1
OG0000555	1	2	1	2	1	2	Core	jgi|Trias1|402420|CE196324_590	jgi|Triat2|224245|estExt_Genewise1Plus.C_contig_260261, jgi|Triat2|41392|Triat1.e_gw1.5.1410.1	jgi|Trigui1|9322|transcript_OPB45786	jgi|Tripare1|250030|CE250029_4885, jgi|Tripare1|382750|fgenesh1_pm.508_#_3	jgi|Trire2|112267|fgenesh5_pg.C_scaffold_35000050	jgi|TriviGv29_8_2|39958|Trive1.e_gw1.8.219.1, jgi|TriviGv29_8_2|50584|Trive1.e_gw1.24.43.1
OG0000556	1	2	2	1	1	2	Core	jgi|Trias1|139323|e_gw1.6.506.1	jgi|Triat2|202092|e_gw1.26.1312.1, jgi|Triat2|40403|Triat1.e_gw1.5.995.1	jgi|Trigui1|7729|transcript_OPB45542, jgi|Trigui1|8496|transcript_OPB42888	jgi|Tripare1|376373|fgenesh1_pm.48_#_36	jgi|Trire2|111776|fgenesh5_pg.C_scaffold_29000046	jgi|TriviGv29_8_2|154034|e_gw1.78.265.1, jgi|TriviGv29_8_2|191864|fgenesh1_pm.58_#_12
OG0000557	2	1	2	2	1	1	Core	jgi|Trias1|61727|fgenesh1_kg.14_#_327_#_Locus2866v1rpkm44.61, jgi|Trias1|89506|estExt_fgenesh1_pg.C_6_t20014	jgi|Triat2|128066|Triat1.estExt_fgenesh1_pm.C_40218	jgi|Trigui1|3946|transcript_OPB37044, jgi|Trigui1|7771|transcript_OPB45584	jgi|Tripare1|353449|fgenesh1_kg.48_#_6_#_TRINITY_DN7254_c0_g1_i1, jgi|Tripare1|375919|fgenesh1_pm.36_#_41	jgi|Trire2|108477|fgenesh5_pg.C_scaffold_12000096	jgi|TriviGv29_8_2|55697|Trive1.fgenesh1_pm.C_scaffold_5000322
OG0000558	2	2	2	1	2	1	Core	jgi|Trias1|138736|e_gw1.6.7.1, jgi|Trias1|57910|fgenesh1_kg.6_#_502_#_Locus3280v1rpkm37.44	jgi|Triat2|173070|gw1.23.812.1, jgi|Triat2|220108|estExt_Genewise1Plus.C_contig_231141	jgi|Trigui1|7749|transcript_OPB45562, jgi|Trigui1|7751|transcript_OPB45564	jgi|Tripare1|376358|fgenesh1_pm.48_#_21	jgi|Trire2|30075|gw1.29.68.1, jgi|Trire2|69528|e_gw1.29.162.1	jgi|TriviGv29_8_2|122344|gw1.78.159.1
OG0000559	1	1	2	2	2	1	Core	jgi|Trias1|27459|gm1.5428_g	jgi|Triat2|296634|estExt_fgenesh1_pm.C_contig_290209	jgi|Trigui1|2335|transcript_OPB44021, jgi|Trigui1|2336|transcript_OPB44022	jgi|Tripare1|333380|CE333379_98998, jgi|Tripare1|357567|fgenesh1_kg.89_#_21_#_TRINITY_DN285_c1_g1_i5	jgi|Trire2|43430|gw1.23.300.1, jgi|Trire2|71123|e_gw1.54.19.1	jgi|TriviGv29_8_2|189366|fgenesh1_pm.3_#_403
OG0000560	1	1	2	2	1	2	Core	jgi|Trias1|140881|e_gw1.7.1084.1	jgi|Triat2|323034|estExt_Genemark.C_contig_290123	jgi|Trigui1|2175|transcript_OPB43861, jgi|Trigui1|2204|transcript_OPB43890	jgi|Tripare1|355787|fgenesh1_kg.70_#_7_#_TRINITY_DN6519_c0_g1_i1, jgi|Tripare1|394876|gm1.11328_g	jgi|Trire2|111516|fgenesh5_pg.C_scaffold_27000087	jgi|TriviGv29_8_2|13555|Trive1.gw1.3.910.1, jgi|TriviGv29_8_2|13806|Trive1.gw1.3.926.1
OG0000561	1	2	1	2	1	2	Core	jgi|Trias1|90405|estExt_fgenesh1_pg.C_8_t10270	jgi|Triat2|168126|gw1.27.1210.1, jgi|Triat2|282999|estExt_fgenesh1_pg.C_contig_220251	jgi|Trigui1|9505|transcript_OPB39691	jgi|Tripare1|148982|CE148981_3146, jgi|Tripare1|326067|CE326066_2845	jgi|Trire2|108309|fgenesh5_pg.C_scaffold_11000282	jgi|TriviGv29_8_2|118660|gw1.1.517.1, jgi|TriviGv29_8_2|118710|gw1.91.311.1
OG0000562	1	1	2	2	1	2	Core	jgi|Trias1|142555|e_gw1.8.1063.1	jgi|Triat2|132566|Triat1.estExt_fgenesh1_pg.C_70271	jgi|Trigui1|9047|transcript_OPB44938, jgi|Trigui1|9493|transcript_OPB39679	jgi|Tripare1|357886|fgenesh1_kg.94_#_33_#_TRINITY_DN1021_c1_g2_i4, jgi|Tripare1|399989|MIX4957_76_95	jgi|Trire2|4308|fgenesh1_pm.C_scaffold_11000125	jgi|TriviGv29_8_2|40113|Trive1.e_gw1.8.507.1, jgi|TriviGv29_8_2|46365|Trive1.e_gw1.15.270.1
OG0000563	2	1	2	1	1	2	Core	jgi|Trias1|31112|gm1.9081_g, jgi|Trias1|70164|fgenesh1_pm.8_#_543	jgi|Triat2|238608|estExt_Genewise1.C_contig_200480	jgi|Trigui1|3873|transcript_OPB42761, jgi|Trigui1|8201|transcript_OPB41508	jgi|Tripare1|350065|fgenesh1_kg.23_#_99_#_TRINITY_DN207_c2_g1_i2	jgi|Trire2|80115|estExt_GeneWisePlus.C_170101	jgi|TriviGv29_8_2|51661|Trive1.e_gw1.29.97.1, jgi|TriviGv29_8_2|75730|Trive1.estExt_Genewise1Plus.C_100422
OG0000564	2	1	0	2	2	2	Dispensible	jgi|Trias1|147383|e_gw1.11.1036.1, jgi|Trias1|28298|gm1.6267_g	jgi|Triat2|44027|Triat1.e_gw1.7.650.1		jgi|Tripare1|381117|fgenesh1_pm.280_#_2, jgi|Tripare1|397379|MIX2347_1_23	jgi|Trire2|105447|fgenesh5_pg.C_scaffold_5000232, jgi|Trire2|105722|fgenesh5_pg.C_scaffold_5000507	jgi|TriviGv29_8_2|121344|gw1.1.744.1, jgi|TriviGv29_8_2|68765|Trive1.fgenesh1_pg.C_scaffold_18000220
OG0000565	1	2	1	1	0	2	Dispensible	jgi|Trias1|28462|gm1.6431_g	jgi|Triat2|310190|Genemark.7076_g, jgi|Triat2|45305|Triat1.e_gw1.8.935.1	jgi|Trigui1|7186|transcript_OPB47080	jgi|Tripare1|127595|CE127594_1071		jgi|TriviGv29_8_2|201083|fgenesh1_pg.6_#_615, jgi|TriviGv29_8_2|67302|Trive1.fgenesh1_pg.C_scaffold_13000253
OG0000566	2	2	1	2	1	1	Core	jgi|Trias1|196782|estExt_Genewise1Plus.C_9_t20349, jgi|Trias1|455795|MIX11452_5_42	jgi|Triat2|157314|Triat1.estExt_Genewise1Plus.C_140733, jgi|Triat2|54847|Triat1.e_gw1.20.96.1	jgi|Trigui1|8396|transcript_OPB42788	jgi|Tripare1|346714|fgenesh1_kg.5_#_30_#_TRINITY_DN672_c0_g1_i2, jgi|Tripare1|375519|fgenesh1_pm.27_#_28	jgi|Trire2|67493|e_gw1.21.325.1	jgi|TriviGv29_8_2|59038|Trive1.fgenesh1_pm.C_scaffold_22000042
OG0000567	1	1	2	2	1	2	Core	jgi|Trias1|143976|e_gw1.9.1083.1	jgi|Triat2|51690|Triat1.e_gw1.14.603.1	jgi|Trigui1|7023|transcript_OPB46917, jgi|Trigui1|7095|transcript_OPB46989	jgi|Tripare1|191004|CE191003_7445, jgi|Tripare1|382661|fgenesh1_pm.489_#_8	jgi|Trire2|104377|fgenesh5_pg.C_scaffold_3000332	jgi|TriviGv29_8_2|45249|Trive1.e_gw1.13.72.1, jgi|TriviGv29_8_2|57301|Trive1.fgenesh1_pm.C_scaffold_11000009
OG0000568	2	2	2	1	1	2	Core	jgi|Trias1|205633|estExt_Genewise1Plus.C_280029, jgi|Trias1|70828|fgenesh1_pm.9_#_588	jgi|Triat2|293756|estExt_fgenesh1_pm.C_contig_260008, jgi|Triat2|297423|estExt_fgenesh1_kg.C_contig_150181	jgi|Trigui1|11168|transcript_OPB36042, jgi|Trigui1|5306|transcript_OPB39612	jgi|Tripare1|354606|fgenesh1_kg.57_#_118_#_TRINITY_DN1335_c0_g1_i4	jgi|Trire2|120568|estExt_fgenesh5_pg.C_40047	jgi|TriviGv29_8_2|53420|Trive1.e_gw1.49.22.1, jgi|TriviGv29_8_2|75509|Trive1.estExt_Genewise1Plus.C_91138
OG0000569	2	2	1	1	2	2	Core	jgi|Trias1|449876|MIX5533_2_18, jgi|Trias1|59874|fgenesh1_kg.10_#_100_#_Locus9752v1rpkm1.94	jgi|Triat2|14812|Triat1.gw1.2.1172.1, jgi|Triat2|25233|Triat1.gw1.1.3934.1	jgi|Trigui1|5465|transcript_OPB36398	jgi|Tripare1|309836|CE309835_104	jgi|Trire2|105843|fgenesh5_pg.C_scaffold_6000069, jgi|Trire2|79222|estExt_GeneWisePlus.C_130059	jgi|TriviGv29_8_2|40758|Trive1.e_gw1.9.1123.1, jgi|TriviGv29_8_2|45409|Trive1.e_gw1.14.498.1
OG0000570	1	1	2	2	1	2	Core	jgi|Trias1|197820|estExt_Genewise1Plus.C_10_t10403	jgi|Triat2|38694|Triat1.e_gw1.4.1469.1	jgi|Trigui1|537|transcript_OPB40458, jgi|Trigui1|9033|transcript_OPB44924	jgi|Tripare1|133274|CE133273_45916, jgi|Tripare1|374743|fgenesh1_pm.14_#_6	jgi|Trire2|109944|fgenesh5_pg.C_scaffold_18000041	jgi|TriviGv29_8_2|231364|estExt_Genemark.C_830211, jgi|TriviGv29_8_2|34191|Trive1.e_gw1.4.1186.1
OG0000571	2	3	3	1	0	0	Dispensible	jgi|Trias1|50588|fgenesh1_pg.13_#_253, jgi|Trias1|71057|fgenesh1_pm.10_#_191	jgi|Triat2|306569|Genemark.3455_g, jgi|Triat2|54172|Triat1.e_gw1.18.128.1, jgi|Triat2|88236|Triat1.fgenesh1_pg.C_scaffold_4000618	jgi|Trigui1|10946|transcript_OPB36208, jgi|Trigui1|2039|transcript_OPB38937, jgi|Trigui1|9332|transcript_OPB45796	jgi|Tripare1|402500|MIX7468_7_21
OG0000572	1	1	2	2	1	2	Core	jgi|Trias1|29121|gm1.7090_g	jgi|Triat2|151908|Triat1.estExt_Genewise1Plus.C_41448	jgi|Trigui1|395|transcript_OPB40316, jgi|Trigui1|4849|transcript_OPB39155	jgi|Tripare1|283623|CE283622_5551, jgi|Tripare1|376781|fgenesh1_pm.59_#_13	jgi|Trire2|121107|estExt_fgenesh5_pg.C_50522	jgi|TriviGv29_8_2|113842|gw1.1.148.1, jgi|TriviGv29_8_2|165228|e_gw1.92.116.1
OG0000573	1	1	2	2	1	2	Core	jgi|Trias1|71299|fgenesh1_pm.10_#_433	jgi|Triat2|39109|Triat1.e_gw1.4.1859.1	jgi|Trigui1|3448|transcript_OPB42336, jgi|Trigui1|8781|transcript_OPB43173	jgi|Tripare1|361422|fgenesh1_kg.136_#_76_#_TRINITY_DN1367_c1_g4_i1, jgi|Tripare1|374270|fgenesh1_pm.7_#_51	jgi|Trire2|77969|estExt_GeneWisePlus.C_90403	jgi|TriviGv29_8_2|175150|estExt_Genewise1.C_920586, jgi|TriviGv29_8_2|37689|Trive1.e_gw1.6.1172.1
OG0000574	1	1	3	1	1	1	Core	jgi|Trias1|71466|fgenesh1_pm.11_#_49	jgi|Triat2|299257|estExt_fgenesh1_kg.C_contig_220299	jgi|Trigui1|10601|transcript_OPB43445, jgi|Trigui1|10626|transcript_OPB43470, jgi|Trigui1|899|transcript_OPB40820	jgi|Tripare1|377842|fgenesh1_pm.95_#_24	jgi|Trire2|76218|estExt_GeneWisePlus.C_50042	jgi|TriviGv29_8_2|81170|Trive1.estExt_fgenesh1_pg.C_200066
OG0000575	1	1	1	2	2	2	Core	jgi|Trias1|39238|estExt_Genemark1.C_110110	jgi|Triat2|43258|Triat1.e_gw1.7.1247.1	jgi|Trigui1|3200|transcript_OPB42088	jgi|Tripare1|362308|fgenesh1_kg.156_#_65_#_TRINITY_DN10199_c0_g1_i1, jgi|Tripare1|380401|fgenesh1_pm.222_#_9	jgi|Trire2|102467|fgenesh5_pg.C_scaffold_1000100, jgi|Trire2|105338|fgenesh5_pg.C_scaffold_5000123	jgi|TriviGv29_8_2|15641|Trive1.gw1.20.259.1, jgi|TriviGv29_8_2|199407|fgenesh1_pg.4_#_588
OG0000576	1	1	2	2	1	2	Core	jgi|Trias1|29592|gm1.7561_g	jgi|Triat2|53247|Triat1.e_gw1.17.78.1	jgi|Trigui1|7367|transcript_OPB45180, jgi|Trigui1|9333|transcript_OPB45797	jgi|Tripare1|383129|fgenesh1_pm.605_#_4, jgi|Tripare1|401941|MIX6909_138_99	jgi|Trire2|107866|fgenesh5_pg.C_scaffold_10000256	jgi|TriviGv29_8_2|220060|Genemark.2714_g, jgi|TriviGv29_8_2|50640|Trive1.e_gw1.25.129.1
OG0000577	2	1	2	2	0	2	Dispensible	jgi|Trias1|147305|e_gw1.11.16.1, jgi|Trias1|74368|fgenesh1_pm.22_#_4	jgi|Triat2|93889|Triat1.fgenesh1_pg.C_scaffold_18000036	jgi|Trigui1|649|transcript_OPB40570, jgi|Trigui1|9232|transcript_OPB45696	jgi|Tripare1|365949|fgenesh1_kg.237_#_37_#_TRINITY_DN11325_c0_g1_i1, jgi|Tripare1|366744|fgenesh1_kg.262_#_4_#_TRINITY_DN1187_c0_g1_i4		jgi|TriviGv29_8_2|228034|Genemark.10688_g, jgi|TriviGv29_8_2|42950|Trive1.e_gw1.11.128.1
OG0000578	2	2	1	2	1	2	Core	jgi|Trias1|154351|e_gw1.28.52.1, jgi|Trias1|60538|fgenesh1_kg.11_#_263_#_Locus4191v1rpkm25.49	jgi|Triat2|224078|estExt_Genewise1Plus.C_contig_260021, jgi|Triat2|315918|estExt_Genemark.C_contig_180310	jgi|Trigui1|1023|transcript_OPB40944	jgi|Tripare1|363301|fgenesh1_kg.173_#_105_#_TRINITY_DN4652_c0_g1_i1, jgi|Tripare1|368019|fgenesh1_kg.301_#_2_#_TRINITY_DN4722_c0_g1_i2	jgi|Trire2|58607|e_gw1.5.270.1	jgi|TriviGv29_8_2|116045|gw1.71.16.1, jgi|TriviGv29_8_2|222639|Genemark.5293_g
OG0000579	2	3	1	1	1	2	Core	jgi|Trias1|449828|MIX5485_1231_80, jgi|Trias1|71823|fgenesh1_pm.11_#_406	jgi|Triat2|34441|Triat1.e_gw1.2.1369.1, jgi|Triat2|83546|Triat1.fgenesh1_pm.C_scaffold_17000021, jgi|Triat2|86611|Triat1.fgenesh1_pg.C_scaffold_2001004	jgi|Trigui1|6806|transcript_OPB46700	jgi|Tripare1|334076|CE334075_33	jgi|Trire2|107526|fgenesh5_pg.C_scaffold_9000329	jgi|TriviGv29_8_2|40045|Trive1.e_gw1.8.284.1, jgi|TriviGv29_8_2|57467|Trive1.fgenesh1_pm.C_scaffold_11000175
OG0000580	2	2	1	1	1	3	Core	jgi|Trias1|72655|fgenesh1_pm.13_#_297, jgi|Trias1|82557|estExt_fgenesh1_pm.C_11_t10432	jgi|Triat2|290194|estExt_fgenesh1_pm.C_contig_180114, jgi|Triat2|6867|Triat1.gw1.9.365.1	jgi|Trigui1|6233|transcript_OPB46127	jgi|Tripare1|347876|fgenesh1_kg.10_#_133_#_TRINITY_DN4007_c0_g1_i3	jgi|Trire2|74278|estExt_GeneWisePlus.C_11523	jgi|TriviGv29_8_2|138628|gw1.10.4.1, jgi|TriviGv29_8_2|31354|Trive1.e_gw1.2.1773.1, jgi|TriviGv29_8_2|53025|Trive1.e_gw1.40.63.1
OG0000581	1	1	3	1	0	1	Dispensible	jgi|Trias1|94481|gw1.11.9.1	jgi|Triat2|181960|gw1.18.766.1	jgi|Trigui1|10709|transcript_OPB41048, jgi|Trigui1|6772|transcript_OPB46666, jgi|Trigui1|8986|transcript_OPB44877	jgi|Tripare1|380137|fgenesh1_pm.201_#_1		jgi|TriviGv29_8_2|133015|gw1.83.497.1
OG0000582	1	2	1	1	1	3	Core	jgi|Trias1|60828|fgenesh1_kg.12_#_147_#_Locus6113v3rpkm4.39	jgi|Triat2|132261|Triat1.estExt_fgenesh1_pg.C_60232, jgi|Triat2|39457|Triat1.e_gw1.4.339.1	jgi|Trigui1|2953|transcript_OPB44639	jgi|Tripare1|91367|CE91366_2904	jgi|Trire2|22426|estExt_fgenesh1_pm.C_100095	jgi|TriviGv29_8_2|53874|Trive1.fgenesh1_pm.C_scaffold_1000093, jgi|TriviGv29_8_2|5626|Trive1.gw1.45.8.1, jgi|TriviGv29_8_2|81244|Trive1.estExt_fgenesh1_pg.C_210165
OG0000583	1	1	2	2	1	2	Core	jgi|Trias1|60870|fgenesh1_kg.12_#_189_#_Locus1197v1rpkm121.07	jgi|Triat2|41962|Triat1.e_gw1.6.680.1	jgi|Trigui1|2994|transcript_OPB44680, jgi|Trigui1|7887|transcript_OPB41194	jgi|Tripare1|371995|fgenesh1_kg.551_#_4_#_TRINITY_DN3943_c0_g1_i1, jgi|Tripare1|385639|gm1.2091_g	jgi|Trire2|62488|e_gw1.10.504.1	jgi|TriviGv29_8_2|125019|gw1.84.312.1, jgi|TriviGv29_8_2|191800|fgenesh1_pm.49_#_5
OG0000584	2	2	1	4	0	0	Dispensible	jgi|Trias1|148102|e_gw1.12.672.1, jgi|Trias1|73852|fgenesh1_pm.18_#_4	jgi|Triat2|306412|Genemark.3298_g, jgi|Triat2|322484|estExt_Genemark.C_contig_280126	jgi|Trigui1|9366|transcript_OPB45830	jgi|Tripare1|355741|fgenesh1_kg.69_#_3_#_TRINITY_DN6205_c0_g1_i1, jgi|Tripare1|387631|gm1.4083_g, jgi|Tripare1|390714|gm1.7166_g, jgi|Tripare1|402316|MIX7284_76_51
OG0000585	1	1	2	2	1	2	Core	jgi|Trias1|448236|MIX3893_39781_88	jgi|Triat2|46232|Triat1.e_gw1.9.362.1	jgi|Trigui1|2108|transcript_OPB43794, jgi|Trigui1|6463|transcript_OPB46357	jgi|Tripare1|401088|MIX6056_609_45, jgi|Tripare1|78811|CE78810_7189	jgi|Trire2|65106|e_gw1.15.321.1	jgi|TriviGv29_8_2|189546|fgenesh1_pm.3_#_583, jgi|TriviGv29_8_2|77162|Trive1.estExt_Genewise1Plus.C_170445
OG0000586	3	1	2	2	0	1	Dispensible	jgi|Trias1|154028|e_gw1.24.42.1, jgi|Trias1|63143|fgenesh1_kg.36_#_6_#_Locus8817v2rpkm0.43, jgi|Trias1|72569|fgenesh1_pm.13_#_211	jgi|Triat2|282604|estExt_fgenesh1_pg.C_contig_210266	jgi|Trigui1|10916|transcript_OPB36178, jgi|Trigui1|9036|transcript_OPB44927	jgi|Tripare1|224906|CE224905_885, jgi|Tripare1|380533|fgenesh1_pm.232_#_1		jgi|TriviGv29_8_2|150453|e_gw1.6.1579.1
OG0000587	1	2	2	2	2	1	Core	jgi|Trias1|448440|MIX4097_5_18	jgi|Triat2|263527|fgenesh1_pm.contig_21_#_244, jgi|Triat2|90432|Triat1.fgenesh1_pg.C_scaffold_8000299	jgi|Trigui1|6340|transcript_OPB46234, jgi|Trigui1|7220|transcript_OPB47114	jgi|Tripare1|153192|CE153191_25304, jgi|Tripare1|356351|fgenesh1_kg.75_#_56_#_TRINITY_DN10132_c0_g1_i1	jgi|Trire2|109388|fgenesh5_pg.C_scaffold_15000190, jgi|Trire2|56819|e_gw1.3.379.1	jgi|TriviGv29_8_2|68359|Trive1.fgenesh1_pg.C_scaffold_17000071
OG0000588	1	7	1	0	0	1	Dispensible	jgi|Trias1|113363|gw1.14.600.1	jgi|Triat2|263405|fgenesh1_pm.contig_21_#_122, jgi|Triat2|43383|Triat1.e_gw1.7.1025.1, jgi|Triat2|52315|Triat1.e_gw1.15.685.1, jgi|Triat2|7449|Triat1.gw1.2.409.1, jgi|Triat2|87550|Triat1.fgenesh1_pg.C_scaffold_3000807, jgi|Triat2|93200|Triat1.fgenesh1_pg.C_scaffold_15000130, jgi|Triat2|93597|Triat1.fgenesh1_pg.C_scaffold_17000002	jgi|Trigui1|3199|transcript_OPB42087			jgi|TriviGv29_8_2|120839|gw1.93.131.1
OG0000589	1	1	2	2	1	2	Core	jgi|Trias1|151309|e_gw1.15.67.1	jgi|Triat2|83223|Triat1.fgenesh1_pm.C_scaffold_15000056	jgi|Trigui1|7144|transcript_OPB47038, jgi|Trigui1|8170|transcript_OPB41477	jgi|Tripare1|401479|MIX6447_2_27, jgi|Tripare1|402760|MIX7728_2_14	jgi|Trire2|65971|e_gw1.17.132.1	jgi|TriviGv29_8_2|205054|fgenesh1_pg.87_#_285, jgi|TriviGv29_8_2|42027|Trive1.e_gw1.10.222.1
OG0000590	1	1	2	2	1	2	Core	jgi|Trias1|177701|estExt_Genewise1.C_15_t20286	jgi|Triat2|44429|Triat1.e_gw1.8.820.1	jgi|Trigui1|3698|transcript_OPB42586, jgi|Trigui1|8087|transcript_OPB41394	jgi|Tripare1|129032|CE129031_230, jgi|Tripare1|365968|fgenesh1_kg.238_#_19_#_TRINITY_DN2939_c0_g1_i4	jgi|Trire2|123232|estExt_fgenesh5_pg.C_190084	jgi|TriviGv29_8_2|224618|Genemark.7272_g, jgi|TriviGv29_8_2|42536|Trive1.e_gw1.10.707.1
OG0000591	2	1	2	1	0	2	Dispensible	jgi|Trias1|151581|e_gw1.16.242.1, jgi|Trias1|52495|fgenesh1_pg.29_#_3	jgi|Triat2|172202|gw1.26.1120.1	jgi|Trigui1|11204|transcript_OPB36078, jgi|Trigui1|302|transcript_OPB40223	jgi|Tripare1|374732|fgenesh1_pm.13_#_18		jgi|TriviGv29_8_2|149670|e_gw1.6.1957.1, jgi|TriviGv29_8_2|54997|Trive1.fgenesh1_pm.C_scaffold_3000345
OG0000592	1	1	3	1	1	1	Core	jgi|Trias1|449707|MIX5364_2_19	jgi|Triat2|33298|Triat1.e_gw1.2.2527.1	jgi|Trigui1|628|transcript_OPB40549, jgi|Trigui1|6492|transcript_OPB46386, jgi|Trigui1|9334|transcript_OPB45798	jgi|Tripare1|372426|fgenesh1_kg.602_#_2_#_TRINITY_DN4819_c0_g1_i1	jgi|Trire2|109313|fgenesh5_pg.C_scaffold_15000115	jgi|TriviGv29_8_2|68502|Trive1.fgenesh1_pg.C_scaffold_17000214
OG0000593	1	1	2	1	1	3	Core	jgi|Trias1|73614|fgenesh1_pm.16_#_161	jgi|Triat2|33143|Triat1.e_gw1.2.2708.1	jgi|Trigui1|2029|transcript_OPB38927, jgi|Trigui1|8230|transcript_OPB41537	jgi|Tripare1|365747|fgenesh1_kg.234_#_4_#_TRINITY_DN5551_c0_g2_i1	jgi|Trire2|105838|fgenesh5_pg.C_scaffold_6000064	jgi|TriviGv29_8_2|28184|Trive1.e_gw1.1.625.1, jgi|TriviGv29_8_2|41996|Trive1.e_gw1.10.571.1, jgi|TriviGv29_8_2|7478|Trive1.gw1.1.622.1
OG0000594	1	2	2	1	1	2	Core	jgi|Trias1|31723|gm1.9692_g	jgi|Triat2|34934|Triat1.e_gw1.2.1421.1, jgi|Triat2|45475|Triat1.e_gw1.9.831.1	jgi|Trigui1|6601|transcript_OPB46495, jgi|Trigui1|908|transcript_OPB40829	jgi|Tripare1|70755|CE70754_263	jgi|Trire2|64996|e_gw1.15.126.1	jgi|TriviGv29_8_2|48875|Trive1.e_gw1.20.111.1, jgi|TriviGv29_8_2|51001|Trive1.e_gw1.26.56.1
OG0000595	1	1	1	2	2	3	Core	jgi|Trias1|152540|e_gw1.18.173.1	jgi|Triat2|45536|Triat1.e_gw1.9.183.1	jgi|Trigui1|7417|transcript_OPB45230	jgi|Tripare1|372235|fgenesh1_kg.578_#_8_#_TRINITY_DN3774_c0_g1_i1, jgi|Tripare1|381200|fgenesh1_pm.286_#_17	jgi|Trire2|103215|fgenesh5_pg.C_scaffold_1000848, jgi|Trire2|65036|e_gw1.15.61.1	jgi|TriviGv29_8_2|210109|estExt_fgenesh1_pg.C_850196, jgi|TriviGv29_8_2|50878|Trive1.e_gw1.26.204.1, jgi|TriviGv29_8_2|53311|Trive1.e_gw1.46.11.1
OG0000596	1	2	2	2	1	1	Core	jgi|Trias1|62736|fgenesh1_kg.20_#_12_#_Locus6391v1rpkm10.08	jgi|Triat2|83457|Triat1.fgenesh1_pm.C_scaffold_16000147, jgi|Triat2|91038|Triat1.fgenesh1_pg.C_scaffold_9000384	jgi|Trigui1|2359|transcript_OPB44045, jgi|Trigui1|89|transcript_OPB40010	jgi|Tripare1|380595|fgenesh1_pm.236_#_3, jgi|Tripare1|388863|gm1.5315_g	jgi|Trire2|123888|estExt_fgenesh5_pg.C_280033	jgi|TriviGv29_8_2|33997|Trive1.e_gw1.4.870.1
OG0000597	1	0	0	0	0	1	Dispensible	jgi|Trias1|123189|gw1.23.168.1					jgi|TriviGv29_8_2|224498|Genemark.7152_g
OG0000598	2	2	1	2	2	1	Core	jgi|Trias1|153859|e_gw1.23.36.1, jgi|Trias1|62961|fgenesh1_kg.23_#_21_#_Locus976v1rpkm147.13	jgi|Triat2|255300|fgenesh1_kg.contig_18_#_28_#_CBWT_CBYP_CBYT_CCAH_1387_1, jgi|Triat2|301047|estExt_fgenesh1_kg.C_contig_260351	jgi|Trigui1|3194|transcript_OPB42082	jgi|Tripare1|347592|fgenesh1_kg.9_#_41_#_TRINITY_DN3734_c0_g1_i4, jgi|Tripare1|388629|gm1.5081_g	jgi|Trire2|72643|kg2.C_scaffold_3000078, jgi|Trire2|82619|estExt_GeneWisePlus.C_450005	jgi|TriviGv29_8_2|78160|Trive1.estExt_Genewise1Plus.C_260198
OG0000599	1	3	2	1	0	2	Dispensible	jgi|Trias1|454429|MIX10086_34_77	jgi|Triat2|44348|Triat1.e_gw1.8.147.1, jgi|Triat2|83859|Triat1.fgenesh1_pm.C_scaffold_19000093, jgi|Triat2|91991|Triat1.fgenesh1_pg.C_scaffold_11000444	jgi|Trigui1|572|transcript_OPB40493, jgi|Trigui1|7831|transcript_OPB45644	jgi|Tripare1|401991|MIX6959_2_14		jgi|TriviGv29_8_2|152258|e_gw1.69.101.1, jgi|TriviGv29_8_2|202680|fgenesh1_pg.78_#_144
OG0000600	2	1	0	4	0	4	Dispensible	jgi|Trias1|41729|estExt_Genemark1.C_400003, jgi|Trias1|63171|fgenesh1_kg.40_#_1_#_Locus8431v1rpkm3.56	jgi|Triat2|316752|estExt_Genemark.C_contig_200355		jgi|Tripare1|190770|CE190769_484, jgi|Tripare1|224262|CE224261_1047, jgi|Tripare1|364152|fgenesh1_kg.191_#_76_#_TRINITY_DN214_c0_g1_i1, jgi|Tripare1|394560|gm1.11012_g		jgi|TriviGv29_8_2|199411|fgenesh1_pg.4_#_592, jgi|TriviGv29_8_2|230783|estExt_Genemark.C_560005, jgi|TriviGv29_8_2|231349|estExt_Genemark.C_830176, jgi|TriviGv29_8_2|81227|Trive1.estExt_fgenesh1_pg.C_210100
OG0000601	1	1	0	4	0	5	Dispensible	jgi|Trias1|154811|e_gw1.40.19.1	jgi|Triat2|316753|estExt_Genemark.C_contig_200356		jgi|Tripare1|394559|gm1.11011_g, jgi|Tripare1|399769|MIX4737_1_24, jgi|Tripare1|399771|MIX4739_30_51, jgi|Tripare1|400824|MIX5792_71_41		jgi|TriviGv29_8_2|132117|gw1.56.12.1, jgi|TriviGv29_8_2|132119|gw1.83.486.1, jgi|TriviGv29_8_2|172252|estExt_Genewise1.C_840515, jgi|TriviGv29_8_2|61595|Trive1.fgenesh1_pg.C_scaffold_2000600, jgi|TriviGv29_8_2|62650|Trive1.fgenesh1_pg.C_scaffold_4000104
OG0000602	0	1	1	3	0	3	Dispensible		jgi|Triat2|311647|Genemark.8533_g	jgi|Trigui1|2566|transcript_OPB44252	jgi|Tripare1|320914|CE320913_10392, jgi|Tripare1|348686|fgenesh1_kg.16_#_17_#_TRINITY_DN7301_c0_g1_i1, jgi|Tripare1|395019|gm1.11471_g		jgi|TriviGv29_8_2|144800|e_gw1.3.713.1, jgi|TriviGv29_8_2|159832|e_gw1.87.288.1, jgi|TriviGv29_8_2|218384|Genemark.1038_g
OG0000603	0	1	2	3	2	0	Dispensible		jgi|Triat2|83987|Triat1.fgenesh1_pg.C_scaffold_1000019	jgi|Trigui1|6302|transcript_OPB46196, jgi|Trigui1|6396|transcript_OPB46290	jgi|Tripare1|370189|fgenesh1_kg.419_#_2_#_TRINITY_DN1883_c0_g1_i2, jgi|Tripare1|379970|fgenesh1_pm.191_#_15, jgi|Tripare1|400948|MIX5916_3_15	jgi|Trire2|112540|fgenesh5_pg.C_scaffold_44000005, jgi|Trire2|121474|estExt_fgenesh5_pg.C_70443
OG0000604	0	1	3	1	1	2	Dispensible		jgi|Triat2|146818|Triat1.estExt_Genewise1Plus.C_10199	jgi|Trigui1|2000|transcript_OPB38898, jgi|Trigui1|297|transcript_OPB40218, jgi|Trigui1|7673|transcript_OPB45486	jgi|Tripare1|379594|fgenesh1_pm.169_#_23	jgi|Trire2|52222|estExt_Genewise1.C_290008	jgi|TriviGv29_8_2|142895|e_gw1.2.1236.1, jgi|TriviGv29_8_2|49765|Trive1.e_gw1.22.180.1
OG0000605	0	1	2	2	3	3	Dispensible		jgi|Triat2|316625|estExt_Genemark.C_contig_200210	jgi|Trigui1|8143|transcript_OPB41450, jgi|Trigui1|8144|transcript_OPB41451	jgi|Tripare1|360673|fgenesh1_kg.127_#_7_#_TRINITY_DN8208_c0_g1_i1, jgi|Tripare1|378713|fgenesh1_pm.127_#_3	jgi|Trire2|105286|fgenesh5_pg.C_scaffold_5000071, jgi|Trire2|110131|fgenesh5_pg.C_scaffold_19000016, jgi|Trire2|123196|estExt_fgenesh5_pg.C_190017	jgi|TriviGv29_8_2|226990|Genemark.9644_g, jgi|TriviGv29_8_2|226991|Genemark.9645_g, jgi|TriviGv29_8_2|226992|Genemark.9646_g
OG0000606	0	1	1	3	0	1	Dispensible		jgi|Triat2|3613|Triat1.gw1.19.40.1	jgi|Trigui1|7090|transcript_OPB46984	jgi|Tripare1|361854|fgenesh1_kg.146_#_29_#_TRINITY_DN1968_c2_g4_i1, jgi|Tripare1|381097|fgenesh1_pm.278_#_5, jgi|Tripare1|61228|CE61227_243		jgi|TriviGv29_8_2|226305|Genemark.8959_g
OG0000607	3	2	1	1	1	1	Core	jgi|Trias1|114698|gw1.1.2076.1, jgi|Trias1|115664|gw1.1.2194.1, jgi|Trias1|208283|CE2187_31729	jgi|Triat2|28334|Triat1.gw1.1.4507.1, jgi|Triat2|29241|Triat1.e_gw1.1.2919.1	jgi|Trigui1|4836|transcript_OPB39142	jgi|Tripare1|274799|CE274798_923	jgi|Trire2|123475|estExt_fgenesh5_pg.C_220082	jgi|TriviGv29_8_2|27592|Trive1.gw1.7.1401.1
OG0000608	2	2	1	2	1	1	Core	jgi|Trias1|127686|e_gw1.1.2336.1, jgi|Trias1|23792|gm1.1761_g	jgi|Triat2|301188|estExt_fgenesh1_kg.C_contig_260492, jgi|Triat2|30178|Triat1.e_gw1.1.1806.1	jgi|Trigui1|1360|transcript_OPB38258	jgi|Tripare1|248404|CE248403_684, jgi|Tripare1|397927|MIX2895_2655_36	jgi|Trire2|74854|estExt_GeneWisePlus.C_20587	jgi|TriviGv29_8_2|71569|Trive1.estExt_Genewise1Plus.C_11956
OG0000609	1	1	2	1	1	2	Core	jgi|Trias1|63304|fgenesh1_pm.1_#_70	jgi|Triat2|302097|estExt_fgenesh1_kg.C_contig_270731	jgi|Trigui1|7093|transcript_OPB46987, jgi|Trigui1|8457|transcript_OPB42849	jgi|Tripare1|373459|fgenesh1_kg.803_#_2_#_TRINITY_DN1490_c0_g1_i2	jgi|Trire2|5359|fgenesh1_pm.C_scaffold_22000052	jgi|TriviGv29_8_2|51849|Trive1.e_gw1.30.97.1, jgi|TriviGv29_8_2|57919|Trive1.fgenesh1_pm.C_scaffold_13000123
OG0000610	1	1	2	3	1	1	Core	jgi|Trias1|52871|fgenesh1_kg.1_#_132_#_Locus4943v1rpkm18.90	jgi|Triat2|302043|estExt_fgenesh1_kg.C_contig_270677	jgi|Trigui1|2155|transcript_OPB43841, jgi|Trigui1|4783|transcript_OPB39089	jgi|Tripare1|355548|fgenesh1_kg.67_#_56_#_TRINITY_DN4274_c0_g1_i1, jgi|Tripare1|373211|fgenesh1_kg.696_#_2_#_TRINITY_DN2756_c0_g1_i1, jgi|Tripare1|403517|MIX8485_3_18	jgi|Trire2|81022|estExt_GeneWisePlus.C_220031	jgi|TriviGv29_8_2|87376|Trive1.estExt_Genewise1.C_71138
OG0000611	1	2	2	1	1	1	Core	jgi|Trias1|63455|fgenesh1_pm.1_#_221	jgi|Triat2|295950|estExt_fgenesh1_pm.C_contig_271435, jgi|Triat2|302018|estExt_fgenesh1_kg.C_contig_270652	jgi|Trigui1|10841|transcript_OPB36103, jgi|Trigui1|4744|transcript_OPB39050	jgi|Tripare1|373827|fgenesh1_pm.2_#_36	jgi|Trire2|77785|estExt_GeneWisePlus.C_90039	jgi|TriviGv29_8_2|64743|Trive1.fgenesh1_pg.C_scaffold_7000410
OG0000612	1	1	1	1	2	2	Core	jgi|Trias1|127914|e_gw1.1.5.1	jgi|Triat2|295194|estExt_fgenesh1_pm.C_contig_270616	jgi|Trigui1|5109|transcript_OPB39415	jgi|Tripare1|393439|gm1.9891_g	jgi|Trire2|124338|RAM_gi|30115368|gb|CB900710.1|CB900710, jgi|Trire2|25874|gw1.4.97.1	jgi|TriviGv29_8_2|195532|fgenesh1_pm.90_#_218, jgi|TriviGv29_8_2|43930|Trive1.e_gw1.12.305.1
OG0000613	2	2	2	1	1	1	Core	jgi|Trias1|217938|CE11842_9990, jgi|Trias1|22486|gm1.455_g	jgi|Triat2|301844|estExt_fgenesh1_kg.C_contig_270478, jgi|Triat2|321458|estExt_Genemark.C_contig_270662	jgi|Trigui1|5068|transcript_OPB39374, jgi|Trigui1|5069|transcript_OPB39375	jgi|Tripare1|381853|fgenesh1_pm.357_#_13	jgi|Trire2|120730|estExt_fgenesh5_pg.C_40319	jgi|TriviGv29_8_2|210775|estExt_fgenesh1_pg.C_900280
OG0000614	3	2	1	1	1	1	Core	jgi|Trias1|113883|gw1.1.1994.1, jgi|Trias1|127986|e_gw1.1.1316.1, jgi|Trias1|44180|fgenesh1_pg.3_#_293	jgi|Triat2|269423|fgenesh1_pg.contig_10_#_65, jgi|Triat2|277533|fgenesh1_pg.contig_27_#_585	jgi|Trigui1|4839|transcript_OPB39145	jgi|Tripare1|402354|MIX7322_3_47	jgi|Trire2|110767|fgenesh5_pg.C_scaffold_22000080	jgi|TriviGv29_8_2|64840|Trive1.fgenesh1_pg.C_scaffold_7000507
OG0000615	2	0	2	2	1	1	Dispensible	jgi|Trias1|32170|gm1.10139_g, jgi|Trias1|42353|fgenesh1_pg.1_#_571		jgi|Trigui1|700|transcript_OPB40621, jgi|Trigui1|9613|transcript_OPB39799	jgi|Tripare1|385958|gm1.2410_g, jgi|Tripare1|391849|gm1.8301_g	jgi|Trire2|108185|fgenesh5_pg.C_scaffold_11000158	jgi|TriviGv29_8_2|217400|Genemark.54_g
OG0000616	1	1	2	1	1	2	Core	jgi|Trias1|64116|fgenesh1_pm.1_#_882	jgi|Triat2|321148|estExt_Genemark.C_contig_270321	jgi|Trigui1|2796|transcript_OPB44482, jgi|Trigui1|8628|transcript_OPB43020	jgi|Tripare1|345499|fgenesh1_kg.1_#_364_#_TRINITY_DN644_c0_g2_i2	jgi|Trire2|3196|fgenesh1_pm.C_scaffold_5000157	jgi|TriviGv29_8_2|227314|Genemark.9968_g, jgi|TriviGv29_8_2|74397|Trive1.estExt_Genewise1Plus.C_70336
OG0000617	2	1	2	1	1	1	Core	jgi|Trias1|146659|e_gw1.11.292.1, jgi|Trias1|53902|fgenesh1_kg.2_#_2_#_Locus7863v1rpkm4.79	jgi|Triat2|224375|estExt_Genewise1Plus.C_contig_260443	jgi|Trigui1|10969|transcript_OPB36231, jgi|Trigui1|2008|transcript_OPB38906	jgi|Tripare1|122684|CE122683_1660	jgi|Trire2|59338|e_gw1.6.603.1	jgi|TriviGv29_8_2|28727|Trive1.e_gw1.1.546.1
OG0000618	1	1	2	0	2	2	Dispensible	jgi|Trias1|42981|fgenesh1_pg.2_#_39	jgi|Triat2|246441|estExt_Genewise1.C_contig_260526	jgi|Trigui1|10380|transcript_OPB41855, jgi|Trigui1|1961|transcript_OPB38859		jgi|Trire2|27697|gw1.6.123.1, jgi|Trire2|5888|fgenesh1_pm.C_scaffold_33000008	jgi|TriviGv29_8_2|149050|e_gw1.5.1168.1, jgi|TriviGv29_8_2|29685|Trive1.e_gw1.1.239.1
OG0000619	1	1	2	2	0	2	Dispensible	jgi|Trias1|183656|estExt_Genewise1Plus.C_2_t10191	jgi|Triat2|86455|Triat1.fgenesh1_pg.C_scaffold_2000848	jgi|Trigui1|10771|transcript_OPB41110, jgi|Trigui1|1927|transcript_OPB38825	jgi|Tripare1|396201|MIX1169_470_45, jgi|Tripare1|401048|MIX6016_1_22		jgi|TriviGv29_8_2|60355|Trive1.fgenesh1_pg.C_scaffold_1000340, jgi|TriviGv29_8_2|68110|Trive1.fgenesh1_pg.C_scaffold_16000027
OG0000620	2	2	1	1	1	2	Core	jgi|Trias1|43082|fgenesh1_pg.2_#_140, jgi|Trias1|63019|fgenesh1_kg.26_#_16_#_Locus7503v1rpkm5.76	jgi|Triat2|154814|Triat1.estExt_Genewise1Plus.C_91123, jgi|Triat2|34666|Triat1.e_gw1.2.908.1	jgi|Trigui1|1853|transcript_OPB38751	jgi|Tripare1|402845|MIX7813_10_26	jgi|Trire2|59267|e_gw1.6.108.1	jgi|TriviGv29_8_2|191426|fgenesh1_pm.6_#_430, jgi|TriviGv29_8_2|44409|Trive1.e_gw1.13.84.1
OG0000621	1	3	1	1	2	1	Core	jgi|Trias1|129910|e_gw1.2.1352.1	jgi|Triat2|161136|Triat1.VSE_e_gw1.2.2709.1, jgi|Triat2|282388|estExt_fgenesh1_pg.C_contig_200439, jgi|Triat2|49554|Triat1.e_gw1.12.236.1	jgi|Trigui1|1805|transcript_OPB38703	jgi|Tripare1|86738|CE86737_2626	jgi|Trire2|107488|fgenesh5_pg.C_scaffold_9000291, jgi|Trire2|41248|gw1.6.613.1	jgi|TriviGv29_8_2|4556|Trive1.gw1.1.371.1
OG0000622	1	2	2	2	1	1	Core	jgi|Trias1|64741|fgenesh1_pm.2_#_265	jgi|Triat2|180238|gw1.26.1970.1, jgi|Triat2|224801|estExt_Genewise1Plus.C_contig_260894	jgi|Trigui1|1774|transcript_OPB38672, jgi|Trigui1|1775|transcript_OPB38673	jgi|Tripare1|352467|fgenesh1_kg.40_#_172_#_TRINITY_DN10173_c0_g1_i1, jgi|Tripare1|386274|gm1.2726_g	jgi|Trire2|40290|gw1.6.582.1	jgi|TriviGv29_8_2|28076|Trive1.e_gw1.1.458.1
OG0000623	1	3	1	1	1	1	Core	jgi|Trias1|33881|estExt_Genemark1.C_2_t10252	jgi|Triat2|179435|gw1.16.541.1, jgi|Triat2|185024|gw1.26.2416.1, jgi|Triat2|185055|gw1.25.2052.1	jgi|Trigui1|1738|transcript_OPB38636	jgi|Tripare1|400738|MIX5706_1_13	jgi|Trire2|59244|e_gw1.6.301.1	jgi|TriviGv29_8_2|29432|Trive1.e_gw1.1.1368.1
OG0000624	3	2	1	1	1	1	Core	jgi|Trias1|132074|e_gw1.3.1248.1, jgi|Trias1|43232|fgenesh1_pg.2_#_290, jgi|Trias1|70158|fgenesh1_pm.8_#_537	jgi|Triat2|223991|estExt_Genewise1Plus.C_contig_251965, jgi|Triat2|314008|estExt_Genemark.C_contig_120019	jgi|Trigui1|10355|transcript_OPB41830	jgi|Tripare1|377291|fgenesh1_pm.76_#_18	jgi|Trire2|82235|estExt_GeneWisePlus.C_330081	jgi|TriviGv29_8_2|45446|Trive1.e_gw1.14.346.1
OG0000625	1	1	2	1	0	2	Dispensible	jgi|Trias1|311981|CE105885_1847	jgi|Triat2|27085|Triat1.gw1.2.2741.1	jgi|Trigui1|2847|transcript_OPB44533, jgi|Trigui1|6176|transcript_OPB46070	jgi|Tripare1|395145|MIX113_27_48		jgi|TriviGv29_8_2|138016|gw1.73.185.1, jgi|TriviGv29_8_2|227371|Genemark.10025_g
OG0000626	1	2	1	2	1	2	Core	jgi|Trias1|158860|estExt_Genewise1.C_2_t20456	jgi|Triat2|86176|Triat1.fgenesh1_pg.C_scaffold_2000569, jgi|Triat2|89966|Triat1.fgenesh1_pg.C_scaffold_7000351	jgi|Trigui1|1573|transcript_OPB38471	jgi|Tripare1|395899|MIX867_95_54, jgi|Tripare1|61244|CE61243_9144	jgi|Trire2|110686|fgenesh5_pg.C_scaffold_21000152	jgi|TriviGv29_8_2|221707|Genemark.4361_g, jgi|TriviGv29_8_2|60714|Trive1.fgenesh1_pg.C_scaffold_1000699
OG0000627	3	1	1	1	0	2	Dispensible	jgi|Trias1|23508|gm1.1477_g, jgi|Trias1|406267|CE200171_29, jgi|Trias1|68902|fgenesh1_pm.6_#_647	jgi|Triat2|310560|Genemark.7446_g	jgi|Trigui1|1627|transcript_OPB38525	jgi|Tripare1|98016|CE98015_14662		jgi|TriviGv29_8_2|123833|gw1.87.331.1, jgi|TriviGv29_8_2|60655|Trive1.fgenesh1_pg.C_scaffold_1000640
OG0000628	2	1	1	1	1	2	Core	jgi|Trias1|206060|estExt_Genewise1Plus.C_590001, jgi|Trias1|54458|fgenesh1_kg.2_#_558_#_Locus11498v1rpkm1.07	jgi|Triat2|33615|Triat1.e_gw1.2.2824.1	jgi|Trigui1|1526|transcript_OPB38424	jgi|Tripare1|262445|CE262444_573	jgi|Trire2|120059|estExt_fgenesh5_pg.C_20140	jgi|TriviGv29_8_2|66549|Trive1.fgenesh1_pg.C_scaffold_11000230, jgi|TriviGv29_8_2|78898|Trive1.estExt_fgenesh1_pg.C_10744
OG0000629	1	1	2	2	1	1	Core	jgi|Trias1|65117|fgenesh1_pm.2_#_641	jgi|Triat2|149265|Triat1.estExt_Genewise1Plus.C_20974	jgi|Trigui1|11008|transcript_OPB36270, jgi|Trigui1|1487|transcript_OPB38385	jgi|Tripare1|375577|fgenesh1_pm.29_#_17, jgi|Tripare1|382526|fgenesh1_pm.459_#_5	jgi|Trire2|21450|estExt_fgenesh1_pm.C_20073	jgi|TriviGv29_8_2|71461|Trive1.estExt_Genewise1Plus.C_11622
OG0000630	1	1	1	2	1	2	Core	jgi|Trias1|65131|fgenesh1_pm.2_#_655	jgi|Triat2|294266|estExt_fgenesh1_pm.C_contig_260570	jgi|Trigui1|1438|transcript_OPB38336	jgi|Tripare1|263645|CE263644_10518, jgi|Tripare1|399460|MIX4428_30_78	jgi|Trire2|38341|gw1.2.883.1	jgi|TriviGv29_8_2|169918|estExt_Genewise1.C_60395, jgi|TriviGv29_8_2|33562|Trive1.e_gw1.4.159.1
OG0000631	1	1	2	1	1	2	Core	jgi|Trias1|23837|gm1.1806_g	jgi|Triat2|136546|Triat1.estExt_Genewise1.C_20525	jgi|Trigui1|1306|transcript_OPB38204, jgi|Trigui1|8013|transcript_OPB41320	jgi|Tripare1|93572|CE93571_2838	jgi|Trire2|103799|fgenesh5_pg.C_scaffold_2000387	jgi|TriviGv29_8_2|209448|estExt_fgenesh1_pg.C_720008, jgi|TriviGv29_8_2|42415|Trive1.e_gw1.10.223.1
OG0000632	1	1	3	2	1	1	Core	jgi|Trias1|65340|fgenesh1_pm.2_#_864	jgi|Triat2|301224|estExt_fgenesh1_kg.C_contig_260528	jgi|Trigui1|1290|transcript_OPB38188, jgi|Trigui1|1291|transcript_OPB38189, jgi|Trigui1|1292|transcript_OPB38190	jgi|Tripare1|363861|fgenesh1_kg.188_#_17_#_TRINITY_DN777_c0_g1_i1, jgi|Tripare1|92953|CE92952_696	jgi|Trire2|120189|estExt_fgenesh5_pg.C_20401	jgi|TriviGv29_8_2|81482|Trive1.estExt_fgenesh1_pg.C_310053
OG0000633	4	5	0	0	0	1	Dispensible	jgi|Trias1|131216|e_gw1.2.2555.1, jgi|Trias1|146602|e_gw1.11.957.1, jgi|Trias1|149409|e_gw1.13.388.1, jgi|Trias1|80106|estExt_fgenesh1_pm.C_7_t10150	jgi|Triat2|181283|gw1.21.848.1, jgi|Triat2|181285|gw1.28.1126.1, jgi|Triat2|214756|estExt_Genewise1Plus.C_contig_180520, jgi|Triat2|265215|fgenesh1_pm.contig_24_#_610, jgi|Triat2|34507|Triat1.e_gw1.2.879.1				jgi|TriviGv29_8_2|132203|gw1.91.914.1
OG0000634	3	2	1	1	1	1	Core	jgi|Trias1|106782|gw1.2.933.1, jgi|Trias1|71086|fgenesh1_pm.10_#_220, jgi|Trias1|81793|estExt_fgenesh1_pm.C_10_t10124	jgi|Triat2|139437|Triat1.estExt_Genewise1.C_41581, jgi|Triat2|220527|estExt_Genewise1Plus.C_contig_240292	jgi|Trigui1|468|transcript_OPB40389	jgi|Tripare1|148838|CE148837_10441	jgi|Trire2|123713|estExt_fgenesh5_pg.C_250112	jgi|TriviGv29_8_2|34415|Trive1.e_gw1.4.704.1
OG0000635	2	4	1	0	2	0	Dispensible	jgi|Trias1|185422|estExt_Genewise1Plus.C_2_t50095, jgi|Trias1|50595|fgenesh1_pg.13_#_260	jgi|Triat2|211541|estExt_Genewise1Plus.C_contig_140185, jgi|Triat2|291359|estExt_fgenesh1_pm.C_contig_210265, jgi|Triat2|294485|estExt_fgenesh1_pm.C_contig_260792, jgi|Triat2|92284|Triat1.fgenesh1_pg.C_scaffold_12000272	jgi|Trigui1|10463|transcript_OPB43307		jgi|Trire2|106660|fgenesh5_pg.C_scaffold_7000461, jgi|Trire2|110456|fgenesh5_pg.C_scaffold_20000115
OG0000636	2	3	1	1	1	1	Core	jgi|Trias1|145031|e_gw1.10.1527.1, jgi|Trias1|54933|fgenesh1_kg.3_#_10_#_Locus7146v1rpkm6.92	jgi|Triat2|139368|Triat1.estExt_Genewise1.C_41381, jgi|Triat2|21764|Triat1.gw1.17.504.1, jgi|Triat2|53848|Triat1.e_gw1.18.382.1	jgi|Trigui1|371|transcript_OPB40292	jgi|Tripare1|94363|CE94362_18552	jgi|Trire2|119986|estExt_fgenesh5_pg.C_11024	jgi|TriviGv29_8_2|21401|Trive1.gw1.4.1320.1
OG0000637	2	2	1	1	1	2	Core	jgi|Trias1|132573|e_gw1.3.1810.1, jgi|Trias1|432154|CE226058_25910	jgi|Triat2|79496|Triat1.fgenesh1_pm.C_scaffold_3000570, jgi|Triat2|93201|Triat1.fgenesh1_pg.C_scaffold_15000131	jgi|Trigui1|10267|transcript_OPB41742	jgi|Tripare1|397555|MIX2523_2_26	jgi|Trire2|64288|e_gw1.13.180.1	jgi|TriviGv29_8_2|46896|Trive1.e_gw1.16.248.1, jgi|TriviGv29_8_2|58105|Trive1.fgenesh1_pm.C_scaffold_14000162
OG0000638	2	2	1	2	1	1	Core	jgi|Trias1|132011|e_gw1.3.2442.1, jgi|Trias1|58473|fgenesh1_kg.7_#_493_#_Locus7671v1rpkm5.31	jgi|Triat2|293679|estExt_fgenesh1_pm.C_contig_250693, jgi|Triat2|48180|Triat1.e_gw1.11.1217.1	jgi|Trigui1|10253|transcript_OPB41728	jgi|Tripare1|105115|CE105114_5009, jgi|Tripare1|361029|fgenesh1_kg.131_#_30_#_TRINITY_DN3518_c0_g1_i2	jgi|Trire2|122501|estExt_fgenesh5_pg.C_130023	jgi|TriviGv29_8_2|179461|estExt_Genewise1Plus.C_51938
OG0000639	1	1	2	1	1	2	Core	jgi|Trias1|65699|fgenesh1_pm.3_#_154	jgi|Triat2|37401|Triat1.e_gw1.3.2258.1	jgi|Trigui1|10237|transcript_OPB41712, jgi|Trigui1|10581|transcript_OPB43425	jgi|Tripare1|372638|fgenesh1_kg.623_#_1_#_TRINITY_DN1003_c0_g2_i1	jgi|Trire2|104064|fgenesh5_pg.C_scaffold_3000019	jgi|TriviGv29_8_2|221260|Genemark.3914_g, jgi|TriviGv29_8_2|67064|Trive1.fgenesh1_pg.C_scaffold_13000015
OG0000640	1	2	1	1	1	3	Core	jgi|Trias1|131628|e_gw1.3.24.1	jgi|Triat2|131513|Triat1.estExt_fgenesh1_pg.C_30616, jgi|Triat2|290109|estExt_fgenesh1_pm.C_contig_180009	jgi|Trigui1|5003|transcript_OPB39309	jgi|Tripare1|382818|fgenesh1_pm.524_#_8	jgi|Trire2|4117|fgenesh1_pm.C_scaffold_10000095	jgi|TriviGv29_8_2|220066|Genemark.2720_g, jgi|TriviGv29_8_2|41206|Trive1.e_gw1.9.934.1, jgi|TriviGv29_8_2|55364|Trive1.fgenesh1_pm.C_scaffold_4000201
OG0000641	3	3	1	1	0	1	Dispensible	jgi|Trias1|447643|MIX3300_4_28, jgi|Trias1|448570|MIX4227_4_27, jgi|Trias1|77199|estExt_fgenesh1_pm.C_3_t10301	jgi|Triat2|140544|Triat1.estExt_Genewise1.C_60616, jgi|Triat2|293548|estExt_fgenesh1_pm.C_contig_250555, jgi|Triat2|90752|Triat1.fgenesh1_pg.C_scaffold_9000098	jgi|Trigui1|10787|transcript_OPB41126	jgi|Tripare1|352848|fgenesh1_kg.43_#_139_#_TRINITY_DN10808_c0_g1_i1		jgi|TriviGv29_8_2|193312|fgenesh1_pm.82_#_133
OG0000642	1	1	2	1	2	2	Core	jgi|Trias1|133153|e_gw1.3.1418.1	jgi|Triat2|127829|Triat1.estExt_fgenesh1_pm.C_30390	jgi|Trigui1|5519|transcript_OPB36452, jgi|Trigui1|5520|transcript_OPB36453	jgi|Tripare1|380044|fgenesh1_pm.196_#_8	jgi|Trire2|123780|estExt_fgenesh5_pg.C_260076, jgi|Trire2|5607|fgenesh1_pm.C_scaffold_26000037	jgi|TriviGv29_8_2|200109|fgenesh1_pg.5_#_512, jgi|TriviGv29_8_2|55793|Trive1.fgenesh1_pm.C_scaffold_6000013
OG0000643	1	1	2	2	1	2	Core	jgi|Trias1|99046|gw1.3.172.1	jgi|Triat2|225995|estExt_Genewise1Plus.C_contig_262115	jgi|Trigui1|2357|transcript_OPB44043, jgi|Trigui1|3646|transcript_OPB42534	jgi|Tripare1|365845|fgenesh1_kg.236_#_7_#_TRINITY_DN3320_c0_g1_i1, jgi|Tripare1|373602|fgenesh1_kg.914_#_1_#_TRINITY_DN3852_c0_g1_i1	jgi|Trire2|33723|gw1.24.145.1	jgi|TriviGv29_8_2|162632|e_gw1.90.1245.1, jgi|TriviGv29_8_2|200591|fgenesh1_pg.6_#_123
OG0000644	1	1	1	2	1	2	Core	jgi|Trias1|66034|fgenesh1_pm.3_#_489	jgi|Triat2|138111|Triat1.estExt_Genewise1.C_31151	jgi|Trigui1|5604|transcript_OPB36537	jgi|Tripare1|358546|fgenesh1_kg.102_#_76_#_TRINITY_DN935_c2_g6_i1, jgi|Tripare1|378968|fgenesh1_pm.137_#_12	jgi|Trire2|112190|fgenesh5_pg.C_scaffold_34000024	jgi|TriviGv29_8_2|47030|Trive1.e_gw1.16.438.1, jgi|TriviGv29_8_2|73899|Trive1.estExt_Genewise1Plus.C_60280
OG0000645	1	1	2	2	1	1	Core	jgi|Trias1|454152|MIX9809_53_44	jgi|Triat2|86940|Triat1.fgenesh1_pg.C_scaffold_3000197	jgi|Trigui1|5847|transcript_OPB36780, jgi|Trigui1|7665|transcript_OPB45478	jgi|Tripare1|383444|fgenesh1_pm.774_#_3, jgi|Tripare1|392122|gm1.8574_g	jgi|Trire2|60739|e_gw1.8.294.1	jgi|TriviGv29_8_2|36679|Trive1.e_gw1.6.349.1
OG0000646	2	2	1	1	0	2	Dispensible	jgi|Trias1|24959|gm1.2928_g, jgi|Trias1|60751|fgenesh1_kg.12_#_70_#_Locus8728v2rpkm2.12	jgi|Triat2|278890|fgenesh1_pg.contig_28_#_327, jgi|Triat2|298444|estExt_fgenesh1_kg.C_contig_190293	jgi|Trigui1|3050|transcript_OPB41938	jgi|Tripare1|396291|MIX1259_109_43		jgi|TriviGv29_8_2|220443|Genemark.3097_g, jgi|TriviGv29_8_2|65397|Trive1.fgenesh1_pg.C_scaffold_9000030
OG0000647	2	2	2	1	1	1	Core	jgi|Trias1|28675|gm1.6644_g, jgi|Trias1|66759|fgenesh1_pm.4_#_241	jgi|Triat2|298334|estExt_fgenesh1_kg.C_contig_190183, jgi|Triat2|305335|Genemark.2221_g	jgi|Trigui1|6147|transcript_OPB46041, jgi|Trigui1|6653|transcript_OPB46547	jgi|Tripare1|402043|MIX7011_57_67	jgi|Trire2|103065|fgenesh5_pg.C_scaffold_1000698	jgi|TriviGv29_8_2|223393|Genemark.6047_g
OG0000648	1	1	2	1	1	2	Core	jgi|Trias1|25266|gm1.3235_g	jgi|Triat2|298187|estExt_fgenesh1_kg.C_contig_190036	jgi|Trigui1|10870|transcript_OPB36132, jgi|Trigui1|3384|transcript_OPB42272	jgi|Tripare1|402538|MIX7506_107_60	jgi|Trire2|73897|estExt_GeneWisePlus.C_10741	jgi|TriviGv29_8_2|71933|Trive1.estExt_Genewise1Plus.C_20941, jgi|TriviGv29_8_2|90003|Trive1.estExt_Genewise1.C_180527
OG0000649	1	1	2	1	1	2	Core	jgi|Trias1|25537|gm1.3506_g	jgi|Triat2|297809|estExt_fgenesh1_kg.C_contig_170160	jgi|Trigui1|2090|transcript_OPB43776, jgi|Trigui1|3652|transcript_OPB42540	jgi|Tripare1|338350|CE338349_22653	jgi|Trire2|119779|estExt_fgenesh5_pg.C_10509	jgi|TriviGv29_8_2|215543|estExt_fgenesh1_kg.C_40013, jgi|TriviGv29_8_2|62516|Trive1.fgenesh1_pg.C_scaffold_3000729
OG0000650	2	2	2	1	0	2	Dispensible	jgi|Trias1|136109|e_gw1.4.1027.1, jgi|Trias1|74047|fgenesh1_pm.19_#_26	jgi|Triat2|297813|estExt_fgenesh1_kg.C_contig_170164, jgi|Triat2|50472|Triat1.e_gw1.13.849.1	jgi|Trigui1|414|transcript_OPB40335, jgi|Trigui1|8868|transcript_OPB44759	jgi|Tripare1|396386|MIX1354_20_33		jgi|TriviGv29_8_2|46158|Trive1.e_gw1.15.438.1, jgi|TriviGv29_8_2|62845|Trive1.fgenesh1_pg.C_scaffold_4000299
OG0000651	1	1	2	1	1	2	Core	jgi|Trias1|56529|fgenesh1_kg.4_#_724_#_Locus3538v1rpkm33.66	jgi|Triat2|304993|Genemark.1879_g	jgi|Trigui1|3659|transcript_OPB42547, jgi|Trigui1|9446|transcript_OPB45910	jgi|Tripare1|357757|fgenesh1_kg.92_#_56_#_TRINITY_DN3986_c0_g3_i1	jgi|Trire2|30668|gw1.1.703.1	jgi|TriviGv29_8_2|31055|Trive1.e_gw1.2.1800.1, jgi|TriviGv29_8_2|40085|Trive1.e_gw1.8.346.1
OG0000652	3	1	1	2	1	1	Core	jgi|Trias1|143077|e_gw1.8.446.1, jgi|Trias1|67305|fgenesh1_pm.4_#_787, jgi|Trias1|84850|estExt_fgenesh1_pm.C_250007	jgi|Triat2|213989|estExt_Genewise1Plus.C_contig_170595	jgi|Trigui1|3683|transcript_OPB42571	jgi|Tripare1|199776|CE199775_2074, jgi|Tripare1|404092|MIX9060_5_51	jgi|Trire2|54846|e_gw1.1.1238.1	jgi|TriviGv29_8_2|122868|gw1.4.935.1
OG0000653	1	2	1	2	1	1	Core	jgi|Trias1|45594|fgenesh1_pg.4_#_787	jgi|Triat2|210209|estExt_Genewise1Plus.C_contig_90011, jgi|Triat2|290047|estExt_fgenesh1_pm.C_contig_170312	jgi|Trigui1|3770|transcript_OPB42658	jgi|Tripare1|215944|CE215943_1222, jgi|Tripare1|354864|fgenesh1_kg.60_#_77_#_TRINITY_DN3315_c0_g1_i3	jgi|Trire2|119819|estExt_fgenesh5_pg.C_10613	jgi|TriviGv29_8_2|30459|Trive1.e_gw1.2.1152.1
OG0000654	1	2	2	1	0	2	Dispensible	jgi|Trias1|189959|estExt_Genewise1Plus.C_4_t50250	jgi|Triat2|220242|estExt_Genewise1Plus.C_contig_231299, jgi|Triat2|49107|Triat1.e_gw1.12.1126.1	jgi|Trigui1|3812|transcript_OPB42700, jgi|Trigui1|411|transcript_OPB40332	jgi|Tripare1|396379|MIX1347_2_14		jgi|TriviGv29_8_2|193913|fgenesh1_pm.85_#_133, jgi|TriviGv29_8_2|52722|Trive1.e_gw1.36.47.1
OG0000655	2	3	1	1	1	1	Core	jgi|Trias1|136186|e_gw1.4.2233.1, jgi|Trias1|46212|fgenesh1_pg.5_#_555	jgi|Triat2|229560|estExt_Genewise1Plus.C_contig_273463, jgi|Triat2|297934|estExt_fgenesh1_kg.C_contig_170285, jgi|Triat2|302809|estExt_fgenesh1_kg.C_contig_290003	jgi|Trigui1|3819|transcript_OPB42707	jgi|Tripare1|364590|fgenesh1_kg.203_#_3_#_TRINITY_DN3220_c0_g1_i1	jgi|Trire2|54554|e_gw1.1.1914.1	jgi|TriviGv29_8_2|216195|estExt_fgenesh1_kg.C_690009
OG0000656	1	2	1	1	1	2	Core	jgi|Trias1|56697|fgenesh1_kg.4_#_892_#_Locus8014v1rpkm4.39	jgi|Triat2|297937|estExt_fgenesh1_kg.C_contig_170288, jgi|Triat2|297939|estExt_fgenesh1_kg.C_contig_170290	jgi|Trigui1|6413|transcript_OPB46307	jgi|Tripare1|366040|fgenesh1_kg.240_#_8_#_TRINITY_DN4525_c1_g1_i1	jgi|Trire2|44306|estExt_Genewise1.C_11396	jgi|TriviGv29_8_2|152163|e_gw1.69.56.1, jgi|TriviGv29_8_2|213704|estExt_fgenesh1_pm.C_840104
OG0000657	3	2	1	1	1	1	Core	jgi|Trias1|168163|estExt_Genewise1.C_7_t10488, jgi|Trias1|190510|estExt_Genewise1Plus.C_5_t20023, jgi|Trias1|32173|gm1.10142_g	jgi|Triat2|228746|estExt_Genewise1Plus.C_contig_272585, jgi|Triat2|268944|fgenesh1_pm.contig_28_#_500	jgi|Trigui1|4310|transcript_OPB37408	jgi|Tripare1|348838|fgenesh1_kg.16_#_169_#_TRINITY_DN905_c5_g1_i1	jgi|Trire2|60163|e_gw1.7.713.1	jgi|TriviGv29_8_2|176493|estExt_Genewise1Plus.C_20574
OG0000658	1	2	2	1	1	1	Core	jgi|Trias1|137650|e_gw1.5.1752.1	jgi|Triat2|49169|Triat1.e_gw1.12.859.1, jgi|Triat2|77728|Triat1.fgenesh1_pm.C_scaffold_1000313	jgi|Trigui1|3813|transcript_OPB42701, jgi|Trigui1|4285|transcript_OPB37383	jgi|Tripare1|73560|CE73559_694	jgi|Trire2|3447|fgenesh1_pm.C_scaffold_7000025	jgi|TriviGv29_8_2|79679|Trive1.estExt_fgenesh1_pg.C_50210
OG0000659	1	1	1	3	1	1	Core	jgi|Trias1|165250|estExt_Genewise1.C_5_t20251	jgi|Triat2|147211|Triat1.estExt_Genewise1Plus.C_11156	jgi|Trigui1|4209|transcript_OPB37307	jgi|Tripare1|403451|MIX8419_1224_28, jgi|Tripare1|403619|MIX8587_197_24, jgi|Tripare1|50852|CE50851_9997	jgi|Trire2|121345|estExt_fgenesh5_pg.C_70125	jgi|TriviGv29_8_2|73486|Trive1.estExt_Genewise1Plus.C_50351
OG0000660	1	2	2	1	0	1	Dispensible	jgi|Trias1|57075|fgenesh1_kg.5_#_364_#_Locus9209v1rpkm2.47	jgi|Triat2|281346|estExt_fgenesh1_pg.C_contig_180082, jgi|Triat2|302231|estExt_fgenesh1_kg.C_contig_270865	jgi|Trigui1|11133|transcript_OPB36007, jgi|Trigui1|6074|transcript_OPB45968	jgi|Tripare1|381433|fgenesh1_pm.306_#_7		jgi|TriviGv29_8_2|222955|Genemark.5609_g
OG0000661	2	2	1	1	1	2	Core	jgi|Trias1|49540|fgenesh1_pg.11_#_117, jgi|Trias1|79197|estExt_fgenesh1_pm.C_5_t20059	jgi|Triat2|28950|Triat1.e_gw1.1.3413.1, jgi|Triat2|44091|Triat1.e_gw1.7.843.1	jgi|Trigui1|7615|transcript_OPB45428	jgi|Tripare1|355213|fgenesh1_kg.64_#_5_#_TRINITY_DN1954_c0_g1_i1	jgi|Trire2|58421|e_gw1.5.633.1	jgi|TriviGv29_8_2|192534|fgenesh1_pm.77_#_32, jgi|TriviGv29_8_2|49826|Trive1.e_gw1.22.202.1
OG0000662	1	3	1	1	0	3	Dispensible	jgi|Trias1|136570|e_gw1.5.990.1	jgi|Triat2|31436|Triat1.e_gw1.1.3540.1, jgi|Triat2|84408|Triat1.fgenesh1_pg.C_scaffold_1000440, jgi|Triat2|93972|Triat1.fgenesh1_pg.C_scaffold_18000119	jgi|Trigui1|7616|transcript_OPB45429	jgi|Tripare1|376910|fgenesh1_pm.64_#_1		jgi|TriviGv29_8_2|116278|gw1.89.170.1, jgi|TriviGv29_8_2|223654|Genemark.6308_g, jgi|TriviGv29_8_2|69670|Trive1.fgenesh1_pg.C_scaffold_24000045
OG0000663	2	1	1	2	1	1	Core	jgi|Trias1|137145|e_gw1.5.528.1, jgi|Trias1|32229|gm1.10198_g	jgi|Triat2|229754|estExt_Genewise1Plus.C_contig_273673	jgi|Trigui1|4544|transcript_OPB37642	jgi|Tripare1|370663|fgenesh1_kg.439_#_22_#_TRINITY_DN383_c0_g1_i1, jgi|Tripare1|373409|fgenesh1_kg.774_#_4_#_TRINITY_DN2605_c0_g1_i1	jgi|Trire2|106654|fgenesh5_pg.C_scaffold_7000455	jgi|TriviGv29_8_2|203212|fgenesh1_pg.81_#_161
OG0000664	1	1	2	1	0	3	Dispensible	jgi|Trias1|139140|e_gw1.6.217.1	jgi|Triat2|40254|Triat1.e_gw1.5.246.1	jgi|Trigui1|548|transcript_OPB40469, jgi|Trigui1|6666|transcript_OPB46560	jgi|Tripare1|397288|MIX2256_5_19		jgi|TriviGv29_8_2|144009|e_gw1.3.187.1, jgi|TriviGv29_8_2|151210|e_gw1.30.2.1, jgi|TriviGv29_8_2|71023|Trive1.fgenesh1_pg.C_scaffold_69000003
OG0000665	2	3	1	1	1	1	Core	jgi|Trias1|166465|estExt_Genewise1.C_6_t10230, jgi|Trias1|60499|fgenesh1_kg.11_#_224_#_Locus4028v1rpkm27.33	jgi|Triat2|145580|Triat1.estExt_Genewise1.C_170398, jgi|Triat2|298113|estExt_fgenesh1_kg.C_contig_180166, jgi|Triat2|307656|Genemark.4542_g	jgi|Trigui1|10790|transcript_OPB41129	jgi|Tripare1|381666|fgenesh1_pm.334_#_2	jgi|Trire2|105465|fgenesh5_pg.C_scaffold_5000250	jgi|TriviGv29_8_2|224596|Genemark.7250_g
OG0000666	2	2	1	1	1	2	Core	jgi|Trias1|139085|e_gw1.6.987.1, jgi|Trias1|141065|e_gw1.7.1462.1	jgi|Triat2|41390|Triat1.e_gw1.5.1591.1, jgi|Triat2|48225|Triat1.e_gw1.11.602.1	jgi|Trigui1|2125|transcript_OPB43811	jgi|Tripare1|377410|fgenesh1_pm.81_#_4	jgi|Trire2|111449|fgenesh5_pg.C_scaffold_27000020	jgi|TriviGv29_8_2|32154|Trive1.e_gw1.3.1310.1, jgi|TriviGv29_8_2|56024|Trive1.fgenesh1_pm.C_scaffold_6000244
OG0000667	1	1	2	2	0	2	Dispensible	jgi|Trias1|57825|fgenesh1_kg.6_#_417_#_Locus2620v1rpkm50.21	jgi|Triat2|318101|estExt_Genemark.C_contig_230425	jgi|Trigui1|7891|transcript_OPB41198, jgi|Trigui1|7991|transcript_OPB41298	jgi|Tripare1|267182|CE267181_117, jgi|Tripare1|390527|gm1.6979_g		jgi|TriviGv29_8_2|230771|estExt_Genemark.C_490001, jgi|TriviGv29_8_2|58874|Trive1.fgenesh1_pm.C_scaffold_20000091
[truncated: 15,786 more rows]
