# Supplementary material for: Genus-wide analysis of Trichoderma antagonism toward Pythium and Globisporangium plant pathogens and the contribution of cellulases to the antagonism
Source: Appl Environ Microbiol. 2024 Aug 7;90(9):e00681-24. doi: 10.1128/aem.00681-24 (PMC11409678; doi:10.1128/aem.00681-24)
Supplement: Table S2 — Raw antagonism scores. [file aem.00681-24-s0003.xlsx]

## Sheet: Table S2
	Table S2. The raw data from the scoring of the antagonism between Trichoderma and Pythium or Globisporagium species (Excel file). The following Excel nested IF function was used to categorize the Trichoderma colony coverage for Bell’s scale where LoT = the length of Trichoderma colony coverage: '=IF(LoT>8.1,1,IF(LoT>5.9,2,IF(LoT>4.4,2.5,IF(LoT>2.9,3,IF(LoT>0.5,4,5)))))

## Sheet: Table S2(A) (Pm SWQ7)
order	strain ID	Trichoderma species	replicates	2020/Sept/20 9:00	2020/Sept/22 10:00	2020/Sept/24 10:00	2020/Sept/26 10:00	2020/Sept/28 10:00	2020/Sept/30 11:00	2020/Oct/2 11:00		2021/Sept/3 10:00	2021/Sept/5 10:00	2021/Sept/7 10:00	2021/Sept/9 10:00	2021/Sept/11 14:00	2021/Sept/13 14:00	2021/Sept/15 14:00
1	202	T. inhamatum	1	3	3	3	2.5	2	2	2		4	3	3	3	3	3	2.5
2	202	T. inhamatum	2	3	3	3	2.5	2	2	2		4	3	3	3	4	3	3
3	202	T. inhamatum	3	3	3	3	2.5	2.5	3	3		4	3	3	3	3	2.5	2.5
4	254	T. effusum	1	3	3	3	3	3	2.5	2		4	3	3	4	4	4	4
5	254	T. effusum	2	3	3	3	2.5	3	2	2		4	3	3	4	4	4	4
6	254	T. effusum	3	3	3	3	3	3	2.5	2		4	3	3	4	4	4	4
7	298	T. velutinum	1	3	2.5	2.5	2.5	2	1	1		4	3	3	3	3	3	3
8	298	T. velutinum	2	3	2.5	2.5	2.5	2.5	2	1		4	3	3	3	3	3	3
9	298	T. velutinum	3	3	3	2.5	2	2	1	1		4	3	3	3	3	3	3
10	383	T. strictipile	1	4	4	3	2.5	2.5	3	1		4	4	4	4	4	4	4
11	383	T. strictipile	2	4	4	3	2.5	2.5	4	2.5		4	4	4	4	4	4	4
12	383	T. strictipile	3	4	4	2.5	2.5	2.5	4	2		4	4	4	5	5	4	4
13	430	T. helicum	1	3	2.5	2.5	2.5	2.5	2.5	2		4	2.5	3	3	2.5	2.5	2.5
14	430	T. helicum	2	3	2.5	2.5	2.5	1	1	1		4	3	3	3	3	3	3
15	430	T. helicum	3	3	3	2.5	2.5	2.5	1	1		4	2.5	3	3	3	3	3
16	495	T. minutisporum	1	4	3	2	2	3	3	2.5		4	2.5	4	4	3	4	4
17	495	T. minutisporum	2	4	3	2	2	2.5	2.5	2		4	3	4	4	4	4	4
18	495	T. minutisporum	3	4	3	2	2	2.5	3	2		4	3	4	4	4	4	4
19	527	T. sinense	1	3	3	3	3	3	3	3		4	3	3	4	3	3	3
20	527	T. sinense	2	3	3	3	3	3	3	3		4	3	3	4	3	3	3
21	527	T. sinense	3	3	3	3	3	3	2.5	2.5		4	3	3	4	3	3	3
22	848	T. orientale	1	4	4	3	3	2.5	2.5	2		4	2.5	3	3	3	3	3
23	848	T. orientale	2	3	4	3	2.5	2.5	2	2		4	2.5	3	3	3	3	3
24	848	T. orientale	3	3	3	3	3	2	2	2		4	2.5	3	3	2.5	3	3
25	1532	T. cf. pleuroti	1	3	3	3	3	2.5	1	1		4	3	3	4	3	3	3
26	1532	T. cf. pleuroti	2	3	3	2.5	2.5	2	2	2		4	3	3	4	3	3	3
27	1532	T. cf. pleuroti	3	4	3	3	2	2	2	2		4	3	3	4	3	3	3
28	1540	T. pleuroticola	1	4	3	2.5	2	2.5	2.5	2		4	3	3	2.5	2	2	1
29	1540	T. pleuroticola	2	4	3	3	2	2.5	2.5	2		4	3	2.5	2.5	2	2	1
30	1540	T. pleuroticola	3	3	3	2.5	2.5	2	2	1		4	3	2.5	2.5	2	1	1
31	1893	T. asperelloides	1	3	2	1	1	1	1	1		4	3	2.5	2	1	1	1
32	1893	T. asperelloides	2	3	2	2.5	1	1	1	1		4	3	2.5	2	1	1	1
33	1893	T. asperelloides	3	3	2	2	1	1	1	1		4	3	2.5	2	1	1	1
34	2129	T. aggressivum f. sp. europaeum	1	3	2.5	2.5	2	2	1	1		4	3	3	3	2.5	2	1
35	2129	T. aggressivum f. sp. europaeum	2	3	2.5	2.5	2	2	2	1		4	3	3	3	2.5	2	1
36	2129	T. aggressivum f. sp. europaeum	3	3	2	2.5	2	2	2	2		4	3	3	3	2.5	2	1
37	2421	T. parepimyces	1	4	4	4	5	5	5	5		4	4	4	5	5	5	5
38	2421	T. parepimyces	2	4	4	4	5	5	5	5		4	4	5	5	5	5	5
39	2421	T. parepimyces	3	4	4	4	5	5	5	5		4	4	5	5	5	5	5
40	2924	T. velutinum	1	3	3	2.5	3	3	2	1		4	3	3	3	3	3	3
41	2924	T. velutinum	2	3	3	2.5	2	2	2	1		4	3	3	3	3	3	3
42	2924	T. velutinum	3	3	3	2.5	2	2	2	1		4	3	3	3	3	3	3
43	2977	T. cerinum	1	4	4	3	2	2.5	1	1		4	3	3	4	3	3	3
44	2977	T. cerinum	2	4	4	3	2	2	2	1		4	3	3	3	3	3	3
45	2977	T. cerinum	3	4	4	3	2	2.5	2	1		4	3	3	3	3	3	3
46	3334	T. flagellatum	1	4	4	4	4	3	3	3		4	3	3	4	4	5	5
47	3334	T. flagellatum	2	4	4	4	3	4	3	3		4	3	3	4	4	4	4
48	3334	T. flagellatum	3	4	4	4	3	4	4	3		4	3	3	4	4	4	4
49	3530	T. virens	1	3	2	1	1	1	1	1		4	2.5	3	3	3	3	3
50	3530	T. virens	2	3	2	1	1	1	1	1		4	2.5	3	3	3	3	3
51	3530	T. virens	3	3	2	1	1	1	1	1		4	2.5	3	3	3	3	3
52	3984	T. brevicompactum	1	4	4	4	3	3	2.5	2.5		4	3	3	3	3	4	4
53	3984	T. brevicompactum	2	4	4	4	3	3	2	2		4	3	3	3	3	3	3
54	3984	T. brevicompactum	3	4	4	4	3	4	2	2		4	3	3	3	3	4	4
55	4803	T. afroharzianum	1	3	3	2.5	2.5	2.5	3	3		4	3	3	3	4	3	3
56	4803	T. afroharzianum	2	3	2.5	2	2	2	2	1		4	3	3	3	3	3	3
57	4803	T. afroharzianum	3	3	3	2.5	2	2	1	1		4	3	3	3	3	3	3
58	4882	T. koningiopsis	1	3	2.5	2	2.5	2.5	3	1		4	3	3	4	3	4	4
59	4882	T. koningiopsis	2	3	2.5	2	3	3	3	1		4	3	3	4	3	3	3
60	4882	T. koningiopsis	3	3	2.5	2	3	4	1	1		4	3	3	4	3	4	4
61	4885	T. evansii	1	3	2.5	2.5	2.5	2	2	2		4	3	3	3	3	3	3
62	4885	T. evansii	2	3	2.5	2.5	2.5	2	2	2		4	3	3	3	3	3	3
63	4885	T. evansii	3	3	3	2.5	2	2	2	2		4	3	3	3	3	3	3
64	4886	T. strigosellum	1	3	2.5	2	2.5	2.5	2.5	2		4	3	3	2.5	2.5	2	2
65	4886	T. strigosellum	2	3	2.5	2	2	2	2	2		4	3	3	2.5	2.5	2	2
66	4886	T. strigosellum	3	3	2.5	2	2.5	2.5	2	2		4	2.5	3	2.5	2.5	2	2
67	4896	T. spirale	1	4	4	3	4	3	4	4		4	3	3	3	2.5	4	4
68	4896	T. spirale	2	4	4	3	4	3	4	4		4	3	3	3	2.5	3	3
69	4896	T. spirale	3	4	4	3	4	3	4	4		4	3	3	3	3	4	4
70	4902	T. amazonicum	1	3	3	2.5	2.5	2	2	1		4	3	2.5	2.5	2.5	2.5	2.5
71	4902	T. amazonicum	2	3	3	2.5	2.5	3	2.5	1		4	3	3	2.5	2.5	2.5	2.5
72	4902	T. amazonicum	3	3	3	2.5	2.5	2.5	2	1		4	3	2.5	2.5	3	2.5	2.5
73	4904	T. endophyticum	1	3	3	2	2	2	2	1		4	3	3	3	2.5	3	3
74	4904	T. endophyticum	2	4	3	3	2	2	1	1		4	3	3	3	2.5	3	3
75	4904	T. endophyticum	3	3	3	3	2.5	3	2	2		4	3	3	3	2.5	3	3
76	5505	T. cf. harzianum	1	3	3	2.5	2.5	2	1	1		4	3	3	3	3	3	3
77	5505	T. cf. harzianum	2	3	3	2.5	2	2.5	2.5	2.5		4	2.5	3	3	3	3	3
78	5505	T. cf. harzianum	3	3	3	2.5	2.5	2	2	2		4	3	3	3	3	3	3
79	NJAU 4742	T. cf. guizhouense	1	3	3	2.5	2.5	2	2	1		4	3	3	3	2.5	3	3
80	NJAU 4742	T. cf. guizhouense	2	3	3	3	3	2.5	2.5	2.5		4	3	2.5	3	2.5	3	3
81	NJAU 4742	T. cf. guizhouense	3	3	3	2.5	2.5	2.5	2.5	2.5		4	3	3	3	2.5	3	3
82	cd22	T. guizhouense	1	3	3	3	2.5	2.5	2	2		4	3	2.5	4	1	1	1
83	cd22	T. guizhouense	2	3	3	3	3	2	3	2		4	3	2.5	4	1	1	1
84	cd22	T. guizhouense	3	3	3	3	2.5	2	2	1		4	3	3	4	3	2.5	1
85	916	T. harzianum	1	3	3	3	2.5	3	2.5	1		4	3	3	3	3	2.5	2.5
86	916	T. harzianum	2	3	3	3	2.5	2	2	2		4	3	3	3	3	2.5	2.5
87	916	T. harzianum	3	3	3	3	3	3	2.5	2		4	3	3	2.5	3	2.5	2.5
88	917(QM6a)	T. reesei	1	3	3	3	2.5	3	3	2.5		4	3	3	3	3	3	3
89	917(QM6a)	T. reesei	2	3	3	3	2.5	3	2.5	2		4	3	3	3	3	3	3
90	917(QM6a)	T. reesei	3	3	3	3	2.5	3	2.5	2.5		4	3	3	3	3	3	3
91	H433	T. longibrachiatum	1	3	2.5	2.5	2.5	2	2	2		4	2.5	2.5	2.5	2.5	2.5	2.5
92	H433	T. longibrachiatum	2	3	2.5	2.5	2	1	1	1		4	2.5	2.5	2.5	2.5	2.5	2.5
93	H433	T. longibrachiatum	3	3	3	2.5	2.5	2.5	2	2		4	2.5	2.5	2.5	2.5	2.5	2.5
94	1680	T. atroviride	1	3	2.5	2	2	2	2	2		4	2.5	2.5	2.5	1	1	1
95	1680	T. atroviride	2	3	2.5	2	2	2	1	1		4	2.5	2.5	2.5	1	1	1
96	1680	T. atroviride	3	3	2	2	2	2	2	2		4	3	2.5	2.5	2.5	2	1
97	CBS 433.97	T. asperellum	1	3	2.5	2	1	1	1	1		4	3	2	1	1	1	1
98	CBS 433.97	T. asperellum	2	3	2	2.5	2.5	1	1	1		4	2.5	2	1	1	1	1
99	CBS 433.97	T. asperellum	3	3	2	2.5	2	1	1	1		4	3	2	1	1	1	1

## Sheet: Table S2(B) (Gu G001)
order	strain ID	Trichoderma species	replicates	2020/Sept/2 14:00	2020/Sept/4 17:00	2020/Sept/6 15:00	2020/Sept/8 10:00	2020/Sept/10 16:00	2020/Sept/12 12:00	2020/Sept/14		2021/Sept.13 10:00	2021/Sept.15 10:00	2021/Sept.17 17:00	2021/Sept.19 14:00	2021/Sept.21 14:00	2021/Sept.23 16:00	2021/Sept.25 14:00
1	202	T. inhamatum	1	4	3	2	2	2	1	not recorded		4	4	4	3	2.5	2.5	2
2	202	T. inhamatum	2	4	3	2.5	2	2	2	not recorded		4	4	4	3	2.5	2	2
3	202	T. inhamatum	3	4	3	2	2	2	1	not recorded		4	4	4	3	2.5	2	2
4	254	T. effusum	1	3	2.5	2.5	2.5	2.5	2.5	not recorded		4	3	3	2	3	3	2.5
5	254	T. effusum	2	3	2.5	2	2	2	2	not recorded		4	3	3	2	2.5	2.5	2.5
6	254	T. effusum	3	3	2.5	2.5	2	1	1	not recorded		4	3	3	2	2.5	2.5	2.5
7	298	T. velutinum	1	3	4	4	3	4	4	not recorded		4	4	3	4	4	4	4
8	298	T. velutinum	2	3	3	3	3	3	5	not recorded		4	4	3	3	3	3	3
9	298	T. velutinum	3	3	4	4	3	4	5	not recorded		4	4	3	4	3	4	4
10	383	T. strictipile	1	4	3	3	3	2	2.5	not recorded		4	4	4	4	4	4	4
11	383	T. strictipile	2	4	4	4	4	2	2	not recorded		4	4	4	4	4	4	4
12	383	T. strictipile	3	4	3	2.5	4	2	2	not recorded		4	4	4	4	4	4	4
13	430	T. helicum	1	4	4	4	1	1	1	not recorded		4	3	4	3	4	2.5	2
14	430	T. helicum	2	3	3	3	1	1	1	not recorded		4	4	3	3	4	2.5	2
15	430	T. helicum	3	4	3	3	3	2.5	2.5	not recorded		4	4	3	3	4	2.5	2
16	495	T. minutisporum	1	4	4	4	4	4	2	not recorded		4	4	3	2.5	2.5	2.5	2.5
17	495	T. minutisporum	2	4	3	4	3	2.5	2	not recorded		4	4	3	2.5	2.5	2.5	2.5
18	495	T. minutisporum	3	3	3	3	3	1	1	not recorded		4	4	3	2.5	2.5	2.5	2.5
19	527	T. sinense	1	4	3	3	2.5	2.5	2.5	not recorded		4	4	3	3	3	3	3
20	527	T. sinense	2	4	3	3	2.5	2.5	2.5	not recorded		4	4	3	3	3	3	3
21	527	T. sinense	3	4	3	3	2.5	2.5	2.5	not recorded		4	4	3	4	3	3	3
22	848	T. orientale	1	3	2.5	1	1	1	1	not recorded		4	3	3	3	2.5	2.5	2.5
23	848	T. orientale	2	3	2.5	3	3	3	2.5	not recorded		4	3	3	2	2	1	1
24	848	T. orientale	3	3	2.5	2.5	2	1	1	not recorded		4	3	3	2	2	1	1
25	1532	T. cf. pleuroti	1	3	4	3	2	1	1	not recorded		4	4	3	3	3	3	3
26	1532	T. cf. pleuroti	2	3	4	3	2	1	1	not recorded		4	4	3	3	3	2	2
27	1532	T. cf. pleuroti	3	2.5	3	1	1	1	1	not recorded		4	4	3	3	3	2	2
28	1540	T. pleuroticola	1	3	2.5	1	1	1	1	not recorded		4	3	2.5	2.5	2.5	2	2
29	1540	T. pleuroticola	2	3	3	1	1	1	1	not recorded		4	3	2.5	2	1	1	1
30	1540	T. pleuroticola	3	3	2.5	1	1	1	1	not recorded		4	3	2.5	2	1	1	1
31	1893	T. asperelloides	1	3	3	2	1	1	1	not recorded		4	3	2.5	2.5	2.5	2.5	2
32	1893	T. asperelloides	2	3	3	2	2	1	1	not recorded		4	3	2.5	2	1	1	1
33	1893	T. asperelloides	3	3	3	2	2.5	1	1	not recorded		4	3	2.5	2	1	1	1
34	2129	T. aggressivum f. sp. europaeum	1	4	2.5	2	2	1	1	not recorded		4	3	3	2.5	2.5	2.5	3
35	2129	T. aggressivum f. sp. europaeum	2	4	3	2.5	2	1	1	not recorded		4	3	3	2.5	2.5	3	3
36	2129	T. aggressivum f. sp. europaeum	3	4	3	2.5	2	1	1	not recorded		4	3	3	2.5	2.5	2.5	2.5
37	2421	T. parepimyces	1	4	4	4	4	4	5	not recorded		4	4	4	4	4	4	4
38	2421	T. parepimyces	2	4	4	4	4	4	5	not recorded		4	4	4	4	4	4	4
39	2421	T. parepimyces	3	4	4	3	4	4	5	not recorded		4	4	4	4	4	4	4
40	2924	T. velutinum	1	4	3	2	2	1	1	not recorded		4	4	3	4	3	3	2.5
41	2924	T. velutinum	2	4	3	2	2	1	1	not recorded		4	4	3	3	3	3	2.5
42	2924	T. velutinum	3	4	3	2	2	1	1	not recorded		4	4	3	4	3	3	2.5
43	2977	T. cerinum	1	4	4	3	3	1	1	not recorded		4	4	3	3	3	3	3
44	2977	T. cerinum	2	4	4	4	4	1	1	not recorded		4	4	3	3	2.5	2.5	2.5
45	2977	T. cerinum	3	4	3	3	3	1	1	not recorded		4	4	3	3	3	2	2
46	3334	T. flagellatum	1	3	3	2	2	2	2	not recorded		4	4	3	3	3	3	3
47	3334	T. flagellatum	2	3	3	2	2	1	1	not recorded		4	4	3	3	3	3	3
48	3334	T. flagellatum	3	4	3	2	2	4	3	not recorded		4	4	3	3	3	3	3
49	3530	T. virens	1	3	3	2.5	2	1	1	not recorded		4	3	2.5	2	1	1	1
50	3530	T. virens	2	3	2.5	1	1	1	1	not recorded		4	3	2.5	2	1	1	1
51	3530	T. virens	3	3	3	2	2	1	1	not recorded		4	3	2	2	1	1	1
52	3984	T. brevicompactum	1	4	3	2.5	2	1	1	not recorded		4	4	4	3	3	3	3
53	3984	T. brevicompactum	2	4	3	2.5	2.5	1	1	not recorded		4	4	3	3	3	3	3
54	3984	T. brevicompactum	3	4	3	3	2	2.5	1	not recorded		4	4	3	3	3	3	3
55	4803	T. afroharzianum	1	4	3	1	1	1	1	not recorded		4	3	2.5	2.5	2.5	2	2
56	4803	T. afroharzianum	2	4	3	2	2	1	1	not recorded		4	3	3	2.5	2	2	1
57	4803	T. afroharzianum	3	3	3	2	2	1	1	not recorded		4	3	2.5	2.5	2	2	1
58	4882	T. koningiopsis	1	3	3	3	3	2	1	not recorded		4	4	4	4	4	3	3
59	4882	T. koningiopsis	2	4	4	3	3	3	2.5	not recorded		4	4	4	4	4	3	3
60	4882	T. koningiopsis	3	3	3	3	3	3	2.5	not recorded		4	4	4	4	4	4	3
61	4885	T. evansii	1	3	3	2	2	1	1	not recorded		4	4	3	2	2	2	2
62	4885	T. evansii	2	3	3	3	2.5	2.5	2.5	not recorded		4	4	3	2	2	2	2
63	4885	T. evansii	3	3	3	2.5	2.5	2	2	not recorded		4	4	3	2	2	2	2
64	4886	T. strigosellum	1	3	2.5	2	2	1	1	not recorded		4	3	2.5	2.5	2.5	2.5	2.5
65	4886	T. strigosellum	2	3	2.5	2	2	1	1	not recorded		4	4	2.5	2.5	2	2	2
66	4886	T. strigosellum	3	4	3	2	2	2	2	not recorded		4	3	2.5	2	2	2	2
67	4896	T. spirale	1	4	4	4	4	4	5	not recorded		4	4	3	3	2.5	2.5	2.5
68	4896	T. spirale	2	4	4	4	4	4	5	not recorded		4	4	3	2	2	2.5	2
69	4896	T. spirale	3	4	4	4	4	4	5	not recorded		4	4	3	2	2	2	2
70	4902	T. amazonicum	1	3	3	3	2.5	2.5	1	not recorded		4	3	3	3	3	3	3
71	4902	T. amazonicum	2	3	3	3	2.5	2.5	2.5	not recorded		4	3	3	3	3	2.5	3
72	4902	T. amazonicum	3	4	2.5	1	1	1	1	not recorded		4	3	3	3	3	2.5	2.5
73	4904	T. endophyticum	1	4	3	3	3	2.5	3	not recorded		4	4	3	3	3	2.5	2.5
74	4904	T. endophyticum	2	4	3	3	3	2.5	2.5	not recorded		4	4	3	3	3	2.5	2
75	4904	T. endophyticum	3	4	3	3	3	2.5	2.5	not recorded		4	4	3	3	3	2	2
76	5505	T. cf. harzianum	1	3	3	3	3	1	1	not recorded		4	4	3	2.5	2.5	2.5	2
77	5505	T. cf. harzianum	2	3	3	3	3	3	3	not recorded		4	3	2.5	2	2	2	2
78	5505	T. cf. harzianum	3	3	3	2.5	2	3	2.5	not recorded		4	3	3	2	2	2	2
79	NJAU 4742	T. cf. guizhouense	1	4	3	2.5	2.5	2.5	1	not recorded		4	4	2.5	3	3	3	2.5
80	NJAU 4742	T. cf. guizhouense	2	3	3	3	2.5	2	1	not recorded		4	4	3	3	3	2.5	2.5
81	NJAU 4742	T. cf. guizhouense	3	3	3	3	2.5	2.5	2	not recorded		4	4	3	3	3	2.5	3
82	cd22	T. guizhouense	1	3	3	3	3	4	2	not recorded		4	4	2.5	2.5	2.5	2.5	2.5
83	cd22	T. guizhouense	2	3	3	3	2.5	3	2	not recorded		4	4	2.5	2	2	2	1
84	cd22	T. guizhouense	3	4	3	2.5	2	2	2	not recorded		4	4	2.5	2	2	1	1
85	916	T. harzianum	1	3	3	2	2	1	1	not recorded		4	4	3	3	3	2	2
86	916	T. harzianum	2	4	4	3	2	1	1	not recorded		4	4	3	3	3	2	2
87	916	T. harzianum	3	4	3	3	1	1	1	not recorded		4	4	3	3	3	2	2
88	917(QM6a)	T. reesei	1	3	3	3	3	3	3	not recorded		4	4	3	4	3	3	3
89	917(QM6a)	T. reesei	2	3	3	3	3	2.5	1	not recorded		4	4	3	3	3	3	3
90	917(QM6a)	T. reesei	3	4	3	3	2	2	2	not recorded		4	4	3	3	3	3	3
91	H433	T. longibrachiatum	1	4	2	1	1	1	1	not recorded		4	3	2.5	2	2	2	2
92	H433	T. longibrachiatum	2	3	3	2	2	1	1	not recorded		4	3	2.5	2	1	1	1
93	H433	T. longibrachiatum	3	3	2.5	2	1	1	1	not recorded		4	3	2.5	2	1	1	1
94	1680	T. atroviride	1	3	3	2.5	2	1	1	not recorded		4	3	2.5	2.5	2.5	2.5	2.5
95	1680	T. atroviride	2	3	3	2.5	1	1	1	not recorded		4	3	2	2	1	1	1
96	1680	T. atroviride	3	3	2.5	2.5	1	1	1	not recorded		4	3	2	2	1	1	1
97	CBS 433.97	T. asperellum	1	3	3	2.5	1	1	1	not recorded		4	3	2	2	2	2	2
98	CBS 433.97	T. asperellum	2	3	2.5	2.5	1	1	1	not recorded		4	3	2	2	1	1	1
99	CBS 433.97	T. asperellum	3	3	3	2	1	1	1	not recorded		4	3	2	2	1	1	1

## Sheet: Table S2(C) (Pa HBT1)
order	strain ID	Trichoderma species	replicates	2020/Aug/27 16:00	2020/Aug/29 11:00	2020/Aug/31 18:00	2020/Sept/2 17:00	2020/Sept/4 16:00	2020/Sept/6 14:00	2020/Sept/8		2021/Sept.11 10:00	2021/Sept.13 10:00	2021/Sept.15 17:00	2021/Sept.17 16:00	2021/Sept.19 14:00	2021/Sept.21 14:00	2021/Sept.23 14:00
1	202	T. inhamatum	1	4	4	2	1	1	1	not recorded		4	3	3	1	1	1	1
2	202	T. inhamatum	2	4	3	1	1	1	1	not recorded		4	4	3	1	1	1	1
3	202	T. inhamatum	3	4	3	1	1	1	1	not recorded		4	4	3	1	1	1	1
4	254	T. effusum	1	3	2.5	2.5	2	2	2	not recorded		4	3	3	1	1	1	1
5	254	T. effusum	2	3	3	3	2.5	2	2	not recorded		4	3	3	1	1	1	1
6	254	T. effusum	3	4	2.5	1	1	1	1	not recorded		4	3	3	1	1	1	1
7	298	T. velutinum	1	4	4	2.5	4	2	1	not recorded		4	3	3	3	3	3	3
8	298	T. velutinum	2	4	4	2.5	2.5	1	1	not recorded		4	3	3	4	3	2.5	2.5
9	298	T. velutinum	3	4	4	2	3	1	1	not recorded		4	3	3	4	3	3	2.5
10	383	T. strictipile	1	4	4	2	2	2	2	not recorded		4	4	4	4	3	3	3
11	383	T. strictipile	2	4	4	2	1	1	1	not recorded		4	4	4	4	3	3	3
12	383	T. strictipile	3	4	4	2	2	2	1	not recorded		4	4	4	4	3	3	3
13	430	T. helicum	1	4	4	1	1	1	1	not recorded		4	3	3	2.5	2.5	2.5	2.5
14	430	T. helicum	2	4	3	3	2.5	2.5	2.5	not recorded		4	3	3	3	2.5	2.5	2.5
15	430	T. helicum	3	4	3	3	3	3	3	not recorded		4	3	3	2.5	2.5	2.5	2.5
16	495	T. minutisporum	1	4	4	3	2	2.5	2.5	not recorded		4	4	3	4	4	3	3
17	495	T. minutisporum	2	4	4	3	3	3	2.5	not recorded		4	4	3	4	3	3	3
18	495	T. minutisporum	3	4	4	2	2	2.5	2	not recorded		4	4	3	4	3	4	3
19	527	T. sinense	1	4	4	4	4	4	4	not recorded		4	3	3	3	3	3	3
20	527	T. sinense	2	4	4	4	4	3	4	not recorded		4	4	3	3	3	3	3
21	527	T. sinense	3	4	4	4	4	3	4	not recorded		4	3	3	3	3	3	3
22	848	T. orientale	1	3	2	1	1	1	1	not recorded		4	3	3	1	1	1	1
23	848	T. orientale	2	3	2	1	1	1	1	not recorded		4	3	3	1	1	1	1
24	848	T. orientale	3	4	4	2	1	1	1	not recorded		4	3	3	1	1	1	1
25	1532	T. cf. pleuroti	1	4	4	2	3	1	1	not recorded		4	3	2.5	1	1	1	1
26	1532	T. cf. pleuroti	2	4	4	2	2.5	1	1	not recorded		4	3	2.5	1	1	1	1
27	1532	T. cf. pleuroti	3	4	4	4	4	2.5	2.5	not recorded		4	3	2.5	1	1	1	1
28	1540	T. pleuroticola	1	4	4	2.5	2.5	2	2	not recorded		4	4	4	1	1	1	1
29	1540	T. pleuroticola	2	4	1	1	1	1	1	not recorded		4	4	4	1	1	1	1
30	1540	T. pleuroticola	3	4	4	2.5	1	1	1	not recorded		4	3	4	1	1	1	1
31	1893	T. asperelloides	1	3	2	1	1	1	1	not recorded		4	4	2.5	1	1	1	1
32	1893	T. asperelloides	2	3	3	1	1	1	1	not recorded		4	3	2.5	1	1	1	1
33	1893	T. asperelloides	3	2.5	2	2	1	1	1	not recorded		4	3	2.5	1	1	1	1
34	2129	T. aggressivum f. sp. europaeum	1	2.5	2	2	1	1	1	not recorded		4	4	3	1	1	1	1
35	2129	T. aggressivum f. sp. europaeum	2	3	2.5	3	2	2	2	not recorded		4	4	3	1	1	1	1
36	2129	T. aggressivum f. sp. europaeum	3	4	3	3	2.5	2.5	2.5	not recorded		4	4	3	2	2	2	1
37	2421	T. parepimyces	1	4	4	4	4	2.5	2	not recorded		4	4	4	4	4	3	3
38	2421	T. parepimyces	2	4	4	3	4	2.5	2.5	not recorded		4	4	4	4	4	3	3
39	2421	T. parepimyces	3	4	4	4	4	3	2	not recorded		4	4	4	4	4	3	3
40	2924	T. velutinum	1	4	2.5	2	2	2	2	not recorded		4	4	4	3	3	3	3
41	2924	T. velutinum	2	4	2	1	1	1	1	not recorded		4	4	4	3	4	3	3
42	2924	T. velutinum	3	4	3	2.5	2.5	2	2	not recorded		4	4	3	3	4	3	3
43	2977	T. cerinum	1	4	4	4	1	1	1	not recorded		4	3	3	3	2.5	2.5	2.5
44	2977	T. cerinum	2	4	4	2	1	1	1	not recorded		4	3	4	3	2.5	2.5	2.5
45	2977	T. cerinum	3	4	4	4	4	1	1	not recorded		4	4	3	3	2.5	2.5	2
46	3334	T. flagellatum	1	4	3	2.5	2	2	1	not recorded		4	3	3	3	3	3	3
47	3334	T. flagellatum	2	4	3	2	2	1	1	not recorded		4	3	3	3	3	3	3
48	3334	T. flagellatum	3	4	4	4	4	2	2	not recorded		4	4	3	3	3	3	3
49	3530	T. virens	1	3	1	1	1	1	1	not recorded		4	3	3	1	1	1	1
50	3530	T. virens	2	3	1	1	1	1	1	not recorded		4	3	3	1	1	1	1
51	3530	T. virens	3	3	1	1	1	1	1	not recorded		4	3	3	1	1	1	1
52	3984	T. brevicompactum	1	4	4	4	2.5	1	1	not recorded		4	4	3	3	3	3	3
53	3984	T. brevicompactum	2	4	4	4	2.5	2.5	2	not recorded		4	4	3	3	3	4	3
54	3984	T. brevicompactum	3	4	4	4	2	1	1	not recorded		4	4	3	3	3	4	3
55	4803	T. afroharzianum	1	4	2.5	1	1	1	1	not recorded		4	3	3	1	1	1	1
56	4803	T. afroharzianum	2	3	2.5	1	1	1	1	not recorded		4	3	3	1	1	1	1
57	4803	T. afroharzianum	3	4	2.5	2	2	2	2	not recorded		4	3	3	2	2	1	1
58	4882	T. koningiopsis	1	4	4	4	4	2.5	2	not recorded		4	3	3	3	3	3	2.5
59	4882	T. koningiopsis	2	4	4	2	4	2.5	2.5	not recorded		4	4	4	3	3	3	2.5
60	4882	T. koningiopsis	3	4	4	3	3	2	2	not recorded		4	4	3	3	3	3	2.5
61	4885	T. evansii	1	4	2.5	2	2	2	1	not recorded		4	3	3	3	3	2	2
62	4885	T. evansii	2	4	2.5	1	1	1	1	not recorded		4	3	3	3	3	2	2
63	4885	T. evansii	3	4	2.5	2.5	2.5	2	2	not recorded		4	3	3	3	2.5	2	2
64	4886	T. strigosellum	1	3	4	4	3	2	1	not recorded		4	3	3	2.5	2.5	2	1
65	4886	T. strigosellum	2	3	4	4	2.5	2	1	not recorded		4	3	3	2.5	2.5	2	1
66	4886	T. strigosellum	3	3	4	4	3	2	1	not recorded		4	3	3	2	2	2	1
67	4896	T. spirale	1	4	4	4	4	4	4	not recorded		4	3	3	2.5	2	2	2
68	4896	T. spirale	2	4	4	4	4	4	4	not recorded		4	3	3	2.5	2	2	2
69	4896	T. spirale	3	4	4	4	4	3	2.5	not recorded		4	3	3	2.5	2	2	2
70	4902	T. amazonicum	1	4	4	2.5	2.5	2	2	not recorded		4	3	3	1	1	1	1
71	4902	T. amazonicum	2	4	4	1	1	1	1	not recorded		4	3	3	1	1	1	1
72	4902	T. amazonicum	3	4	3	1	1	1	1	not recorded		4	4	3	1	1	1	1
73	4904	T. endophyticum	1	4	4	1	1	1	1	not recorded		4	4	4	2.5	2	2	2
74	4904	T. endophyticum	2	4	4	1	1	1	1	not recorded		4	4	4	2.5	2	2	2
75	4904	T. endophyticum	3	4	4	1	1	1	1	not recorded		4	4	4	3	2	2	1
76	5505	T. cf. harzianum	1	4	2.5	2	1	1	1	not recorded		4	4	3	2.5	2.5	2.5	2
77	5505	T. cf. harzianum	2	4	4	2.5	1	1	1	not recorded		4	4	3	2.5	2.5	2.5	2.5
78	5505	T. cf. harzianum	3	4	3	2	1	1	1	not recorded		4	4	3	2.5	2.5	2.5	2.5
79	NJAU 4742	T. cf. guizhouense	1	4	2.5	2	1	1	1	not recorded		4	4	3	2.5	2	2	2
80	NJAU 4742	T. cf. guizhouense	2	4	3	3	2.5	2.5	2	not recorded		4	4	3	2.5	2	2	2
81	NJAU 4742	T. cf. guizhouense	3	4	3	2.5	2	1	1	not recorded		4	4	3	2.5	2	2	2
82	cd22	T. guizhouense	1	3	2	1	1	1	1	not recorded		4	3	3	2	2	2	2
83	cd22	T. guizhouense	2	3	3	2	1	1	1	not recorded		4	3	2.5	2.5	2.5	2.5	2
84	cd22	T. guizhouense	3	3	2.5	1	1	1	1	not recorded		4	3	3	2.5	2.5	2.5	2.5
85	916	T. harzianum	1	2.5	2.5	2.5	2	2	2	not recorded		4	3	3	1	1	1	1
86	916	T. harzianum	2	2.5	2.5	1	1	1	1	not recorded		4	4	3	1	1	1	1
87	916	T. harzianum	3	2.5	2.5	2	2	2	1	not recorded		4	3	1	2	2	1	1
88	917(QM6a)	T. reesei	1	4	2.5	2	2	2	1	not recorded		4	3	3	2.5	2.5	2.5	2.5
89	917(QM6a)	T. reesei	2	4	2.5	2	1	1	1	not recorded		4	3	1	3	2.5	2.5	2.5
90	917(QM6a)	T. reesei	3	4	2.5	2	2	2	2	not recorded		4	3	3	3	2.5	2.5	2.5
91	H433	T. longibrachiatum	1	3	3	2.5	2.5	2.5	2.5	not recorded		4	3	3	1	1	1	1
92	H433	T. longibrachiatum	2	3	3	3	2.5	2	1	not recorded		4	3	3	1	1	1	1
93	H433	T. longibrachiatum	3	3	3	2	1	1	1	not recorded		4	3	3	1	1	1	1
94	1680	T. atroviride	1	2.5	2.5	2	1	1	1	not recorded		4	3	3	2	2	2	1
95	1680	T. atroviride	2	3	3	3	3	3	2.5	not recorded		4	4	3	2	2	2	1
96	1680	T. atroviride	3	3	2.5	2	1	1	1	not recorded		4	3	3	2	2	2	1
97	CBS 433.97	T. asperellum	1	2.5	2	1	1	1	1	not recorded		4	2.5	2.5	1	1	1	1
98	CBS 433.97	T. asperellum	2	2.5	2	1	1	1	1	not recorded		4	2.5	2.5	1	1	1	1
99	CBS 433.97	T. asperellum	3	3	2	2	2.5	2	2	not recorded		4	2.5	2.5	1	1	1	1

## Sheet: Table S2(D) (G SY1)
order	strain ID	Trichoderma species	replicates	2020/Sept/11 18:00	2020/Sept/13 17:00	2020/Sept/17 12:00	2020/Sept/19 19:00	2020/Sept/21 10:00	2020/Sept/23 10:00	2020/Sept/25		2021/Aug/17 11:00	2021/Aug/19 11:00	2021/Aug/21 11:00	2021/Aug/23 11:00	2021/Aug/25 11:00	2021/Aug/27 11:00	2023/Aug/29 11:00
1	202	T. inhamatum	1	3	3	1	1	1	1	not recorded		4	3	3	1	1	1	1
2	202	T. inhamatum	2	3	3	1	1	1	1	not recorded		4	3	3	2	1	1	1
3	202	T. inhamatum	3	3	2.5	1	1	1	1	not recorded		4	3	3	2	1	1	1
4	254	T. effusum	1	3	2.5	2	2	2	2	not recorded		4	3	2	1	1	1	1
5	254	T. effusum	2	3	2	1	1	1	1	not recorded		4	3	2	1	1	1	1
6	254	T. effusum	3	3	2	1	1	1	1	not recorded		4	3	2.5	2	1	1	1
7	298	T. velutinum	1	3	3	2	1	1	1	not recorded		4	3	2.5	3	3	3	3
8	298	T. velutinum	2	3	3	2	1	1	1	not recorded		4	3	3	3	3	3	3
9	298	T. velutinum	3	3	3	2.5	1	1	1	not recorded		4	3	3	3	3	3	3
10	383	T. strictipile	1	4	3	2.5	1	1	1	not recorded		4	3	2.5	3	2.5	2.5	2.5
11	383	T. strictipile	2	4	3	2.5	2	2	1	not recorded		4	4	2.5	3	3	3	3
12	383	T. strictipile	3	4	3	2.5	1	1	1	not recorded		4	4	3	3	3	3	3
13	430	T. helicum	1	3	2	2	2	1	1	not recorded		4	3	3	3	2.5	2.5	2.5
14	430	T. helicum	2	4	2	2	2	1	1	not recorded		4	3	3	3	3	2.5	2.5
15	430	T. helicum	3	3	2	1	1	1	1	not recorded		4	3	3	3	3	3	3
16	495	T. minutisporum	1	4	2.5	2.5	2	1	1	not recorded		4	3	2.5	3	3	3	3
17	495	T. minutisporum	2	4	3	2	2	1	1	not recorded		4	3	2.5	3	2	2	2
18	495	T. minutisporum	3	4	2.5	2	1	1	1	not recorded		4	3	2.5	3	3	3	3
19	527	T. sinense	1	3	2.5	2	2	2	2	not recorded		4	3	3	3	2.5	2.5	2.5
20	527	T. sinense	2	3	3	2	2.5	2	2	not recorded		4	3	2.5	2.5	2.5	2.5	2.5
21	527	T. sinense	3	3	2.5	2	2	2	2	not recorded		4	3	3	3	2.5	2.5	2.5
22	848	T. orientale	1	3	2.5	1	1	1	1	not recorded		4	3	2	1	1	1	1
23	848	T. orientale	2	3	2.5	1	1	1	1	not recorded		4	3	2	1	1	1	1
24	848	T. orientale	3	3	2.5	1	1	1	1	not recorded		4	3	2	1	1	1	1
25	1532	T. cf. pleuroti	1	3	2.5	1	1	1	1	not recorded		4	3	2.5	2	2	1	1
26	1532	T. cf. pleuroti	2	3	2.5	1	1	1	1	not recorded		4	3	2.5	2	2	2	2
27	1532	T. cf. pleuroti	3	3	2.5	1	1	1	1	not recorded		4	3	3	1	1	1	1
28	1540	T. pleuroticola	1	3	2	1	1	1	1	not recorded		4	3	2.5	2	2	1	1
29	1540	T. pleuroticola	2	3	2.5	1	1	1	1	not recorded		4	3	2.5	1	1	1	1
30	1540	T. pleuroticola	3	3	2.5	1	1	1	1	not recorded		4	3	2.5	2	2	1	1
31	1893	T. asperelloides	1	4	2.5	1	1	1	1	not recorded		4	2.5	2	1	1	1	1
32	1893	T. asperelloides	2	3	2.5	1	1	1	1	not recorded		4	2.5	2	1	1	1	1
33	1893	T. asperelloides	3	3	2.5	1	1	1	1	not recorded		4	2.5	2	1	1	1	1
34	2129	T. aggressivum f. sp. europaeum	1	3	2	1	1	1	1	not recorded		4	3	2.5	2	2	1	1
35	2129	T. aggressivum f. sp. europaeum	2	4	2	1	1	1	1	not recorded		4	3	2.5	2.5	2.5	2.5	2.5
36	2129	T. aggressivum f. sp. europaeum	3	3	2	1	1	1	1	not recorded		4	3	3	2	2	1	1
37	2421	T. parepimyces	1	4	4	3	5	5	5	not recorded		4	4	4	4	5	5	5
38	2421	T. parepimyces	2	4	4	3	5	5	5	not recorded		4	4	4	4	5	5	5
39	2421	T. parepimyces	3	4	4	3	5	5	5	not recorded		4	4	4	4	5	5	5
40	2924	T. velutinum	1	3	3	1	1	1	1	not recorded		4	3	3	3	2.5	2.5	2.5
41	2924	T. velutinum	2	3	3	1	1	1	1	not recorded		4	3	3	3	2.5	2.5	2.5
42	2924	T. velutinum	3	3	4	1	1	1	1	not recorded		4	3	3	3	3	3	3
43	2977	T. cerinum	1	4	2.5	2.5	1	1	1	not recorded		4	3	3	3	1	1	1
44	2977	T. cerinum	2	4	2.5	2.5	1	1	1	not recorded		4	3	3	3	1	1	1
45	2977	T. cerinum	3	4	2.5	2.5	1	1	1	not recorded		4	3	3	3	1	1	1
46	3334	T. flagellatum	1	3	2.5	2	1	1	1	not recorded		4	3	3	3	2	1	1
47	3334	T. flagellatum	2	3	2.5	2	1	1	1	not recorded		4	3	3	3	2	1	1
48	3334	T. flagellatum	3	3	2.5	2	2	1	1	not recorded		4	3	3	3	2	1	1
49	3530	T. virens	1	3	2	1	1	1	1	not recorded		4	3	2	1	1	1	1
50	3530	T. virens	2	3	2	1	1	1	1	not recorded		4	3	2	1	1	1	1
51	3530	T. virens	3	3	2	1	1	1	1	not recorded		4	3	2	1	1	1	1
52	3984	T. brevicompactum	1	3	2	1	1	1	1	not recorded		4	4	3	3	2	1	1
53	3984	T. brevicompactum	2	4	2.5	1	1	1	1	not recorded		4	3	3	3	2	1	1
54	3984	T. brevicompactum	3	3	2	1	1	1	1	not recorded		4	3	3	3	2.5	1	1
55	4803	T. afroharzianum	1	3	2.5	1	1	1	1	not recorded		4	3	2.5	1	1	1	1
56	4803	T. afroharzianum	2	3	2.5	1	1	1	1	not recorded		4	3	2	1	1	1	1
57	4803	T. afroharzianum	3	3	2.5	1	1	1	1	not recorded		4	3	2	1	1	1	1
58	4882	T. koningiopsis	1	4	2.5	3	3	2	1	not recorded		4	4	3	3	2.5	1	1
59	4882	T. koningiopsis	2	4	2.5	3	3	2	1	not recorded		4	3	3	3	2	1	1
60	4882	T. koningiopsis	3	3	2.5	3	3	2	1	not recorded		4	4	3	3	2.5	1	1
61	4885	T. evansii	1	3	2.5	1	1	1	1	not recorded		4	3	3	2.5	1	1	1
62	4885	T. evansii	2	3	2.5	1	1	1	1	not recorded		4	3	3	2.5	1	1	1
63	4885	T. evansii	3	3	2.5	1	1	1	1	not recorded		4	3	3	2.5	1	1	1
64	4886	T. strigosellum	1	4	2.5	2	1	1	1	not recorded		4	3	2.5	2	1	1	1
65	4886	T. strigosellum	2	4	2.5	2	1	1	1	not recorded		4	3	2.5	2	1	1	1
66	4886	T. strigosellum	3	3	2.5	2	1	1	1	not recorded		4	3	2.5	2	1	1	1
67	4896	T. spirale	1	4	2.5	2.5	1	1	1	not recorded		4	3	3	2.5	1	1	1
68	4896	T. spirale	2	4	2.5	2.5	1	1	1	not recorded		4	3	3	2	1	1	1
69	4896	T. spirale	3	4	2.5	2.5	1	1	1	not recorded		4	3	3	2.5	1	1	1
70	4902	T. amazonicum	1	3	2.5	1	1	1	1	not recorded		4	3	2.5	2	2	1	1
71	4902	T. amazonicum	2	3	2.5	1	1	1	1	not recorded		4	3	2.5	1	1	1	1
72	4902	T. amazonicum	3	3	2.5	1	1	1	1	not recorded		4	3	2.5	2	2	1	1
73	4904	T. endophyticum	1	3	2.5	1	1	1	1	not recorded		4	3	2	1	1	1	1
74	4904	T. endophyticum	2	3	2.5	1	1	1	1	not recorded		4	3	2	1	1	1	1
75	4904	T. endophyticum	3	3	2.5	1	1	1	1	not recorded		4	3	2	1	1	1	1
76	5505	T. cf. harzianum	1	3	2.5	1	1	1	1	not recorded		4	3	3	1	1	1	1
77	5505	T. cf. harzianum	2	3	2	1	1	1	1	not recorded		4	3	2.5	1	1	1	1
78	5505	T. cf. harzianum	3	3	2.5	1	1	1	1	not recorded		4	3	2.5	1	1	1	1
79	NJAU 4742	T. cf. guizhouense	1	3	2.5	1	1	1	1	not recorded		4	3	3	1	1	1	1
80	NJAU 4742	T. cf. guizhouense	2	3	2.5	1	1	1	1	not recorded		4	3	3	2.5	2	2	2
81	NJAU 4742	T. cf. guizhouense	3	3	2.5	1	1	1	1	not recorded		4	3	3	1	1	1	1
82	cd22	T. guizhouense	1	3	2.5	1	1	1	1	not recorded		4	3	2	2	2	2	2
83	cd22	T. guizhouense	2	3	2.5	1	1	1	1	not recorded		4	2.5	2.5	1	1	1	1
84	cd22	T. guizhouense	3	3	2.5	1	1	1	1	not recorded		4	3	3	1	1	1	1
85	916	T. harzianum	1	3	3	2	2	1	1	not recorded		4	2.5	3	3	3	3	3
86	916	T. harzianum	2	3	2.5	2	1	1	1	not recorded		4	3	2.5	3	3	3	3
87	916	T. harzianum	3	3	2.5	2	2	1	1	not recorded		4	2.5	3	3	2.5	2.5	2.5
88	917(QM6a)	T. reesei	1	3	2.5	1	1	1	1	not recorded		4	3	3	2.5	2.5	1	1
89	917(QM6a)	T. reesei	2	3	2.5	1	1	1	1	not recorded		4	3	3	2.5	2.5	1	1
90	917(QM6a)	T. reesei	3	3	3	1	1	1	1	not recorded		4	3	3	2	2	1	1
91	H433	T. longibrachiatum	1	3	2.5	1	1	1	1	not recorded		4	2.5	2	2	1	1	1
92	H433	T. longibrachiatum	2	3	2.5	1	1	1	1	not recorded		4	2.5	2	3	1	1	1
93	H433	T. longibrachiatum	3	3	2.5	1	1	1	1	not recorded		4	2.5	2	2.5	1	1	1
94	1680	T. atroviride	1	3	2.5	1	1	1	1	not recorded		4	2.5	2	2	1	1	1
95	1680	T. atroviride	2	3	2.5	1	1	1	1	not recorded		4	2.5	2	2	1	1	1
96	1680	T. atroviride	3	3	2.5	1	1	1	1	not recorded		4	2.5	2	2	1	1	1
97	CBS 433.97	T. asperellum	1	3	2	1	1	1	1	not recorded		4	2.5	2.5	1	1	1	1
98	CBS 433.97	T. asperellum	2	3	2	1	1	1	1	not recorded		4	2.5	2.5	2	1	1	1
99	CBS 433.97	T. asperellum	3	3	2	1	1	1	1	not recorded		4	2.5	2.5	2	1	1	1

## Sheet: Table S2(E) (Pm SL2)
order	strain ID	Trichoderma species	replicates	2020/Aug/26 16:00	2020/Aug/28 15:00	2020/Aug/30 10:00	2020/Sept/1 18:00	2020/Sept/3 15:00	2020/Sept/5 15:00	2020/Sept/7		2021/sept/8 14:00	2021/sept/10 14:00	2021/sept/12 16:00	2021/sept/14 16:00	2021/sept/16 16:00	2021/sept/18 16:00	2021/sept/20 16:00
1	202	T. inhamatum	1	3	3	3	2	2	1	not recorded		4	2.5	2	2	1	1	1
2	202	T. inhamatum	2	3	3	3	2	1	1	not recorded		4	2.5	2	2	1	1	1
3	202	T. inhamatum	3	2.5	3	2	2	1	1	not recorded		4	2.5	2	2	1	1	1
4	254	T. effusum	1	3	3	2.5	2	1	1	not recorded		4	2.5	2	2	1	1	1
5	254	T. effusum	2	3	3	2.5	2	2	1	not recorded		4	2.5	2.5	2	1	1	1
6	254	T. effusum	3	3	3	3	2	2	1	not recorded		4	2.5	2.5	2	1	1	1
7	298	T. velutinum	1	3	3	3	2	2	1	not recorded		4	2.5	2.5	2.5	2.5	2.5	2.5
8	298	T. velutinum	2	3	3	3	2	1	1	not recorded		4	2.5	2.5	2.5	2.5	2.5	2.5
9	298	T. velutinum	3	3	3	3	2	2	1	not recorded		4	2.5	2.5	2.5	2.5	2.5	2.5
10	383	T. strictipile	1	3	3	3	3	3	2	not recorded		4	3	3	3	2.5	2.5	2.5
11	383	T. strictipile	2	3	3	3	3	3	2	not recorded		4	3	3	3	3	3	2.5
12	383	T. strictipile	3	3	3	3	3	3	2	not recorded		4	3	3	3	3	2.5	2.5
13	430	T. helicum	1	3	3	3	2	2	1	not recorded		4	2	2	2	1	1	1
14	430	T. helicum	2	3	3	3	2.5	2	2	not recorded		4	2	2	2	1	1	1
15	430	T. helicum	3	2.5	3	3	2	3	2.5	not recorded		4	2	2	2	1	1	1
16	495	T. minutisporum	1	3	2.5	2	2	2	2	not recorded		4	3	2.5	2.5	2	2	2
17	495	T. minutisporum	2	3	2.5	3	1	1	1	not recorded		4	3	2.5	2.5	2.5	2.5	2.5
18	495	T. minutisporum	3	3	3	2.5	1	1	1	not recorded		4	3	2.5	2.5	2	2	2
19	527	T. sinense	1	4	3	3	3	2.5	2.5	not recorded		4	2	2	2	2	2	2
20	527	T. sinense	2	3	3	3	3	3	2.5	not recorded		4	2.5	2	2	2	2	2
21	527	T. sinense	3	4	3	3	3	2.5	2.5	not recorded		4	2	2	2	2	2	2
22	848	T. orientale	1	3	3	3	2.5	2	1	not recorded		4	2.5	2.5	2	2	2	2
23	848	T. orientale	2	3	3	3	2.5	2	1	not recorded		4	2.5	2.5	2	2	2	1
24	848	T. orientale	3	3	3	2.5	2	1	1	not recorded		4	2.5	2.5	2	2	2	2
25	1532	T. cf. pleuroti	1	2.5	2.5	2	2	1	1	not recorded		4	2.5	2.5	2.5	2.5	2.5	2.5
26	1532	T. cf. pleuroti	2	3	3	2.5	2	2	1	not recorded		4	2.5	2.5	2.5	2.5	2.5	2.5
27	1532	T. cf. pleuroti	3	3	3	3	2	2	1	not recorded		4	2.5	2.5	2.5	2.5	2.5	2.5
28	1540	T. pleuroticola	1	3	2.5	2	2	1	1	not recorded		4	2.5	2.5	2.5	1	1	1
29	1540	T. pleuroticola	2	3	3	2.5	2	2	2	not recorded		4	2.5	2.5	2.5	1	1	1
30	1540	T. pleuroticola	3	3	3	3	3	3	2.5	not recorded		4	2.5	2.5	2.5	1	1	1
31	1893	T. asperelloides	1	2.5	2	1	1	1	1	not recorded		4	2.5	2	1	1	1	1
32	1893	T. asperelloides	2	2.5	2	1	1	1	1	not recorded		4	2.5	2	1	1	1	1
33	1893	T. asperelloides	3	2.5	2	1	1	1	1	not recorded		4	2.5	2	1	1	1	1
34	2129	T. aggressivum f. sp. europaeum	1	3	3	3	2.5	2	2	not recorded		4	2.5	2.5	2.5	1	1	1
35	2129	T. aggressivum f. sp. europaeum	2	3	3	3	2.5	2	2	not recorded		4	2.5	2.5	2.5	1	1	1
36	2129	T. aggressivum f. sp. europaeum	3	3	3	3	3	2.5	2.5	not recorded		4	2.5	2.5	2.5	1	1	1
37	2421	T. parepimyces	1	4	4	4	4	4	4	not recorded		4	4	4	4	4	4	4
38	2421	T. parepimyces	2	4	4	4	4	4	3	not recorded		4	4	4	4	4	4	3
39	2421	T. parepimyces	3	4	4	4	4	4	3	not recorded		4	4	4	4	4	4	3
40	2924	T. velutinum	1	3	3	2.5	2.5	2	2	not recorded		4	3	2.5	2.5	2.5	2.5	2.5
41	2924	T. velutinum	2	3	2.5	2.5	2	2	2	not recorded		4	3	3	2.5	3	3	3
42	2924	T. velutinum	3	3	1	1	1	1	1	not recorded		4	2.5	2.5	2.5	2.5	3	3
43	2977	T. cerinum	1	3	3	3	2.5	2	1	not recorded		4	3	2.5	2.5	2.5	2	2
44	2977	T. cerinum	2	3	3	2.5	2	1	1	not recorded		4	3	3	3	2.5	2.5	2
45	2977	T. cerinum	3	3	3	2.5	2.5	2	2	not recorded		4	3	2.5	2.5	2.5	2.5	2.5
46	3334	T. flagellatum	1	3	3	3	3	3	2.5	not recorded		4	3	3	3	2.5	2.5	3
47	3334	T. flagellatum	2	3	3	3	3	2	2	not recorded		4	3	3	3	2.5	2.5	2.5
48	3334	T. flagellatum	3	3	3	3	3	2	2	not recorded		4	3	3	3	2.5	2.5	2.5
49	3530	T. virens	1	3	1	1	1	1	1	not recorded		4	2.5	2.5	2.5	1	1	1
50	3530	T. virens	2	3	2	1	1	1	1	not recorded		4	2.5	2.5	2.5	1	1	1
51	3530	T. virens	3	3	1	1	1	1	1	not recorded		4	2.5	2.5	2.5	1	1	1
52	3984	T. brevicompactum	1	3	3	2.5	2.5	1	1	not recorded		4	2.5	3	2.5	2	2	2
53	3984	T. brevicompactum	2	3	3	2.5	2.5	1	1	not recorded		4	2.5	3	2.5	2	2	2
54	3984	T. brevicompactum	3	3	3	2.5	2.5	1	1	not recorded		4	2.5	3	3	2	2	2
55	4803	T. afroharzianum	1	3	3	2	2	1	1	not recorded		4	2.5	2	2	1	1	1
56	4803	T. afroharzianum	2	3	3	2.5	2	1	1	not recorded		4	2.5	2	2	1	1	1
57	4803	T. afroharzianum	3	2.5	3	2.5	2	2	2	not recorded		4	2.5	2	2	1	1	1
58	4882	T. koningiopsis	1	3	4	3	2	1	1	not recorded		4	3	3	3	2	2	2
59	4882	T. koningiopsis	2	2.5	3	2.5	1	1	1	not recorded		4	3	3	3	2.5	2.5	2.5
60	4882	T. koningiopsis	3	2.5	3	3	1	1	1	not recorded		4	3	3	3	2.5	2.5	2.5
61	4885	T. evansii	1	3	2.5	2.5	2	2	2	not recorded		4	2.5	2.5	2.5	2.5	2.5	2.5
62	4885	T. evansii	2	3	2.5	2.5	2	2	2	not recorded		4	2.5	2.5	2	2.5	2.5	2.5
63	4885	T. evansii	3	3	3	3	2	2	2	not recorded		4	2.5	2.5	2.5	2	2	2
64	4886	T. strigosellum	1	2.5	2.5	3	2.5	2.5	2	not recorded		4	3	2.5	2.5	1	1	1
65	4886	T. strigosellum	2	2.5	2	3	3	3	2	not recorded		4	2.5	2.5	2.5	1	1	1
66	4886	T. strigosellum	3	2.5	2	3	3	3	2	not recorded		4	2.5	2.5	2.5	1	1	1
67	4896	T. spirale	1	3	3	3	3	2	2	not recorded		4	2.5	2.5	2.5	2.5	2.5	2.5
68	4896	T. spirale	2	3	3	3	3	2	2	not recorded		4	2.5	2.5	2.5	2.5	2.5	2.5
69	4896	T. spirale	3	3	3	3	3	2	2	not recorded		4	2.5	2.5	2	2	2	2
70	4902	T. amazonicum	1	3	2.5	2.5	2	2	1	not recorded		4	2	2	2	1	1	1
71	4902	T. amazonicum	2	3	3	2.5	2	2	2	not recorded		4	2	2	2	1	1	1
72	4902	T. amazonicum	3	3	3	2.5	2	2	2	not recorded		4	2	2	2	1	1	1
73	4904	T. endophyticum	1	3	3	3	2.5	3	2	not recorded		4	2.5	2.5	2.5	2	2	2
74	4904	T. endophyticum	2	3	3	3	3	2.5	2	not recorded		4	2.5	2.5	2.5	2	2	2
75	4904	T. endophyticum	3	3	3	3	3	2	2	not recorded		4	2.5	2.5	2.5	2	2	1
76	5505	T. cf. harzianum	1	3	2.5	2	2	2	2	not recorded		4	3	3	3	3	3	3
77	5505	T. cf. harzianum	2	3	2.5	2.5	2.5	2.5	2.5	not recorded		4	3	3	3	3	3	3
78	5505	T. cf. harzianum	3	3	3	3	3	2.5	3	not recorded		4	3	3	3	3	3	3
79	NJAU 4742	T. cf. guizhouense	1	3	3	3	2	2.5	1	not recorded		4	2.5	2.5	2	2	2	2
80	NJAU 4742	T. cf. guizhouense	2	3	2.5	2.5	2	1	1	not recorded		4	2.5	2.5	2.5	2	2	2.5
81	NJAU 4742	T. cf. guizhouense	3	3	2.5	2.5	2	2	1	not recorded		4	2.5	2.5	2.5	2	2.5	2.5
82	cd22	T. guizhouense	1	3	3	2.5	2	1	1	not recorded		4	2.5	2.5	2	1	1	1
83	cd22	T. guizhouense	2	2.5	2.5	2.5	2.5	2	2	not recorded		4	2.5	2.5	2	1	1	1
84	cd22	T. guizhouense	3	3	3	3	3	3	3	not recorded		4	2.5	2.5	2	1	1	1
85	916	T. harzianum	1	3	3	2.5	2	2	2	not recorded		4	2.5	2	2	2	2	2.5
86	916	T. harzianum	2	3	3	2	2	2	1	not recorded		4	2.5	2	2	2	2	2
87	916	T. harzianum	3	3	3	2.5	2	2	2	not recorded		4	3	3	2.5	2.5	2.5	2.5
88	917(QM6a)	T. reesei	1	3	3	2.5	2	2	2	not recorded		4	3	2.5	3	2	2	2
89	917(QM6a)	T. reesei	2	3	3	2.5	2.5	2.5	2	not recorded		4	3	2.5	2.5	2.5	2.5	2.5
90	917(QM6a)	T. reesei	3	3	3	2.5	2.5	2.5	2	not recorded		4	3	2.5	3	2.5	2.5	2.5
91	H433	T. longibrachiatum	1	2.5	2.5	2	2	1	1	not recorded		4	2	2	1	1	1	1
92	H433	T. longibrachiatum	2	2.5	2.5	2.5	2	2	2	not recorded		4	2	2	1	1	1	1
93	H433	T. longibrachiatum	3	3	3	2	2	2	1	not recorded		4	2	2	1	1	1	1
94	1680	T. atroviride	1	2.5	2	1	1	1	1	not recorded		4	2.5	2	2	2	2	2
95	1680	T. atroviride	2	2.5	1	1	1	1	1	not recorded		4	2.5	2	2	1	1	1
96	1680	T. atroviride	3	2.5	1	1	1	1	1	not recorded		4	2.5	2	2	1	1	1
97	CBS 433.97	T. asperellum	1	2.5	1	1	1	1	1	not recorded		4	2.5	2	1	1	1	1
98	CBS 433.97	T. asperellum	2	2.5	1	1	1	1	1	not recorded		4	2.5	2	1	1	1	1
99	CBS 433.97	T. asperellum	3	2	1	1	1	1	1	not recorded		4	2.5	2	1	1	1	1

## Sheet: Table S2(F) (G SP1)
order	strain ID	Trichoderma species	replicates	2020/Sept/7 12:00	2020/Sept/9 12:00	2020/Sept/11 18:00	2020/Sept/13 16:00	2020/Sept/15 16:00	2020/Sept/17 11:00	2020/Sept/19 19:00	2020/Sept/21 10:00		2021/Aug/31 14:00	2021/Sept/2 14:00	2021/Sept/4 18:00	2021/Sept/6 10:00	2021/Sept/8 10:00	2021/Sept/10 18:00	2021/Sept/12 10:00
1	202	T. inhamatum	1	4	3	2.5	2	2	1	1	1		4	3	2	1	1	1	1
2	202	T. inhamatum	2	4	3	2.5	2	2	1	1	1		4	2.5	2.5	1	1	1	1
3	202	T. inhamatum	3	3	3	2.5	2	2	1	1	1		4	3	2.5	1	1	1	1
4	254	T. effusum	1	3	3	2.5	2	2	1	1	1		4	2	2	1	1	1	1
5	254	T. effusum	2	3	3	2.5	2.5	2	1	1	1		4	2	2	1	1	1	1
6	254	T. effusum	3	3	3	2.5	2	2	1	1	1		4	2.5	2	1	1	1	1
7	298	T. velutinum	1	4	3	2.5	2	2	1	1	1		4	2	2.5	4	2.5	2	2.5
8	298	T. velutinum	2	4	3	2	2.5	2.5	2.5	2.5	2.5		4	2	2.5	4	2.5	2.5	2.5
9	298	T. velutinum	3	4	3	2	2	2	1	1	1		4	2.5	2.5	2.5	2.5	2.5	2.5
10	383	T. strictipile	1	4	4	4	4	3	3	4	4		4	3	3	3	3	3	3
11	383	T. strictipile	2	4	4	4	4	4	3	4	4		4	3	3	3	3	3	3
12	383	T. strictipile	3	4	4	4	3	2.5	2.5	2.5	2		4	3	3	3	3	3	3
13	430	T. helicum	1	4	3	2.5	2	2	1	1	1		4	2	2.5	2	1	1	1
14	430	T. helicum	2	4	3	2.5	2	2	1	1	1		4	2	2.5	2	1	1	1
15	430	T. helicum	3	4	3	2.5	2	2	1	1	1		4	3	2.5	1	1	1	1
16	495	T. minutisporum	1	4	4	3	2.5	2.5	2	2	2		4	3	2.5	2.5	2.5	2.5	2.5
17	495	T. minutisporum	2	4	4	3	3	3	3	2.5	2		4	3	2.5	2	2	2	2.5
18	495	T. minutisporum	3	4	4	3	3	3	3	2.5	2.5		4	3	2.5	2.5	2.5	2.5	2.5
19	527	T. sinense	1	3	3	3	3	2.5	2.5	2	2		4	3	3	3	2.5	1	1
20	527	T. sinense	2	3	3	3	2.5	2.5	2.5	2	2		4	2.5	2.5	2.5	2.5	2.5	2.5
21	527	T. sinense	3	3	3	3	2.5	2.5	2.5	2	2		4	2.5	2.5	2.5	2.5	1	1
22	848	T. orientale	1	4	3	3	2.5	2	1	1	1		4	2.5	1	1	1	1	1
23	848	T. orientale	2	4	3	3	2.5	2	2	1	1		4	2	1	1	1	1	1
24	848	T. orientale	3	4	3	3	2.5	2	1	1	1		4	2.5	2	1	1	1	1
25	1532	T. cf. pleuroti	1	4	3	2.5	2	1	1	1	1		4	3	3	2.5	2.5	2	2
26	1532	T. cf. pleuroti	2	3	3	2.5	2	1	1	1	1		4	3	3	2.5	2.5	2	2
27	1532	T. cf. pleuroti	3	4	3	2.5	2	2	1	1	1		4	3	3	2.5	2.5	2.5	2.5
28	1540	T. pleuroticola	1	4	4	4	3	3	3	2.5	2		4	3	2.5	1	1	1	1
29	1540	T. pleuroticola	2	4	4	4	2.5	2.5	2.5	1	1		4	3	2	1	1	1	1
30	1540	T. pleuroticola	3	4	3	3	2.5	2.5	2	2	2		4	3	2	1	1	1	1
31	1893	T. asperelloides	1	4	3	2	2	2	1	1	1		4	2.5	2	1	1	1	1
32	1893	T. asperelloides	2	4	3	2	2	2	1	1	1		4	2.5	2	1	1	1	1
33	1893	T. asperelloides	3	4	3	2	2	2	1	1	1		4	2.5	2	1	1	1	1
34	2129	T. aggressivum f. sp. europaeum	1	4	3	2	2	1	1	1	1		4	3	2.5	2	1	1	1
35	2129	T. aggressivum f. sp. europaeum	2	4	3	2.5	2	2	2	1	1		4	3	2.5	1	1	1	1
36	2129	T. aggressivum f. sp. europaeum	3	4	3	2.5	2	2	1	1	1		4	3	2.5	2	1	1	1
37	2421	T. parepimyces	1	4	4	4	4	4	3	3	2.5		4	4	3	4	4	4	4
38	2421	T. parepimyces	2	4	4	4	4	4	3	4	3		4	4	3	3	4	4	4
39	2421	T. parepimyces	3	4	4	4	4	4	4	3	3		4	4	3	3	4	4	4
40	2924	T. velutinum	1	4	3	2.5	2	2	2	1	1		4	2.5	2.5	1	1	1	1
41	2924	T. velutinum	2	4	3	2.5	2	2	2.5	1	1		4	3	3	2.5	1	1	1
42	2924	T. velutinum	3	4	3	2.5	2	1	1	1	1		4	2.5	3	2.5	1	1	1
43	2977	T. cerinum	1	4	3	2.5	2	2	1	1	1		4	4	3	4	4	1	1
44	2977	T. cerinum	2	4	3	2.5	2	2	1	1	1		4	3	3	3	2.5	1	1
45	2977	T. cerinum	3	4	3	2.5	2	2	1	1	1		4	3	2.5	2.5	1	1	1
46	3334	T. flagellatum	1	4	3	2	3	3	3	2.5	2		4	3	3	2.5	1	1	1
47	3334	T. flagellatum	2	4	3	2	3	3	3	2.5	2		4	2.5	2.5	2.5	2	2	2
48	3334	T. flagellatum	3	4	3	2	4	4	4	2.5	2		4	2.5	2.5	2	1	1	1
49	3530	T. virens	1	3	3	3	3	2	1	1	1		4	3	2	1	1	1	1
50	3530	T. virens	2	4	3	3	2.5	2.5	2.5	2	1		4	3	1	1	1	1	1
51	3530	T. virens	3	4	3	3	2.5	2.5	2.5	2	1		4	3	1	1	1	1	1
52	3984	T. brevicompactum	1	4	3	2.5	2.5	2	1	1	1		4	3	2.5	1	1	1	1
53	3984	T. brevicompactum	2	4	3	2.5	2.5	2	1	1	1		4	3	3	1	1	1	1
54	3984	T. brevicompactum	3	4	4	2.5	2.5	2	1	1	1		4	3	2.5	1	1	1	1
55	4803	T. afroharzianum	1	3	2.5	2	1	1	1	1	1		4	2.5	2	1	1	1	1
56	4803	T. afroharzianum	2	3	2.5	2	2	1	1	1	1		4	2.5	2	1	1	1	1
57	4803	T. afroharzianum	3	3	2.5	2	2	1	1	1	1		4	2.5	2	1	1	1	1
58	4882	T. koningiopsis	1	4	3	3	2.5	3	3	3	3		4	2.5	2.5	2.5	1	1	1
59	4882	T. koningiopsis	2	4	4	3	3	3	3	3	3		4	3	2.5	2.5	1	1	1
60	4882	T. koningiopsis	3	4	3	3	3	2.5	2.5	3	3		4	2.5	2.5	2.5	1	1	1
61	4885	T. evansii	1	3	2.5	2	1	1	1	1	1		4	2.5	2.5	2.5	1	1	1
62	4885	T. evansii	2	4	3	2	2	1	1	1	1		4	2.5	2.5	2.5	1	1	1
63	4885	T. evansii	3	4	3	2	2	1	1	1	1		4	2.5	2.5	2.5	1	1	1
64	4886	T. strigosellum	1	4	3	2.5	2.5	2	2	2	2		4	2.5	2	2	1	1	1
65	4886	T. strigosellum	2	4	3	2.5	2.5	2.5	2	2	2		4	2.5	2	2	1	1	1
66	4886	T. strigosellum	3	4	3	2.5	2.5	2	2	1	1		4	2.5	2	2	1	1	1
67	4896	T. spirale	1	4	4	4	2.5	2	2	2	4		4	2.5	2.5	2.5	1	1	1
68	4896	T. spirale	2	4	4	4	2.5	2.5	2.5	2	4		4	3	2.5	2.5	1	1	1
69	4896	T. spirale	3	4	4	4	2.5	2	2	2	4		4	2.5	2.5	2.5	1	1	1
70	4902	T. amazonicum	1	4	3	2.5	2.5	2.5	2	1	1		4	3	2.5	1	1	1	1
71	4902	T. amazonicum	2	4	3	2.5	2.5	2.5	2	1	1		4	3	3	1	1	1	1
72	4902	T. amazonicum	3	4	3	2.5	2.5	2.5	2.5	2.5	2.5		4	3	3	1	1	1	1
73	4904	T. endophyticum	1	4	3	2.5	2	2	1	1	1		4	3	2.5	1	1	1	1
74	4904	T. endophyticum	2	4	3	3	2	2	1	1	1		4	3	3	1	1	1	1
75	4904	T. endophyticum	3	4	3	2.5	2	2	1	1	1		4	2.5	2.5	1	1	1	1
76	5505	T. cf. harzianum	1	4	3	2.5	2	2	1	1	1		4	2.5	2.5	1	1	1	1
77	5505	T. cf. harzianum	2	4	3	2	2	2	1	1	1		4	2.5	2.5	1	1	1	1
78	5505	T. cf. harzianum	3	4	3	2.5	2	1	1	1	1		4	2.5	3	1	1	1	1
79	NJAU 4742	T. cf. guizhouense	1	4	3	2.5	2	2	1	1	1		4	3	3	2.5	2.5	2.5	2.5
80	NJAU 4742	T. cf. guizhouense	2	4	3	3	2.5	2	2	1	1		4	2.5	2.5	2.5	2.5	2.5	2.5
81	NJAU 4742	T. cf. guizhouense	3	4	3	2.5	2	2	1	1	1		4	2.5	2.5	2.5	2.5	2.5	2.5
82	cd22	T. guizhouense	1	4	3	2.5	2.5	2	1	1	1		4	2.5	2	1	1	1	1
83	cd22	T. guizhouense	2	4	3	3	2.5	2	1	1	1		4	2.5	2	1	1	1	1
84	cd22	T. guizhouense	3	4	3	2.5	2.5	2	2	1	1		4	2.5	2	1	1	1	1
85	916	T. harzianum	1	4	3	3	2.5	2	2	1	1		4	3	3	2.5	3	3	3
86	916	T. harzianum	2	4	3	2.5	2.5	2	2	1	1		4	3	3	2.5	3	3	3
87	916	T. harzianum	3	4	3	3	2	2	2	1	1		4	3	3	2.5	3	3	3
88	917(QM6a)	T. reesei	1	4	4	3	3	3	3	3	3		4	2.5	2.5	2.5	3	2.5	2.5
89	917(QM6a)	T. reesei	2	4	4	3	3	3	3	3	4		4	2.5	2.5	2.5	2.5	2.5	2.5
90	917(QM6a)	T. reesei	3	4	4	4	4	4	4	4	4		4	2.5	2.5	2.5	3	2.5	2.5
91	H433	T. longibrachiatum	1	3	3	2.5	2	2	2	1	1		4	2	2	1	1	1	1
92	H433	T. longibrachiatum	2	3	3	2.5	2	2	2	1	1		4	2	2	1	1	1	1
93	H433	T. longibrachiatum	3	3	3	2.5	2	2	2	1	1		4	2	2	1	1	1	1
94	1680	T. atroviride	1	4	4	4	3	3	2.5	1	1		4	2.5	2.5	2.5	1	1	1
95	1680	T. atroviride	2	4	4	4	3	2.5	2.5	1	1		4	2.5	2.5	1	1	1	1
96	1680	T. atroviride	3	4	4	4	3	2.5	2	2	1		4	2.5	2.5	2	1	1	1
97	CBS 433.97	T. asperellum	1	3	2.5	2	2	2	1	1	1		4	2.5	2	1	1	1	1
98	CBS 433.97	T. asperellum	2	4	3	2	2	2	1	1	1		4	2.5	2	1	1	1	1
99	CBS 433.97	T. asperellum	3	4	3	2	2	2	1	1	1		4	2.5	2	1	1	1	1
