# Supplementary material for: Genus-wide analysis of Trichoderma antagonism toward Pythium and Globisporangium plant pathogens and the contribution of cellulases to the antagonism
Source: Appl Environ Microbiol. 2024 Aug 7;90(9):e00681-24. doi: 10.1128/aem.00681-24 (PMC11409678; doi:10.1128/aem.00681-24)
Supplement: Table S3 — Ecological enrichment analysis. [file aem.00681-24-s0004.xlsx]

## Sheet: Table S3
Table S3. Summary of the ecological categorization of the Trichoderma species listed alongside the average antagonistic score towards each Pythium or Globisporagium isolate. The sheet containing the data from the confrontation between Trichoderma species and P. myriotylum SWQ7 also contains citations to literature that support the ecological categorization of the species. Enrichment for Trichoder…
	ecological categorization	sub-category	color legend
	taxonomic section	sect. Harzianum Virens	HV
		sect. Longibrachiatum	sL
		sect. Trichoderma	sT
		sect. Pachybasium	sP
	habitat	terrestrial	T
		marine	M
	lifestyle	plant saprotroph	PS
		endophyte	Ed
		mycoparasite	Ms
		plant saprotroph & mycoparasite	PS & Ms
		endophyte & mycoparasite	Ms & Ed
	distribution	cosmopolitan	Ct
		limited	Lm
	information on categorization not conclusively known		_

## Sheet: Table S3(A)(Pm SWQ7)
									**			**
strain ID	vs P. myriotylum SWQ7	Average score		taxonomic section	habitat	lifestyle	distribution		taxonomic section	habitat	lifestyle	distribution		citation or URL supporting habitat	citation or URL supporting lifestyle	citation or URL supporting distribution
CBS 433.97	T. asperellum	1.71	strong antagonists	sect. Trichoderma	terrestrial	plant saprotroph	cosmopolitan		sT	T	PS	Ct		Chaverri, P., & Samuels, G. J. (2013). EVOLUTION OF HABITAT PREFERENCE AND NUTRITION MODE IN A COSMOPOLITAN FUNGAL GENUS WITH EVIDENCE OF INTERKINGDOM HOST JUMPS AND MAJOR SHIFTS IN ECOLOGY. Evolution, 67(10), 2823-2837. https://doi.org/10.1111/evo.12169	Chaverri, P., & Samuels, G. J. (2013). EVOLUTION OF HABITAT PREFERENCE AND NUTRITION MODE IN A COSMOPOLITAN FUNGAL GENUS WITH EVIDENCE OF INTERKINGDOM HOST JUMPS AND MAJOR SHIFTS IN ECOLOGY. Evolution, 67(10), 2823-2837. https://doi.org/10.1111/evo.12169	Druzhinina, Irina S., et al. "Massive lateral transfer of genes encoding plant cell wall-degrading enzymes to the mycoparasitic fungus Trichoderma from its plant-associated hosts." PLoS genetics 14.4 (2018): e1007322.
TUCIM 1893	T. asperelloides	2.12		sect. Trichoderma	terrestrial	plant saprotroph	cosmopolitan		sT	T	PS	Ct		Kredics, L., Hatvani, L., Naeimi, S., Körmöczi, P., Manczinger, L., Vágvölgyi, C., & Druzhinina, I. (2013). Biodiversity of the Genus Hypocrea/Trichoderma in Different Habitats. Biotechnology and Biology of Trichoderma, 3-24. https://doi.org/10.1016/B978-0-444-59576-8.00001-1	Chaverri, P., & Samuels, G. J. (2013). EVOLUTION OF HABITAT PREFERENCE AND NUTRITION MODE IN A COSMOPOLITAN FUNGAL GENUS WITH EVIDENCE OF INTERKINGDOM HOST JUMPS AND MAJOR SHIFTS IN ECOLOGY. Evolution, 67(10), 2823-2837. https://doi.org/10.1111/evo.12169	Samuels GJ, Ismaiel A, Bon MC, De Respinis S, Petrini O. Trichoderma asperellum sensu lato consists of two cryptic species. Mycologia. 2010 Jul-Aug;102(4):944-66. doi: 10.3852/09-243
TUCIM 1680	T. atroviride	2.12		sect. Trichoderma	terrestrial	mycoparasite	cosmopolitan		sT	T	Ms	Ct		Chaverri, P., & Samuels, G. J. (2013). EVOLUTION OF HABITAT PREFERENCE AND NUTRITION MODE IN A COSMOPOLITAN FUNGAL GENUS WITH EVIDENCE OF INTERKINGDOM HOST JUMPS AND MAJOR SHIFTS IN ECOLOGY. Evolution, 67(10), 2823-2837. https://doi.org/10.1111/evo.12169	Chaverri, P., & Samuels, G. J. (2013). EVOLUTION OF HABITAT PREFERENCE AND NUTRITION MODE IN A COSMOPOLITAN FUNGAL GENUS WITH EVIDENCE OF INTERKINGDOM HOST JUMPS AND MAJOR SHIFTS IN ECOLOGY. Evolution, 67(10), 2823-2837. https://doi.org/10.1111/evo.12169	Sharma, R., Magotra, A., Manhas, R. S., & Chaubey, A. (2017). Antagonistic potential of a psychrotrophic fungus: Trichoderma velutinum ACR-P1. Biological Control, 115, 12-17. https://doi.org/10.1016/j.biocontrol.2017.08.024
H433	T. longibrachiatum	2.16		sect. Longibrachiatum	terrestrial	plant saprotroph	cosmopolitan		sL	T	PS	Ct		Chaverri, P., & Samuels, G. J. (2013). EVOLUTION OF HABITAT PREFERENCE AND NUTRITION MODE IN A COSMOPOLITAN FUNGAL GENUS WITH EVIDENCE OF INTERKINGDOM HOST JUMPS AND MAJOR SHIFTS IN ECOLOGY. Evolution, 67(10), 2823-2837. https://doi.org/10.1111/evo.12169	Chaverri, P., & Samuels, G. J. (2013). EVOLUTION OF HABITAT PREFERENCE AND NUTRITION MODE IN A COSMOPOLITAN FUNGAL GENUS WITH EVIDENCE OF INTERKINGDOM HOST JUMPS AND MAJOR SHIFTS IN ECOLOGY. Evolution, 67(10), 2823-2837. https://doi.org/10.1111/evo.12169	Sharma, R., Magotra, A., Manhas, R. S., & Chaubey, A. (2017). Antagonistic potential of a psychrotrophic fungus: Trichoderma velutinum ACR-P1. Biological Control, 115, 12-17. https://doi.org/10.1016/j.biocontrol.2017.08.024
TUCIM 1540	T. pleuroticola	2.54	others	Harzianum Virens	terrestrial	mycoparasite	cosmopolitan		HV	T	Ms	Ct		Kredics, L., Hatvani, L., Naeimi, S., Körmöczi, P., Manczinger, L., Vágvölgyi, C., & Druzhinina, I. (2013). Biodiversity of the Genus Hypocrea/Trichoderma in Different Habitats. Biotechnology and Biology of Trichoderma, 3-24. https://doi.org/10.1016/B978-0-444-59576-8.00001-1 Chaverri, P., & Samuels, G. J. (2013). EVOLUTION OF HABITAT PREFERENCE AND NUTRITION MODE IN A COSMOPOLITAN FUNGAL GENUS W…	Chaverri, P., & Samuels, G. J. (2013). EVOLUTION OF HABITAT PREFERENCE AND NUTRITION MODE IN A COSMOPOLITAN FUNGAL GENUS WITH EVIDENCE OF INTERKINGDOM HOST JUMPS AND MAJOR SHIFTS IN ECOLOGY. Evolution, 67(10), 2823-2837. https://doi.org/10.1111/evo.12169	Komoń-Zelazowska, M., Bissett, J., Zafari, D., Hatvani, L., Manczinger, L., Woo, S., Lorito, M., Kredics, L., Kubicek, C. P., & Druzhinina, I. S. (2007). Genetically Closely Related but Phenotypically Divergent Trichoderma Species Cause Green Mold Disease in Oyster Mushroom Farms Worldwide. Applied and Environmental Microbiology, 73(22), 7415-7426. https://doi.org/10.1128/AEM.01059-07
TUCIM 4886	T. strigosellum	2.71		sect. Pachybasium	terrestrial	endophyte	limited		sP	T	Ed	Lm		Chaverri, P., & Samuels, G. J. (2013). EVOLUTION OF HABITAT PREFERENCE AND NUTRITION MODE IN A COSMOPOLITAN FUNGAL GENUS WITH EVIDENCE OF INTERKINGDOM HOST JUMPS AND MAJOR SHIFTS IN ECOLOGY. Evolution, 67(10), 2823-2837. https://doi.org/10.1111/evo.12169	Chaverri, P., & Samuels, G. J. (2013). EVOLUTION OF HABITAT PREFERENCE AND NUTRITION MODE IN A COSMOPOLITAN FUNGAL GENUS WITH EVIDENCE OF INTERKINGDOM HOST JUMPS AND MAJOR SHIFTS IN ECOLOGY. Evolution, 67(10), 2823-2837. https://doi.org/10.1111/evo.12169
TUCIM 4902	T. amazonicum	2.71		Harzianum Virens	terrestrial	endophyte	limited		HV	T	Ed	Lm		Sharma, R., Magotra, A., Manhas, R. S., & Chaubey, A. (2017). Antagonistic potential of a psychrotrophic fungus: Trichoderma velutinum ACR-P1. Biological Control, 115, 12-17. https://doi.org/10.1016/j.biocontrol.2017.08.024	Sharma, R., Magotra, A., Manhas, R. S., & Chaubey, A. (2017). Antagonistic potential of a psychrotrophic fungus: Trichoderma velutinum ACR-P1. Biological Control, 115, 12-17. https://doi.org/10.1016/j.biocontrol.2017.08.024	Sharma, R., Magotra, A., Manhas, R. S., & Chaubey, A. (2017). Antagonistic potential of a psychrotrophic fungus: Trichoderma velutinum ACR-P1. Biological Control, 115, 12-17. https://doi.org/10.1016/j.biocontrol.2017.08.024
TUCIM 848	T. orientale	2.83		sect. Longibrachiatum	terrestrial	endophyte	cosmopolitan		sL	T	Ed	Ct				Jang, Seokyoon, et al. "Five New Records of Soil-Derived Trichoderma in Korea: T. albolutescens, T. asperelloides, T. orientale, T. spirale, and T. tomentosum." Mycobiology 45.1 (2017): 1-8.
cd22	T. guizhouense	2.83		Harzianum Virens	terrestrial	endophyte	cosmopolitan		HV	T	Ed	Ct		Barrera, Viviana A., et al. "Expanding the Trichoderma harzianum species complex: Three new species from Argentine natural and cultivated ecosystems." Mycologia 113.6 (2021): 1136-1155.	Matar, Naeif, et al. "Identification of beneficial Lebanese Trichoderma spp. wheat endophytes." Frontiers in Plant Science 13 (2022): 1017890.	Barrera, Viviana A., et al. "Expanding the Trichoderma harzianum species complex: Three new species from Argentine natural and cultivated ecosystems." Mycologia 113.6 (2021): 1136-1155.
NJAU 4742	T. cf. guizhouense	2.83		Harzianum Virens	terrestrial	endophyte	cosmopolitan		HV	T	Ed	Ct		Barrera, Viviana A., et al. "Expanding the Trichoderma harzianum species complex: Three new species from Argentine natural and cultivated ecosystems." Mycologia 113.6 (2021): 1136-1155.	Matar, Naeif, et al. "Identification of beneficial Lebanese Trichoderma spp. wheat endophytes." Frontiers in Plant Science 13 (2022): 1017890.	Barrera, Viviana A., et al. "Expanding the Trichoderma harzianum species complex: Three new species from Argentine natural and cultivated ecosystems." Mycologia 113.6 (2021): 1136-1155.
TUCIM 2129	T. aggressivum f. sp. europaeum	2.88		Harzianum Virens	terrestrial	mycoparasite	limited		HV	T	Ms	Lm		Chaverri, P., & Samuels, G. J. (2013). EVOLUTION OF HABITAT PREFERENCE AND NUTRITION MODE IN A COSMOPOLITAN FUNGAL GENUS WITH EVIDENCE OF INTERKINGDOM HOST JUMPS AND MAJOR SHIFTS IN ECOLOGY. Evolution, 67(10), 2823-2837. https://doi.org/10.1111/evo.12169	Chaverri, P., & Samuels, G. J. (2013). EVOLUTION OF HABITAT PREFERENCE AND NUTRITION MODE IN A COSMOPOLITAN FUNGAL GENUS WITH EVIDENCE OF INTERKINGDOM HOST JUMPS AND MAJOR SHIFTS IN ECOLOGY. Evolution, 67(10), 2823-2837. https://doi.org/10.1111/evo.12169	Chaverri, P., & Samuels, G. J. (2013). EVOLUTION OF HABITAT PREFERENCE AND NUTRITION MODE IN A COSMOPOLITAN FUNGAL GENUS WITH EVIDENCE OF INTERKINGDOM HOST JUMPS AND MAJOR SHIFTS IN ECOLOGY. Evolution, 67(10), 2823-2837. https://doi.org/10.1111/evo.12169
TUCIM 3530	T. virens	2.88		Harzianum Virens	terrestrial	plant saprotroph & mycoparasite	cosmopolitan		HV	T	PS & Ms	Ct		Chaverri, P., & Samuels, G. J. (2013). EVOLUTION OF HABITAT PREFERENCE AND NUTRITION MODE IN A COSMOPOLITAN FUNGAL GENUS WITH EVIDENCE OF INTERKINGDOM HOST JUMPS AND MAJOR SHIFTS IN ECOLOGY. Evolution, 67(10), 2823-2837. https://doi.org/10.1111/evo.12169	Chaverri, P., & Samuels, G. J. (2013). EVOLUTION OF HABITAT PREFERENCE AND NUTRITION MODE IN A COSMOPOLITAN FUNGAL GENUS WITH EVIDENCE OF INTERKINGDOM HOST JUMPS AND MAJOR SHIFTS IN ECOLOGY. Evolution, 67(10), 2823-2837. https://doi.org/10.1111/evo.12169	Sharma, R., Magotra, A., Manhas, R. S., & Chaubey, A. (2017). Antagonistic potential of a psychrotrophic fungus: Trichoderma velutinum ACR-P1. Biological Control, 115, 12-17. https://doi.org/10.1016/j.biocontrol.2017.08.024
TUCIM 430	T. helicum	2.88		sect. Pachybasium	marine	mycoparasite	limited		sP	M	Ms	Lm		Bissett, J.; Szakacs, G.; Nolan, C. A.; Druzhinina, I.; Gradinger, C.; Kubicek, C. P. (2003). New species of Trichoderma from Asia. Canadian Journal of Botany. 81(6): 570-586., available online at https://doi.org/10.1139/b03-051
TUCIM 4904	T. endophyticum	2.88		Harzianum Virens	terrestrial	endophyte	limited		HV	T	Ed	Lm		Sharma, R., Magotra, A., Manhas, R. S., & Chaubey, A. (2017). Antagonistic potential of a psychrotrophic fungus: Trichoderma velutinum ACR-P1. Biological Control, 115, 12-17. https://doi.org/10.1016/j.biocontrol.2017.08.024	Chaverri, Priscila, et al. "Systematics of the Trichoderma harzianum species complex and the re-identification of commercial biocontrol strains." Mycologia 107.3 (2015): 558-590.
TUCIM 4896	T. spirale	2.92		sect. Pachybasium	terrestrial	endophyte	cosmopolitan		sP	T	Ed	Ct				Sharma, R., Magotra, A., Manhas, R. S., & Chaubey, A. (2017). Antagonistic potential of a psychrotrophic fungus: Trichoderma velutinum ACR-P1. Biological Control, 115, 12-17. https://doi.org/10.1016/j.biocontrol.2017.08.024
TUCIM 5505	T. cf. harzianum	2.96		Harzianum Virens	terrestrial	mycoparasite & endophyte	cosmopolitan		HV	T	Ms & Ed	Ct		Chaverri, P., & Samuels, G. J. (2013). EVOLUTION OF HABITAT PREFERENCE AND NUTRITION MODE IN A COSMOPOLITAN FUNGAL GENUS WITH EVIDENCE OF INTERKINGDOM HOST JUMPS AND MAJOR SHIFTS IN ECOLOGY. Evolution, 67(10), 2823-2837. https://doi.org/10.1111/evo.12169	Chaverri, P., & Samuels, G. J. (2013). EVOLUTION OF HABITAT PREFERENCE AND NUTRITION MODE IN A COSMOPOLITAN FUNGAL GENUS WITH EVIDENCE OF INTERKINGDOM HOST JUMPS AND MAJOR SHIFTS IN ECOLOGY. Evolution, 67(10), 2823-2837. https://doi.org/10.1111/evo.12169	Sharma, R., Magotra, A., Manhas, R. S., & Chaubey, A. (2017). Antagonistic potential of a psychrotrophic fungus: Trichoderma velutinum ACR-P1. Biological Control, 115, 12-17. https://doi.org/10.1016/j.biocontrol.2017.08.024
TUCIM 916	T. harzianum	2.96		Harzianum Virens	terrestrial	mycoparasite & endophyte	cosmopolitan		HV	T	Ms & Ed	Ct		Chaverri, P., & Samuels, G. J. (2013). EVOLUTION OF HABITAT PREFERENCE AND NUTRITION MODE IN A COSMOPOLITAN FUNGAL GENUS WITH EVIDENCE OF INTERKINGDOM HOST JUMPS AND MAJOR SHIFTS IN ECOLOGY. Evolution, 67(10), 2823-2837. https://doi.org/10.1111/evo.12169	Chaverri, P., & Samuels, G. J. (2013). EVOLUTION OF HABITAT PREFERENCE AND NUTRITION MODE IN A COSMOPOLITAN FUNGAL GENUS WITH EVIDENCE OF INTERKINGDOM HOST JUMPS AND MAJOR SHIFTS IN ECOLOGY. Evolution, 67(10), 2823-2837. https://doi.org/10.1111/evo.12169	Sharma, R., Magotra, A., Manhas, R. S., & Chaubey, A. (2017). Antagonistic potential of a psychrotrophic fungus: Trichoderma velutinum ACR-P1. Biological Control, 115, 12-17. https://doi.org/10.1016/j.biocontrol.2017.08.024
TUCIM 2924	T. velutinum	3		Harzianum Virens	terrestrial	mycoparasite	limited		HV	T	Ms	Lm		Singh, Varun Pratap, et al. "Lipovelutibols A–D: cytotoxic lipopeptaibols from the Himalayan cold habitat fungus Trichoderma velutinum." Journal of natural products 81.2 (2018): 219-226.	Sharma, R., Magotra, A., Manhas, R. S., & Chaubey, A. (2017). Antagonistic potential of a psychrotrophic fungus: Trichoderma velutinum ACR-P1. Biological Control, 115, 12-17. https://doi.org/10.1016/j.biocontrol.2017.08.024	Sharma, R., Magotra, A., Manhas, R. S., & Chaubey, A. (2017). Antagonistic potential of a psychrotrophic fungus: Trichoderma velutinum ACR-P1. Biological Control, 115, 12-17. https://doi.org/10.1016/j.biocontrol.2017.08.024
TUCIM 298	T. velutinum	3		Harzianum Virens	terrestrial	mycoparasite	limited		HV	T	Ms	Lm		Singh, Varun Pratap, et al. "Lipovelutibols A–D: cytotoxic lipopeptaibols from the Himalayan cold habitat fungus Trichoderma velutinum." Journal of natural products 81.2 (2018): 219-226.	Sharma, R., Magotra, A., Manhas, R. S., & Chaubey, A. (2017). Antagonistic potential of a psychrotrophic fungus: Trichoderma velutinum ACR-P1. Biological Control, 115, 12-17. https://doi.org/10.1016/j.biocontrol.2017.08.024	Sharma, R., Magotra, A., Manhas, R. S., & Chaubey, A. (2017). Antagonistic potential of a psychrotrophic fungus: Trichoderma velutinum ACR-P1. Biological Control, 115, 12-17. https://doi.org/10.1016/j.biocontrol.2017.08.024; Zhang, Chu-long, et al. "Trichoderma biodiversity in China: evidence for a North to South distribution of species in East Asia." FEMS microbiology letters 251.2 (2005): 251-2…
TUCIM 3984	T. brevicompactum	3		sect. Pachybasium	terrestrial	plant saprotroph	cosmopolitan		sP	T	PS	Ct		Chaverri, P., & Samuels, G. J. (2013). EVOLUTION OF HABITAT PREFERENCE AND NUTRITION MODE IN A COSMOPOLITAN FUNGAL GENUS WITH EVIDENCE OF INTERKINGDOM HOST JUMPS AND MAJOR SHIFTS IN ECOLOGY. Evolution, 67(10), 2823-2837. https://doi.org/10.1111/evo.12169	Chaverri, P., & Samuels, G. J. (2013). EVOLUTION OF HABITAT PREFERENCE AND NUTRITION MODE IN A COSMOPOLITAN FUNGAL GENUS WITH EVIDENCE OF INTERKINGDOM HOST JUMPS AND MAJOR SHIFTS IN ECOLOGY. Evolution, 67(10), 2823-2837. https://doi.org/10.1111/evo.12169	Sharma, R., Magotra, A., Manhas, R. S., & Chaubey, A. (2017). Antagonistic potential of a psychrotrophic fungus: Trichoderma velutinum ACR-P1. Biological Control, 115, 12-17. https://doi.org/10.1016/j.biocontrol.2017.08.024
TUCIM 4885	T. evansii	3		sect. Trichoderma	terrestrial	mycoparasite &endophyte	limited		sT	T	Ms & Ed	Lm		Chaverri, P., & Samuels, G. J. (2013). EVOLUTION OF HABITAT PREFERENCE AND NUTRITION MODE IN A COSMOPOLITAN FUNGAL GENUS WITH EVIDENCE OF INTERKINGDOM HOST JUMPS AND MAJOR SHIFTS IN ECOLOGY. Evolution, 67(10), 2823-2837. https://doi.org/10.1111/evo.12169	Chaverri, P., & Samuels, G. J. (2013). EVOLUTION OF HABITAT PREFERENCE AND NUTRITION MODE IN A COSMOPOLITAN FUNGAL GENUS WITH EVIDENCE OF INTERKINGDOM HOST JUMPS AND MAJOR SHIFTS IN ECOLOGY. Evolution, 67(10), 2823-2837. https://doi.org/10.1111/evo.12169
TUCIM 917 (QM6a)	T. reesei	3		sect. Longibrachiatum	terrestrial	plant saprotroph	limited		sL	T	PS	Lm		Chaverri, P., & Samuels, G. J. (2013). EVOLUTION OF HABITAT PREFERENCE AND NUTRITION MODE IN A COSMOPOLITAN FUNGAL GENUS WITH EVIDENCE OF INTERKINGDOM HOST JUMPS AND MAJOR SHIFTS IN ECOLOGY. Evolution, 67(10), 2823-2837. https://doi.org/10.1111/evo.12169	Chaverri, P., & Samuels, G. J. (2013). EVOLUTION OF HABITAT PREFERENCE AND NUTRITION MODE IN A COSMOPOLITAN FUNGAL GENUS WITH EVIDENCE OF INTERKINGDOM HOST JUMPS AND MAJOR SHIFTS IN ECOLOGY. Evolution, 67(10), 2823-2837. https://doi.org/10.1111/evo.12169	Sharma, R., Magotra, A., Manhas, R. S., & Chaubey, A. (2017). Antagonistic potential of a psychrotrophic fungus: Trichoderma velutinum ACR-P1. Biological Control, 115, 12-17. https://doi.org/10.1016/j.biocontrol.2017.08.024
TUCIM 202	T. inhamatum	3.08		sect. Trichoderma	marine	unavailable conclusion	limited		sT	M	_	Lm		Samuels, G. J., & Ismaiel, A. (2009). Trichoderma evansii and T. lieckfeldtiae: two new T. hamatum-like species. Mycologia, 101(1), 142–156. https://doi.org/10.3852/08-161	Chaverri, Priscila, and Gary J. Samuels. "Evolution of habitat preference and nutrition mode in a cosmopolitan fungal genus with evidence of interkingdom host jumps and major shifts in ecology." Evolution 67.10 (2013): 2823-2837.	Samuels, Gary J., and Adnan Ismaiel. "Trichoderma evansii and T. lieckfeldtiae: two new T. hamatum-like species." Mycologia 101.1 (2009): 142-156.
TUCIM 2977	T. cerinum	3.08		Harzianum Virens	terrestrial	endophyte	limited		HV	T	Ed	Lm		Chaverri, P., & Samuels, G. J. (2013). EVOLUTION OF HABITAT PREFERENCE AND NUTRITION MODE IN A COSMOPOLITAN FUNGAL GENUS WITH EVIDENCE OF INTERKINGDOM HOST JUMPS AND MAJOR SHIFTS IN ECOLOGY. Evolution, 67(10), 2823-2837. https://doi.org/10.1111/evo.12169	Chaverri, P., & Samuels, G. J. (2013). EVOLUTION OF HABITAT PREFERENCE AND NUTRITION MODE IN A COSMOPOLITAN FUNGAL GENUS WITH EVIDENCE OF INTERKINGDOM HOST JUMPS AND MAJOR SHIFTS IN ECOLOGY. Evolution, 67(10), 2823-2837. https://doi.org/10.1111/evo.12169	Sharma, R., Magotra, A., Manhas, R. S., & Chaubey, A. (2017). Antagonistic potential of a psychrotrophic fungus: Trichoderma velutinum ACR-P1. Biological Control, 115, 12-17. https://doi.org/10.1016/j.biocontrol.2017.08.024
TUCIM 4803	T. afroharzianum	3.08		Harzianum Virens	terrestrial	endophyte	cosmopolitan		HV	T	Ed	Ct		Chaverri, P., & Samuels, G. J. (2013). EVOLUTION OF HABITAT PREFERENCE AND NUTRITION MODE IN A COSMOPOLITAN FUNGAL GENUS WITH EVIDENCE OF INTERKINGDOM HOST JUMPS AND MAJOR SHIFTS IN ECOLOGY. Evolution, 67(10), 2823-2837. https://doi.org/10.1111/evo.12169	Chaverri, P., & Samuels, G. J. (2013). EVOLUTION OF HABITAT PREFERENCE AND NUTRITION MODE IN A COSMOPOLITAN FUNGAL GENUS WITH EVIDENCE OF INTERKINGDOM HOST JUMPS AND MAJOR SHIFTS IN ECOLOGY. Evolution, 67(10), 2823-2837. https://doi.org/10.1111/evo.12169	Sharma, R., Magotra, A., Manhas, R. S., & Chaubey, A. (2017). Antagonistic potential of a psychrotrophic fungus: Trichoderma velutinum ACR-P1. Biological Control, 115, 12-17. https://doi.org/10.1016/j.biocontrol.2017.08.024
TUCIM 1532	T. cf. pleuroti	3.25		Harzianum Virens	terrestrial	mycoparasite	limited		HV	T	Ms	Lm			Luković, Jelena, et al. "Sensitivity of Trichoderma strains from edible mushrooms to the fungicides prochloraz and metrafenone." Journal of Environmental Science and Health, Part B 56.1 (2020): 54-63.
TUCIM 4882	T. koningiopsis	3.25		sect. Trichoderma	terrestrial	endophyte	limited		sT	T	Ed	Lm		Chaverri, P., & Samuels, G. J. (2013). EVOLUTION OF HABITAT PREFERENCE AND NUTRITION MODE IN A COSMOPOLITAN FUNGAL GENUS WITH EVIDENCE OF INTERKINGDOM HOST JUMPS AND MAJOR SHIFTS IN ECOLOGY. Evolution, 67(10), 2823-2837. https://doi.org/10.1111/evo.12169	Chaverri, P., & Samuels, G. J. (2013). EVOLUTION OF HABITAT PREFERENCE AND NUTRITION MODE IN A COSMOPOLITAN FUNGAL GENUS WITH EVIDENCE OF INTERKINGDOM HOST JUMPS AND MAJOR SHIFTS IN ECOLOGY. Evolution, 67(10), 2823-2837. https://doi.org/10.1111/evo.12169	Sharma, R., Magotra, A., Manhas, R. S., & Chaubey, A. (2017). Antagonistic potential of a psychrotrophic fungus: Trichoderma velutinum ACR-P1. Biological Control, 115, 12-17. https://doi.org/10.1016/j.biocontrol.2017.08.024
TUCIM 527	T. sinense	3.25		sect. Longibrachiatum	terrestrial	endophyte	limited		sL	T	Ed	Lm		Kredics, L., Hatvani, L., Naeimi, S., Körmöczi, P., Manczinger, L., Vágvölgyi, C., & Druzhinina, I. (2013). Biodiversity of the Genus Hypocrea/Trichoderma in Different Habitats. Biotechnology and Biology of Trichoderma, 3-24. https://doi.org/10.1016/B978-0-444-59576-8.00001-1	Kredics, L., Hatvani, L., Naeimi, S., Körmöczi, P., Manczinger, L., Vágvölgyi, C., & Druzhinina, I. (2013). Biodiversity of the Genus Hypocrea/Trichoderma in Different Habitats. Biotechnology and Biology of Trichoderma, 3-24. https://doi.org/10.1016/B978-0-444-59576-8.00001-1	Samuels, G.J., Ismaiel, A., Mulaw, T.B. et al. The Longibrachiatum Clade of Trichoderma: a revision with new species. Fungal Diversity 55, 77–108 (2012). https://doi.org/10.1007/s13225-012-0152-2;https://www.sciencedirect.com/science/article/pii/B9780444595768000011
TUCIM 254	T. effusum	3.5		sect. Longibrachiatum	terrestrial	endophyte	limited		sL	T	Ed	Lm				Samuels, G.J., Ismaiel, A., Mulaw, T.B. et al. The Longibrachiatum Clade of Trichoderma: a revision with new species. Fungal Diversity 55, 77–108 (2012). https://doi.org/10.1007/s13225-012-0152-2
TUCIM 3334	T. flagellatum	3.5		sect. Longibrachiatum	terrestrial	endophyte	limited		sL	T	Ed	Lm				Samuels, G.J., Ismaiel, A., Mulaw, T.B. et al. The Longibrachiatum Clade of Trichoderma: a revision with new species. Fungal Diversity 55, 77–108 (2012). https://doi.org/10.1007/s13225-012-0152-2
TUCIM 495	T. minutisporum	3.62		sect. Pachybasium	terrestrial	plant saprotroph	limited		sP	T	PS	Lm		Chaverri, P., & Samuels, G. J. (2013). EVOLUTION OF HABITAT PREFERENCE AND NUTRITION MODE IN A COSMOPOLITAN FUNGAL GENUS WITH EVIDENCE OF INTERKINGDOM HOST JUMPS AND MAJOR SHIFTS IN ECOLOGY. Evolution, 67(10), 2823-2837. https://doi.org/10.1111/evo.12169	Chaverri, P., & Samuels, G. J. (2013). EVOLUTION OF HABITAT PREFERENCE AND NUTRITION MODE IN A COSMOPOLITAN FUNGAL GENUS WITH EVIDENCE OF INTERKINGDOM HOST JUMPS AND MAJOR SHIFTS IN ECOLOGY. Evolution, 67(10), 2823-2837. https://doi.org/10.1111/evo.12169	Lu, Bingsheng, et al. "Hypocrea/Trichoderma species with pachybasium-like conidiophores: teleomorphs for T. minutisporum and T. polysporum and their newly discovered relatives." Mycologia 96.2 (2004): 310-342.
TUCIM 383	T. strictipile	4.17		sect. Pachybasium	terrestrial	plant saprotroph & mycoparasite	limited		sP	T	PS & Ms	Lm		Chaverri, Lisa A. Castlebury, Barrie E. Overton & Gary J. Samuels (2003) Hypocrea/Trichoderma: species with conidiophore elongations and green conidia, Mycologia, 95:6, 1100-1140, DOI: 10.1080/15572536.2004.11833023; https://onlinelibrary.wiley.com/doi/abs/10.1111/evo.12169	Chaverri, Lisa A. Castlebury, Barrie E. Overton & Gary J. Samuels (2003) Hypocrea/Trichoderma: species with conidiophore elongations and green conidia, Mycologia, 95:6, 1100-1140, DOI: 10.1080/15572536.2004.11833023; https://onlinelibrary.wiley.com/doi/abs/10.1111/evo.12169	Chaverri, Lisa A. Castlebury, Barrie E. Overton & Gary J. Samuels (2003) Hypocrea/Trichoderma: species with conidiophore elongations and green conidia, Mycologia, 95:6, 1100-1140, DOI: 10.1080/15572536.2004.11833023
TUCIM 2421	T. parepimyces	4.67		Harzianum Virens	terrestrial	mycoparasite	limited		HV	T	Ms	Lm		Chaverri, P., & Samuels, G. J. (2013). EVOLUTION OF HABITAT PREFERENCE AND NUTRITION MODE IN A COSMOPOLITAN FUNGAL GENUS WITH EVIDENCE OF INTERKINGDOM HOST JUMPS AND MAJOR SHIFTS IN ECOLOGY. Evolution, 67(10), 2823-2837. https://doi.org/10.1111/evo.12169	Chaverri, P., & Samuels, G. J. (2013). EVOLUTION OF HABITAT PREFERENCE AND NUTRITION MODE IN A COSMOPOLITAN FUNGAL GENUS WITH EVIDENCE OF INTERKINGDOM HOST JUMPS AND MAJOR SHIFTS IN ECOLOGY. Evolution, 67(10), 2823-2837. https://doi.org/10.1111/evo.12169	Chaverri, P., & Samuels, G. J. (2013). EVOLUTION OF HABITAT PREFERENCE AND NUTRITION MODE IN A COSMOPOLITAN FUNGAL GENUS WITH EVIDENCE OF INTERKINGDOM HOST JUMPS AND MAJOR SHIFTS IN ECOLOGY. Evolution, 67(10), 2823-2837. https://doi.org/10.1111/evo.12169

## Sheet: Table S3(B)(Pu G001)
											***
vs P. ultimum G001	Average score		taxonomic section	habitat	lifestyle	distribution		taxonomic section	habitat	lifestyle	distribution
T. asperellum	2.08	strong antagonists	sect. Trichoderma	terrestrial	plant saprotroph	cosmopolitan		sT	T	PS	Ct
T. virens	2.08		Harzianum Virens	terrestrial	plant saprotroph & mycoparasite	cosmopolitan		HV	T	PS & Ms	Ct
T. longibrachiatum	2.11		sect. Longibrachiatum	terrestrial	plant saprotroph	cosmopolitan		sL	T	PS	Ct
T. atroviride	2.11		sect. Trichoderma	terrestrial	mycoparasite	cosmopolitan		sT	T	Ms	Ct
T. asperelloides	2.15		sect. Trichoderma	terrestrial	plant saprotroph	cosmopolitan		sT	T	PS	Ct
T. pleuroticola	2.15		Harzianum Virens	terrestrial	mycoparasite	cosmopolitan		HV	T	Ms	Ct
T. afroharzianum	2.16		Harzianum Virens	terrestrial	endophyte	cosmopolitan		HV	T	Ed	Ct
T. strigosellum	2.18		sect. Pachybasium	terrestrial	endophyte	limited		sP	T	Ed	Lm
T. orientale	2.19		sect. Longibrachiatum	terrestrial	endophyte	cosmopolitan		sL	T	Ed	Ct
T. cf. harzianum	2.19		Harzianum Virens	terrestrial	mycoparasite & endophyte	cosmopolitan		HV	T	Ms & Ed	Ct
T. effusum	2.67	others	sect. Longibrachiatum	terrestrial	endophyte	limited		sL	T	Ed	Lm
T. guizhouense	2.71		Harzianum Virens	terrestrial	endophyte	cosmopolitan		HV	T	Ed	Ct
T. aggressivum f. sp. europaeum	2.75		Harzianum Virens	terrestrial	mycoparasite	limited		HV	T	Ms	Lm
T. evansii	2.75		sect. Trichoderma	terrestrial	mycoparasite &endophyte	limited		sT	T	Ms & Ed	Lm
T. spirale	2.88		sect. Pachybasium	terrestrial	endophyte	cosmopolitan		sP	T	Ed	Ct
T. amazonicum	3		Harzianum Virens	terrestrial	endophyte	limited		HV	T	Ed	Lm
T. minutisporum	3		sect. Pachybasium	terrestrial	plant saprotroph	limited		sP	T	PS	Lm
T. cf. guizhouense	3.21		Harzianum Virens	terrestrial	endophyte	cosmopolitan		HV	T	Ed	Ct
T. cerinum	3.21		Harzianum Virens	terrestrial	endophyte	limited		HV	T	Ed	Lm
T. endophyticum	3.25		Harzianum Virens	terrestrial	endophyte	limited		HV	T	Ed	Lm
T. harzianum	3.25		Harzianum Virens	terrestrial	mycoparasite & endophyte	cosmopolitan		HV	T	Ms & Ed	Ct
T. cf. pleuroti	3.25		Harzianum Virens	terrestrial	mycoparasite	limited		HV	T	Ms	Lm
T. flagellatum	3.25		sect. Longibrachiatum	terrestrial	endophyte	limited		sL	T	Ed	Lm
T. brevicompactum	3.33		sect. Pachybasium	terrestrial	plant saprotroph	cosmopolitan		sP	T	PS	Ct
T. reesei	3.33		sect. Longibrachiatum	terrestrial	plant saprotroph	limited		sL	T	PS	Lm
T. sinense	3.33		sect. Longibrachiatum	terrestrial	endophyte	limited		sL	T	Ed	Lm
T. inhamatum	3.38		sect. Trichoderma	marine	unavailable conclusion	limited		sT	M	_	Lm
T. velutinum	3.42		Harzianum Virens	terrestrial	mycoparasite	limited		HV	T	Ms	Lm
T. helicum	3.5		sect. Pachybasium	marine	mycoparasite	limited		sP	M	Ms	Lm
T. velutinum	3.5		Harzianum Virens	terrestrial	mycoparasite	limited		HV	T	Ms	Lm
T. koningiopsis	4		sect. Trichoderma	terrestrial	endophyte	limited		sT	T	Ed	Lm
T. strictipile	4		sect. Pachybasium	terrestrial	plant saprotroph & mycoparasite	limited		sP	T	PS & Ms	Lm
T. parepimyces	4		Harzianum Virens	terrestrial	mycoparasite	limited		HV	T	Ms	Lm

## Sheet: Table S3(C)(Pa HBT1)
											*
vs P. aphanidermatum HBT1	Average score		taxonomic section	habitat	lifestyle	distribution		taxonomic section	habitat	lifestyle	distribution
T. asperellum	1.75	strong antagonists	sect. Trichoderma	terrestrial	plant saprotroph	cosmopolitan		sT	T	PS	Ct
T. cf. pleuroti	1.88		Harzianum Virens	terrestrial	mycoparasite	limited		HV	T	Ms	Lm
T. asperelloides	1.96		sect. Trichoderma	terrestrial	plant saprotroph	cosmopolitan		sT	T	PS	Ct
T. virens	2		Harzianum Virens	terrestrial	plant saprotroph & mycoparasite	cosmopolitan		HV	T	PS & Ms	Ct
T. longibrachiatum	2		sect. Longibrachiatum	terrestrial	plant saprotroph	cosmopolitan		sL	T	PS	Ct
T. orientale	2		sect. Longibrachiatum	terrestrial	endophyte	cosmopolitan		sL	T	Ed	Ct
T. effusum	2		sect. Longibrachiatum	terrestrial	endophyte	limited		sL	T	Ed	Lm
T. amazonicum	2.08		Harzianum Virens	terrestrial	endophyte	limited		HV	T	Ed	Lm
T. harzianum	2.08		Harzianum Virens	terrestrial	mycoparasite & endophyte	cosmopolitan		HV	T	Ms & Ed	Ct
T. afroharzianum	2.33	others	Harzianum Virens	terrestrial	endophyte	cosmopolitan		HV	T	Ed	Ct
T. inhamatum	2.33		sect. Trichoderma	marine	unavailable conclusion	limited		sT	M	_	Lm
T. pleuroticola	2.42		Harzianum Virens	terrestrial	mycoparasite	cosmopolitan		HV	T	Ms	Ct
T. aggressivum f. sp. europaeum	2.42		Harzianum Virens	terrestrial	mycoparasite	limited		HV	T	Ms	Lm
T. atroviride	2.58		sect. Trichoderma	terrestrial	mycoparasite	cosmopolitan		sT	T	Ms	Ct
T. guizhouense	2.62		Harzianum Virens	terrestrial	endophyte	cosmopolitan		HV	T	Ed	Ct
T. spirale	2.62		sect. Pachybasium	terrestrial	endophyte	cosmopolitan		sP	T	Ed	Ct
T. strigosellum	2.67		sect. Pachybasium	terrestrial	endophyte	limited		sP	T	Ed	Lm
T. reesei	2.67		sect. Longibrachiatum	terrestrial	plant saprotroph	limited		sL	T	PS	Lm
T. helicum	2.79		sect. Pachybasium	marine	mycoparasite	limited		sP	M	Ms	Lm
T. cf. guizhouense	2.88		Harzianum Virens	terrestrial	endophyte	cosmopolitan		HV	T	Ed	Ct
T. evansii	2.96		sect. Trichoderma	terrestrial	mycoparasite &endophyte	limited		sT	T	Ms & Ed	Lm
T. cf. harzianum	3		Harzianum Virens	terrestrial	mycoparasite & endophyte	cosmopolitan		HV	T	Ms & Ed	Ct
T. cerinum	3.04		Harzianum Virens	terrestrial	endophyte	limited		HV	T	Ed	Lm
T. flagellatum	3.08		sect. Longibrachiatum	terrestrial	endophyte	limited		sL	T	Ed	Lm
T. sinense	3.08		sect. Longibrachiatum	terrestrial	endophyte	limited		sL	T	Ed	Lm
T. endophyticum	3.17		Harzianum Virens	terrestrial	endophyte	limited		HV	T	Ed	Lm
T. velutinum	3.17		Harzianum Virens	terrestrial	mycoparasite	limited		HV	T	Ms	Lm
T. brevicompactum	3.25		sect. Pachybasium	terrestrial	plant saprotroph	cosmopolitan		sP	T	PS	Ct
T. koningiopsis	3.25		sect. Trichoderma	terrestrial	endophyte	limited		sT	T	Ed	Lm
T. minutisporum	3.58		sect. Pachybasium	terrestrial	plant saprotroph	limited		sP	T	PS	Lm
T. velutinum	3.58		Harzianum Virens	terrestrial	mycoparasite	limited		HV	T	Ms	Lm
T. strictipile	3.75		sect. Pachybasium	terrestrial	plant saprotroph & mycoparasite	limited		sP	T	PS & Ms	Lm
T. parepimyces	4		Harzianum Virens	terrestrial	mycoparasite	limited		HV	T	Ms	Lm

## Sheet: Table S3(D)(P SY1)
											**
vs P. sylvaticum SY1	Average score		taxonomic section	habitat	lifestyle	distribution		taxonomic section	habitat	lifestyle	distribution
T. asperelloides	1.62	strong antagonists	sect. Trichoderma	terrestrial	plant saprotroph	cosmopolitan		sT	T	PS	Ct
T. virens	1.75		Harzianum Virens	terrestrial	plant saprotroph & mycoparasite	cosmopolitan		HV	T	PS & Ms	Ct
T. orientale	1.75		sect. Longibrachiatum	terrestrial	endophyte	cosmopolitan		sL	T	Ed	Ct
T. endophyticum	1.75		Harzianum Virens	terrestrial	endophyte	limited		HV	T	Ed	Lm
T. afroharzianum	1.79		Harzianum Virens	terrestrial	endophyte	cosmopolitan		HV	T	Ed	Ct
T. effusum	1.88		sect. Longibrachiatum	terrestrial	endophyte	limited		sL	T	Ed	Lm
T. atroviride	1.88		sect. Trichoderma	terrestrial	mycoparasite	cosmopolitan		sT	T	Ms	Ct
T. asperellum	1.92		sect. Trichoderma	terrestrial	plant saprotroph	cosmopolitan		sT	T	PS	Ct
T. cf. harzianum	1.92		Harzianum Virens	terrestrial	mycoparasite & endophyte	cosmopolitan		HV	T	Ms & Ed	Ct
T. longibrachiatum	2.2		sect. Longibrachiatum	terrestrial	plant saprotroph	cosmopolitan		sL	T	PS	Ct
T. guizhouense	2.2		Harzianum Virens	terrestrial	endophyte	cosmopolitan		HV	T	Ed	Ct
T. strigosellum	2.33	Other	sect. Pachybasium	terrestrial	endophyte	limited		sP	T	Ed	Lm
T. inhamatum	2.39		sect. Trichoderma	marine	unavailable conclusion	limited		sT	M	_	Lm
T. amazonicum	2.43		Harzianum Virens	terrestrial	endophyte	limited		HV	T	Ed	Lm
T. pleuroticola	2.43		Harzianum Virens	terrestrial	mycoparasite	cosmopolitan		HV	T	Ms	Ct
T. cf. guizhouense	2.43		Harzianum Virens	terrestrial	endophyte	cosmopolitan		HV	T	Ed	Ct
T. cf. pleuroti	2.48		Harzianum Virens	terrestrial	mycoparasite	limited		HV	T	Ms	Lm
T. spirale	2.56		sect. Pachybasium	terrestrial	endophyte	cosmopolitan		sP	T	Ed	Ct
T. evansii	2.62		sect. Trichoderma	terrestrial	mycoparasite &endophyte	limited		sT	T	Ms & Ed	Lm
T. aggressivum f. sp. europaeum	2.75		Harzianum Virens	terrestrial	mycoparasite	limited		HV	T	Ms	Lm
T. cerinum	2.75		Harzianum Virens	terrestrial	endophyte	limited		HV	T	Ed	Lm
T. reesei	2.94		sect. Longibrachiatum	terrestrial	plant saprotroph	limited		sL	T	PS	Lm
T. flagellatum	3.02		sect. Longibrachiatum	terrestrial	endophyte	limited		sL	T	Ed	Lm
T. sinense	3.07		sect. Longibrachiatum	terrestrial	endophyte	limited		sL	T	Ed	Lm
T. minutisporum	3.07		sect. Pachybasium	terrestrial	plant saprotroph	limited		sP	T	PS	Lm
T. harzianum	3.11		Harzianum Virens	terrestrial	mycoparasite & endophyte	cosmopolitan		HV	T	Ms & Ed	Ct
T. brevicompactum	3.17		sect. Pachybasium	terrestrial	plant saprotroph	cosmopolitan		sP	T	PS	Ct
T. velutinum	3.21		Harzianum Virens	terrestrial	mycoparasite	limited		HV	T	Ms	Lm
T. helicum	3.26		sect. Pachybasium	marine	mycoparasite	limited		sP	M	Ms	Lm
T. velutinum	3.26		Harzianum Virens	terrestrial	mycoparasite	limited		HV	T	Ms	Lm
T. koningiopsis	3.3		sect. Trichoderma	terrestrial	endophyte	limited		sT	T	Ed	Lm
T. strictipile	3.34		sect. Pachybasium	terrestrial	plant saprotroph & mycoparasite	limited		sP	T	PS & Ms	Lm
T. parepimyces	4.68		Harzianum Virens	terrestrial	mycoparasite	limited		HV	T	Ms	Lm

## Sheet: Table S3(E)(Pm SL2)
											*
vs P. myriotylum SL2	Average score		taxonomic section	habitat	lifestyle	distribution		taxonomic section	habitat	lifestyle	distribution
T. longibrachiatum	1.7	strong antagonists	sect. Longibrachiatum	terrestrial	plant saprotroph	cosmopolitan		sL	T	PS	Ct
T. asperellum	1.82		sect. Trichoderma	terrestrial	plant saprotroph	cosmopolitan		sT	T	PS	Ct
T. asperelloides	1.82		sect. Trichoderma	terrestrial	plant saprotroph	cosmopolitan		sT	T	PS	Ct
T. helicum	1.95		sect. Pachybasium	marine	mycoparasite	limited		sP	M	Ms	Lm
T. amazonicum	1.95		Harzianum Virens	terrestrial	endophyte	limited		HV	T	Ed	Lm
T. afroharzianum	2.08		Harzianum Virens	terrestrial	endophyte	cosmopolitan		HV	T	Ed	Ct
T. inhamatum	2.08		sect. Trichoderma	marine	unavailable conclusion	limited		sT	M	_	Lm
T. atroviride	2.16		sect. Trichoderma	terrestrial	mycoparasite	cosmopolitan		sT	T	Ms	Ct
T. effusum	2.16		sect. Longibrachiatum	terrestrial	endophyte	limited		sL	T	Ed	Lm
T. guizhouense	2.2		Harzianum Virens	terrestrial	endophyte	cosmopolitan		HV	T	Ed	Ct
T. sinense	2.24	Other	sect. Longibrachiatum	terrestrial	endophyte	limited		sL	T	Ed	Lm
T. virens	2.32		Harzianum Virens	terrestrial	plant saprotroph & mycoparasite	cosmopolitan		HV	T	PS & Ms	Ct
T. pleuroticola	2.32		Harzianum Virens	terrestrial	mycoparasite	cosmopolitan		HV	T	Ms	Ct
T. aggressivum f. sp. europaeum	2.32		Harzianum Virens	terrestrial	mycoparasite	limited		HV	T	Ms	Lm
T. strigosellum	2.37		sect. Pachybasium	terrestrial	endophyte	limited		sP	T	Ed	Lm
T. orientale	2.45		sect. Longibrachiatum	terrestrial	endophyte	cosmopolitan		sL	T	Ed	Ct
T. cf. guizhouense	2.53		Harzianum Virens	terrestrial	endophyte	cosmopolitan		HV	T	Ed	Ct
T. harzianum	2.53		Harzianum Virens	terrestrial	mycoparasite & endophyte	cosmopolitan		HV	T	Ms & Ed	Ct
T. endophyticum	2.58		Harzianum Virens	terrestrial	endophyte	limited		HV	T	Ed	Lm
T. evansii	2.62		sect. Trichoderma	terrestrial	mycoparasite &endophyte	limited		sT	T	Ms & Ed	Lm
T. spirale	2.62		sect. Pachybasium	terrestrial	endophyte	cosmopolitan		sP	T	Ed	Ct
T. cf. pleuroti	2.7		Harzianum Virens	terrestrial	mycoparasite	limited		HV	T	Ms	Lm
T. velutinum	2.7		Harzianum Virens	terrestrial	mycoparasite	limited		HV	T	Ms	Lm
T. minutisporum	2.74		sect. Pachybasium	terrestrial	plant saprotroph	limited		sP	T	PS	Lm
T. brevicompactum	2.74		sect. Pachybasium	terrestrial	plant saprotroph	cosmopolitan		sP	T	PS	Ct
T. reesei	2.87		sect. Longibrachiatum	terrestrial	plant saprotroph	limited		sL	T	PS	Lm
T. velutinum	2.87		Harzianum Virens	terrestrial	mycoparasite	limited		HV	T	Ms	Lm
T. cerinum	2.91		Harzianum Virens	terrestrial	endophyte	limited		HV	T	Ed	Lm
T. koningiopsis	3.03		sect. Trichoderma	terrestrial	endophyte	limited		sT	T	Ed	Lm
T. flagellatum	3.08		sect. Longibrachiatum	terrestrial	endophyte	limited		sL	T	Ed	Lm
T. strictipile	3.16		sect. Pachybasium	terrestrial	plant saprotroph & mycoparasite	limited		sP	T	PS & Ms	Lm
T. cf. harzianum	3.2		Harzianum Virens	terrestrial	mycoparasite & endophyte	cosmopolitan		HV	T	Ms & Ed	Ct
T. parepimyces	4.2		Harzianum Virens	terrestrial	mycoparasite	limited		HV	T	Ms	Lm

## Sheet:  Table S3(F)(P SP1)
								*			**
vs P. spinosum SP1	Average score		Trichoderma section	habitat	lifestyle	distribution		taxonomic section	habitat	lifestyle	distribution
T. orientale	1.92	strong antagonists	sect. Longibrachiatum	terrestrial	endophyte	cosmopolitan		sL	T	Ed	Ct
T. longibrachiatum	2		sect. Longibrachiatum	terrestrial	plant saprotroph	cosmopolitan		sL	T	PS	Ct
T. effusum	2.04		sect. Longibrachiatum	terrestrial	endophyte	limited		sL	T	Ed	Lm
T. virens	2.08		Harzianum Virens	terrestrial	plant saprotroph & mycoparasite	cosmopolitan		HV	T	PS & Ms	Ct
T. guizhouense	2.12		Harzianum Virens	terrestrial	endophyte	cosmopolitan		HV	T	Ed	Ct
T. asperellum	2.12		sect. Trichoderma	terrestrial	plant saprotroph	cosmopolitan		sT	T	PS	Ct
T. asperelloides	2.12		sect. Trichoderma	terrestrial	plant saprotroph	cosmopolitan		sT	T	PS	Ct
T. afroharzianum	2.12		Harzianum Virens	terrestrial	endophyte	cosmopolitan		HV	T	Ed	Ct
T. pleuroticola	2.29	others	Harzianum Virens	terrestrial	mycoparasite	cosmopolitan		HV	T	Ms	Ct
T. inhamatum	2.29		sect. Trichoderma	marine	unavailable conclusion	limited		sT	M	_	Lm
T. cf. harzianum	2.29		Harzianum Virens	terrestrial	mycoparasite & endophyte	cosmopolitan		HV	T	Ms & Ed	Ct
T. strigosellum	2.38		sect. Pachybasium	terrestrial	endophyte	limited		sP	T	Ed	Lm
T. helicum	2.38		sect. Pachybasium	marine	mycoparasite	limited		sP	M	Ms	Lm
T. endophyticum	2.38		Harzianum Virens	terrestrial	endophyte	limited		HV	T	Ed	Lm
T. brevicompactum	2.42		sect. Pachybasium	terrestrial	plant saprotroph	cosmopolitan		sP	T	PS	Ct
T. atroviride	2.46		sect. Trichoderma	terrestrial	mycoparasite	cosmopolitan		sT	T	Ms	Ct
T. amazonicum	2.46		Harzianum Virens	terrestrial	endophyte	limited		HV	T	Ed	Lm
T. aggressivum f. sp. europaeum	2.54		Harzianum Virens	terrestrial	mycoparasite	limited		HV	T	Ms	Lm
T. velutinum	2.62		Harzianum Virens	terrestrial	mycoparasite	limited		HV	T	Ms	Lm
T. evansii	2.62		sect. Trichoderma	terrestrial	mycoparasite &endophyte	limited		sT	T	Ms & Ed	Lm
T. spirale	2.67		sect. Pachybasium	terrestrial	endophyte	cosmopolitan		sP	T	Ed	Ct
T. koningiopsis	2.67		sect. Trichoderma	terrestrial	endophyte	limited		sT	T	Ed	Lm
T. flagellatum	2.75		sect. Longibrachiatum	terrestrial	endophyte	limited		sL	T	Ed	Lm
T. minutisporum	3.04		sect. Pachybasium	terrestrial	plant saprotroph	limited		sP	T	PS	Lm
T. reesei	3.08		sect. Longibrachiatum	terrestrial	plant saprotroph	limited		sL	T	PS	Lm
T. cf. guizhouense	3.08		Harzianum Virens	terrestrial	endophyte	cosmopolitan		HV	T	Ed	Ct
T. sinense	3.12		sect. Longibrachiatum	terrestrial	endophyte	limited		sL	T	Ed	Lm
T. velutinum	3.17		Harzianum Virens	terrestrial	mycoparasite	limited		HV	T	Ms	Lm
T. cf. pleuroti	3.25		Harzianum Virens	terrestrial	mycoparasite	limited		HV	T	Ms	Lm
T. harzianum	3.38		Harzianum Virens	terrestrial	mycoparasite & endophyte	cosmopolitan		HV	T	Ms & Ed	Ct
T. cerinum	3.46		Harzianum Virens	terrestrial	endophyte	limited		HV	T	Ed	Lm
T. strictipile	3.5		sect. Pachybasium	terrestrial	plant saprotroph & mycoparasite	limited		sP	T	PS & Ms	Lm
T. parepimyces	4.08		Harzianum Virens	terrestrial	mycoparasite	limited		HV	T	Ms	Lm

## Sheet:  Table S3(G)(all Pyt)
											**
all Pythium isolates	Average score		taxonomic section	habitat	lifestyle	distribution		taxonomic section	habitat	lifestyle	distribution
T. asperellum	1.78	strong antagonists	sect. Trichoderma	terrestrial	plant saprotroph	cosmopolitan		sT	T	PS	Ct
T. asperelloides	1.88		sect. Trichoderma	terrestrial	plant saprotroph	cosmopolitan		sT	T	PS	Ct
T. longibrachiatum	1.95		sect. Longibrachiatum	terrestrial	plant saprotroph	cosmopolitan		sL	T	PS	Ct
T. virens	2.07		Harzianum Virens	terrestrial	plant saprotroph & mycoparasite	cosmopolitan		HV	T	PS & Ms	Ct
T. atroviride	2.07		sect. Trichoderma	terrestrial	mycoparasite	cosmopolitan		sT	T	Ms	Ct
T. orientale	2.07		sect. Longibrachiatum	terrestrial	endophyte	cosmopolitan		sL	T	Ed	Ct
T. afroharzianum	2.11		Harzianum Virens	terrestrial	endophyte	cosmopolitan		HV	T	Ed	Ct
T. pleuroticola	2.15		Harzianum Virens	terrestrial	mycoparasite	cosmopolitan		HV	T	Ms	Ct
T. effusum	2.18		sect. Longibrachiatum	terrestrial	endophyte	limited		sL	T	Ed	Lm
T. amazonicum	2.2		Harzianum Virens	terrestrial	endophyte	limited		HV	T	Ed	Lm
T. guizhouense	2.3	Other	Harzianum Virens	terrestrial	endophyte	cosmopolitan		HV	T	Ed	Ct
T. strigosellum	2.35		sect. Pachybasium	terrestrial	endophyte	limited		sP	T	Ed	Lm
T. inhamatum	2.41		sect. Trichoderma	marine	unavailable conclusion	limited		sT	M	_	Lm
T. aggressivum f. sp. europaeum	2.45		Harzianum Virens	terrestrial	mycoparasite	limited		HV	T	Ms	Lm
T. cf. harzianum	2.55		Harzianum Virens	terrestrial	mycoparasite & endophyte	cosmopolitan		HV	T	Ms & Ed	Ct
T. endophyticum	2.55		Harzianum Virens	terrestrial	endophyte	limited		HV	T	Ed	Lm
T. spirale	2.56		sect. Pachybasium	terrestrial	endophyte	cosmopolitan		sP	T	Ed	Ct
T. evansii	2.6		sect. Trichoderma	terrestrial	mycoparasite &endophyte	limited		sT	T	Ms & Ed	Lm
T. helicum	2.63		sect. Pachybasium	marine	mycoparasite	limited		sP	M	Ms	Lm
T. cf. pleuroti	2.65		Harzianum Virens	terrestrial	mycoparasite	limited		HV	T	Ms	Lm
T. cf. guizhouense	2.67		Harzianum Virens	terrestrial	endophyte	cosmopolitan		HV	T	Ed	Ct
T. harzianum	2.72		Harzianum Virens	terrestrial	mycoparasite & endophyte	cosmopolitan		HV	T	Ms & Ed	Ct
T. brevicompactum	2.82		sect. Pachybasium	terrestrial	plant saprotroph	cosmopolitan		sP	T	PS	Ct
T. reesei	2.82		sect. Longibrachiatum	terrestrial	plant saprotroph	limited		sL	T	PS	Lm
T. sinense	2.85		sect. Longibrachiatum	terrestrial	endophyte	limited		sL	T	Ed	Lm
T. cerinum	2.92		Harzianum Virens	terrestrial	endophyte	limited		HV	T	Ed	Lm
T. flagellatum	2.95		sect. Longibrachiatum	terrestrial	endophyte	limited		sL	T	Ed	Lm
T. velutinum	2.95		Harzianum Virens	terrestrial	mycoparasite	limited		HV	T	Ms	Lm
T. velutinum	2.97		Harzianum Virens	terrestrial	mycoparasite	limited		HV	T	Ms	Lm
T. minutisporum	3.01		sect. Pachybasium	terrestrial	plant saprotroph	limited		sP	T	PS	Lm
T. koningiopsis	3.08		sect. Trichoderma	terrestrial	endophyte	limited		sT	T	Ed	Lm
T. strictipile	3.49		sect. Pachybasium	terrestrial	plant saprotroph & mycoparasite	limited		sP	T	PS & Ms	Lm
T. parepimyces	4.08		Harzianum Virens	terrestrial	mycoparasite	limited		HV	T	Ms	Lm
