# Supplementary material for: Genus-wide analysis of Trichoderma antagonism toward Pythium and Globisporangium plant pathogens and the contribution of cellulases to the antagonism
Source: Appl Environ Microbiol. 2024 Aug 7;90(9):e00681-24. doi: 10.1128/aem.00681-24 (PMC11409678; doi:10.1128/aem.00681-24)
Supplement: Table S4 — Exo-proteomics dataset. [file aem.00681-24-s0005.xlsx]

## Sheet: Table S4
Table S4. Summary of exo-proteomics data for the Trichoderma exo-proteins sample extracted from 48h liquid culture induced with 0.4% w/v P. myriotylum mycelial powder. The exo-proteins from three biological replicate shake-flask cultures were analyzed.

## Sheet: Table S4(A)(Trias1)
FastaHeaders	orthogroup ID	Orthogroup membership	Proteins	Peptides	RazorUniquePeptides	UniquePeptides	Coverage	MolWeight	LFQ intensity Triasp_1	LFQ intensity Triasp_2	LFQ intensity Triasp_3	average LFQ intensity ( values replaced with blank)	% of total LFQ intensity	Identified or Quantified	Protease based on PFAM	CAZy family (excluding CBMs)(Trias1_annotat)	Oomycete cell wall relevant CAZy activity	Trias1_annotat	GO annotations	Subcellular localization	Domain	citation for this protein
jgi|Trias1|65485	OG0002736	Core	1	1	1	1	14.6	14.098	32216000000	772420000	26734000	1.10051e+10	21.295	Quantified			#N/A	GO:0016071 GO:1990904 KOG:KOG3293 IPRF:ipr001163 IPRF:ipr006649 IPRF:ipr010920 PFD:pf01423	GO:0000398(BP:mRNA splicing, via spliceosome);GO:0033962(BP:cytoplasmic mRNA processing body assembly);GO:0005829(CC:cytosol);GO:0000932(CC:P-body);GO:0005730(CC:nucleolus);GO:0005732(CC:small nucleolar ribonucleoprotein complex);GO:0005688(CC:U6 snRNP);GO:0046540(CC:U4/U6 x U5 tri-snRNP complex);GO:0017070(MF:U6 snRNA binding)	Nuclear	PF01423(LSM domain)
jgi|Trias1|63437	OG0000376	Core	1	29	29	28	39.4	94.718	1548100000	6813800000	9114700000	5.82553e+09	11.2725	Quantified		GH3	ß-1,4-glucosidase	GO:0004553 GO:0005975 CAZY:GH3 KEGGEC:ec:3.2.1.21 IPRF:ipr001764 IPRF:ipr002772 IPRF:ipr017853 PFD:pf00933 PFD:pf01915	GO:0005975(BP:carbohydrate metabolic process);GO:0004553(MF:hydrolase activity, hydrolyzing O-glycosyl compounds)	Extracellular	PF14310(Fibronectin type III-like domain);PF01915(Glycosyl hydrolase family 3 C-terminal domain);PF00933(Glycosyl hydrolase family 3 N terminal domain)
jgi|Trias1|151397	OG0000001	Core	1	1	1	1	0.2	441.1	6873700000	2293500000	3719500000	4.29557e+09	8.31203	Quantified			#N/A	GO:0003824 GO:0005488 GO:0008152 GO:0048037 KOG:KOG1202 IPRF:ipr000873 IPRF:ipr001242 IPRF:ipr006163 IPRF:ipr009081 IPRF:ipr013120 IPRF:ipr013217 IPRF:ipr013968 IPRF:ipr014030 IPRF:ipr014031 IPRF:ipr014043 IPRF:ipr016035 IPRF:ipr016036 IPRF:ipr016039 IPRF:ipr016040 PFD:pf00109 PFD:pf00501 PFD:pf00550 PFD:pf00668 PFD:pf00698 PFD:pf02801 PFD:pf07993 PFD:pf08242 PFD:pf08659	GO:0008152(BP:metabolic process);GO:0016740(MF:transferase activity);GO:0031177(MF:phosphopantetheine binding)	Nuclear	PF00698(Acyl transferase domain);PF08659(KR domain);PF07993(Male sterility protein);PF00550(Phosphopantetheine attachment site);PF00668(Condensation domain);PF00501(AMP-binding enzyme);PF08242(Methyltransferase domain);PF02801(Beta-ketoacyl synthase, C-terminal domain);PF14765(Polyketide synthase dehydratase);PF00109(Beta-ketoacyl synthase, N-terminal domain);PF16197(Ketoacyl-synthetase C-termina…
jgi|Trias1|61311	OG0006764	Core	1	25	25	25	53	76.507	16791000	7493600000	1904100000	3.13816e+09	6.07242	Quantified			#N/A	KOG:KOG1218 KEGGEC:ec:2.7.1.- IPRF:ipr002919 IPRF:ipr004153 IPRF:ipr009030 PFD:pf03128		Extracellular
jgi|Trias1|46985	OG0004744	Core	1	9	9	9	18.9	53.244	2860700000	2646000000	1468300000	2325000000	4.49893	Quantified		GH7	cellobiohydrolyase	GO:0004553 GO:0005576 GO:0005975 GO:0030248 CAZY:CBM1 CAZY:GH7 IPRF:ipr000254 IPRF:ipr001722 IPRF:ipr008985 PFD:pf00734 PFD:pf00840	GO:0030245(BP:cellulose catabolic process);GO:0005576(CC:extracellular region);GO:0004553(MF:hydrolase activity, hydrolyzing O-glycosyl compounds);GO:0030248(MF:cellulose binding)	Extracellular	PF00840(Glycosyl hydrolase family 7);PF00734(Fungal cellulose binding domain)
jgi|Trias1|157721	OG0000264	Core	1	15	15	15	25.3	64.522	94527000	3121700000	2865600000	2.02728e+09	3.92283	Quantified		GH20	#N/A	GO:0004563 GO:0005975 CAZY:GH20 KOG:KOG2499 KEGGEC:ec:3.2.1.52 IPRF:ipr001540 IPRF:ipr015882 IPRF:ipr015883 IPRF:ipr017853 PFD:pf00728 PFD:pf02838	GO:0005975(BP:carbohydrate metabolic process);GO:0004563(MF:beta-N-acetylhexosaminidase activity)	Extracellular	PF14845(beta-acetyl hexosaminidase like);PF00728(Glycosyl hydrolase family 20, catalytic domain)
jgi|Trias1|55003	OG0000283	Core	1	10	10	10	26.9	52.685	391080000	2186400000	1454900000	1.34413e+09	2.60092	Quantified		GH54	#N/A	GO:0046373 GO:0046556 CAZY:CBM42 CAZY:GH54 IPRF:ipr007934 IPRF:ipr008985 IPRF:ipr015289 PFD:pf05270 PFD:pf09206	GO:0031221(BP:arabinan metabolic process);GO:0046373(BP:L-arabinose metabolic process);GO:0046556(MF:alpha-L-arabinofuranosidase activity)	Extracellular	PF09206(Alpha-L-arabinofuranosidase B, catalytic);PF05270(Alpha-L-arabinofuranosidase B (ABFB) domain)
jgi|Trias1|74014	OG0007475	Core	1	9	9	9	21.7	50.353	367380000	3357300000	234710000	1.3198e+09	2.55384	Quantified		GH28	#N/A	GO:0004650 GO:0005975 CAZY:GH28 KEGGEC:ec:3.2.1.67 IPRF:ipr000743 IPRF:ipr011050 PFD:pf00295	GO:0005975(BP:carbohydrate metabolic process);GO:0004650(MF:polygalacturonase activity)	Extracellular	PF00295(Glycosyl hydrolases family 28)
jgi|Trias1|141352	OG0004998	Core	1	7	7	7	18.8	41.436	320200000	1549000000	2073900000	1.31437e+09	2.54333	Quantified			#N/A	N/A	GO:0044464(CC:cell part)	Extracellular
jgi|Trias1|59817_fgenesh1_kg.10_43_Locus4222v1rpkm25.25;jgi|Trias1|62700_fgenesh1_kg.19_104_Locus1365v1rpkm105.11;jgi|Trias1|33939_estExt_Genemark1.C_2_t10313	OG0005888	Core	3	14	14	13	28.8	62.597	394610000	1630800000	1131100000	1052170000	2.03597	Quantified			#N/A	GO:0016884 KOG:KOG1211 KEGGEC:ec:6.3.5.- IPRF:ipr000120 PFD:pf01425	GO:0016884(MF:carbon-nitrogen ligase activity, with glutamine as amido-N-donor)	Extracellular	PF01425(Amidase)
jgi|Trias1|135222	OG0000801	Core	1	8	8	8	17.8	66.872	678210000	800960000	1251500000	9.10223e+08	1.7613	Quantified		GH15	#N/A	GO:0000272 GO:0003824 GO:0004339 GO:0005975 GO:0005976 GO:0030246 CAZY:CBM20 CAZY:GH15 KOG:KOG2421 KEGGEC:ec:3.2.1.3 IPRF:ipr000165 IPRF:ipr002044 IPRF:ipr008291 IPRF:ipr008928 IPRF:ipr011613 IPRF:ipr013784 PFD:pf00686 PFD:pf00723	GO:0000272(BP:polysaccharide catabolic process);GO:0004339(MF:glucan 1,4-alpha-glucosidase activity);GO:2001070(MF:starch binding)	Extracellular	PF00723(Glycosyl hydrolases family 15);PF00686(Starch binding domain)
jgi|Trias1|28108	OG0005459	Core	1	11	11	11	21.4	58.079	270910000	1289800000	1054100000	8.71603e+08	1.68657	Quantified		GH125	#N/A	GO:0003824 CAZY:GH125 IPRF:ipr008313 IPRF:ipr008928 PFD:pf06824	GO:0003824(MF:catalytic activity)	Extracellular;Lysosomal	PF06824(Metal-independent alpha-mannosidase (GH125))
jgi|Trias1|203210	OG0000376	Core	1	17	16	16	22.5	92.784	415010000	930210000	757070000	7.00763e+08	1.35599	Quantified		GH3	ß-1,4-glucosidase	GO:0004553 GO:0005975 CAZY:GH3 KEGGEC:ec:3.2.1.21 IPRF:ipr001764 IPRF:ipr002772 IPRF:ipr017853 PFD:pf00933 PFD:pf01915	GO:0030245(BP:cellulose catabolic process);GO:0008422(MF:beta-glucosidase activity);GO:0102483(MF:scopolin beta-glucosidase activity)	Extracellular	PF14310(Fibronectin type III-like domain);PF00933(Glycosyl hydrolase family 3 N terminal domain);PF01915(Glycosyl hydrolase family 3 C-terminal domain)
jgi|Trias1|23715	OG0002544	Core	1	10	10	10	24.6	42.894	493210000	495510000	778700000	589140000	1.14	Quantified			#N/A	N/A	GO:0016853(MF:isomerase activity)	Extracellular	PF10282(Lactonase, 7-bladed beta-propeller)
jgi|Trias1|62699	OG0000196	Core	1	2	2	2	14.9	18.186	135310000	1420500000	116820000	5.57543e+08	1.07886	Quantified			#N/A	KOG:KOG1878 IPRF:ipr008427 IPRF:ipr014005 PFD:pf05730		Extracellular	PF05730(CFEM domain)
jgi|Trias1|151475	OG0000801	Core	1	8	8	8	17.5	69.285	386940000	305380000	821250000	5.04523e+08	0.976265	Quantified		GH15	#N/A	GO:0000272 GO:0003824 GO:0004339 GO:0005975 GO:0005976 GO:0030246 CAZY:CBM20 CAZY:GH15 KOG:KOG3599 KEGGEC:ec:3.2.1.3 IPRF:ipr000165 IPRF:ipr002044 IPRF:ipr008291 IPRF:ipr008928 IPRF:ipr011613 IPRF:ipr013784 PFD:pf00686 PFD:pf00723	GO:0000272(BP:polysaccharide catabolic process);GO:0004339(MF:glucan 1,4-alpha-glucosidase activity);GO:2001070(MF:starch binding)	Extracellular	PF00686(Starch binding domain);PF00723(Glycosyl hydrolases family 15)
jgi|Trias1|152723	OG0000283	Core	1	10	10	10	28.1	52.29	454210000	714270000	290550000	4.86343e+08	0.941086	Quantified		GH54	#N/A	GO:0046373 GO:0046556 CAZY:CBM42 CAZY:GH54 IPRF:ipr007934 IPRF:ipr008985 IPRF:ipr015289 PFD:pf05270 PFD:pf09206	GO:0031221(BP:arabinan metabolic process);GO:0046373(BP:L-arabinose metabolic process);GO:0000272(BP:polysaccharide catabolic process);GO:0005576(CC:extracellular region);GO:0046556(MF:alpha-L-arabinofuranosidase activity)	Extracellular	PF05270(Alpha-L-arabinofuranosidase B (ABFB) domain);PF09206(Alpha-L-arabinofuranosidase B, catalytic)
jgi|Trias1|298103	OG0000363	Core	1	14	14	14	23.9	69.739		429170000	496110000	462640000	0.89522	Quantified			#N/A	GO:0004620 GO:0008152 GO:0009395 KOG:KOG1325 KEGGEC:ec:3.1.1.5 IPRF:ipr002642 IPRF:ipr016035 PFD:pf01735	GO:0009395(BP:phospholipid catabolic process);GO:0004622(MF:lysophospholipase activity)	Extracellular	PF01735(Lysophospholipase catalytic domain)
jgi|Trias1|393413	OG0004394	Core	1	7	7	7	12.4	71.116	89025000	820000000	472500000	4.60508e+08	0.891095	Quantified			#N/A	IPRF:ipr012878 PFD:pf07944	GO:0003824(MF:catalytic activity)	Extracellular	PF07944(Beta-L-arabinofuranosidase, GH127)
jgi|Trias1|132074	OG0000624	Core	1	17	17	16	20.1	101.49	203020000	573870000	548530000	4.41807e+08	0.854907	Quantified		GH31	#N/A	GO:0004553 GO:0005975 CAZY:GH31 KOG:KOG1065 KEGGEC:ec:3.2.1.20 IPRF:ipr000322 IPRF:ipr017853 PFD:pf01055	GO:0005975(BP:carbohydrate metabolic process);GO:0016020(CC:membrane);GO:0004553(MF:hydrolase activity, hydrolyzing O-glycosyl compounds);GO:0030246(MF:carbohydrate binding)	Extracellular	PF16863(N-terminal barrel of NtMGAM and CtMGAM, maltase-glucoamylase);PF01055(Glycosyl hydrolases family 31);PF13802(Galactose mutarotase-like)
jgi|Trias1|135494	OG0000035	Core	1	13	13	13	20.8	88.829	282740000	427790000	585960000	4.32163e+08	0.836247	Quantified		GH92	#N/A	CAZY:GH92 IPRF:ipr005887 IPRF:ipr012939 PFD:pf07971	GO:0005975(BP:carbohydrate metabolic process);GO:0016787(MF:hydrolase activity);GO:0030246(MF:carbohydrate binding)	Extracellular	PF07971(Glycosyl hydrolase family 92)
jgi|Trias1|63953	OG0000979	Core	1	9	9	9	22.2	48.148	245620000	637300000	372380000	4.18433e+08	0.809679	Quantified			#N/A	GO:0016788 IPRF:ipr007312 PFD:pf04185	GO:0016788(MF:hydrolase activity, acting on ester bonds)	Extracellular	PF04185(Phosphoesterase family)
jgi|Trias1|197596	OG0000335	Core	1	15	15	15	22.4	86.013		631630000	168650000	400140000	0.774281	Quantified			#N/A	GO:0004096 GO:0004601 GO:0006118 GO:0006979 GO:0020037 IPRF:ipr000763 IPRF:ipr002016 IPRF:ipr010255 PFD:pf00141	GO:0098869(BP:cellular oxidant detoxification);GO:0006979(BP:response to oxidative stress);GO:0042744(BP:hydrogen peroxide catabolic process);GO:0055114(BP:oxidation-reduction process);GO:0046872(MF:metal ion binding);GO:0020037(MF:heme binding);GO:0004096(MF:catalase activity)	Extracellular	PF00141(Peroxidase)
jgi|Trias1|62974	OG0008515	Dispensible	1	7	7	7	46.7	25.241	98189000	586080000	448390000	377553000	0.730574	Quantified			#N/A	N/A	GO:0016052(BP:carbohydrate catabolic process);GO:0030246(MF:carbohydrate binding);GO:0004553(MF:hydrolase activity, hydrolyzing O-glycosyl compounds)	Extracellular	PF16011(Carbohydrate-binding family 9)
jgi|Trias1|56575	OG0003886	Core	1	3	3	3	13.4	30.889	52035000	614990000	314830000	327285000	0.633305	Quantified		CE5	#N/A	GO:0003824 GO:0008152 GO:0016787 CAZY:CE5 KOG:KOG4157 IPRF:ipr000675 IPRF:ipr008262 PFD:pf01083	GO:0008152(BP:metabolic process);GO:0016787(MF:hydrolase activity)	Extracellular	PF01083(Cutinase)
jgi|Trias1|150723	OG0007057	Core	1	7	7	7	33.9	24.386	15374000	769710000	196640000	3.27241e+08	0.63322	Quantified			#N/A	GO:0003743 GO:0006413 KOG:KOG3271 IPRF:ipr001884 IPRF:ipr008991 IPRF:ipr016027 PFD:pf01287	GO:0006452(BP:translational frameshifting);GO:0045905(BP:positive regulation of translational termination);GO:0045901(BP:positive regulation of translational elongation);GO:0003746(MF:translation elongation factor activity);GO:0043022(MF:ribosome binding)	Nuclear	PF01287(Eukaryotic elongation factor 5A hypusine, DNA-binding OB fold)
jgi|Trias1|127630	OG0000102	Core	1	14	14	14	22.2	81.843	91659000	462140000	362650000	305483000	0.591117	Quantified		GH55	β-1,3-glucanase	CAZY:GH55 IPRF:ipr011050	GO:0008152(BP:metabolic process);GO:0016020(CC:membrane);GO:0004338(MF:glucan exo-1,3-beta-glucosidase activity)	Extracellular	PF12708(Pectate lyase superfamily protein)
jgi|Trias1|39955	OG0006683	Core	1	5	5	5	2.2	166.5	193110000	345740000	325460000	2.88103e+08	0.557487	Quantified			#N/A	KOG:KOG4157 IPRF:ipr002889 IPRF:ipr011047 IPRF:ipr013994 PFD:pf01822		Extracellular	PF01822(WSC domain)
jgi|Trias1|59053	OG0010881	Dispensible	1	4	4	4	12.8	25.262	431690000	106840000	279680000	2.72737e+08	0.527752	Quantified	protease		#N/A	GO:0004190 GO:0006508 MERCO:G01.002 KOG:KOG3017 IPRF:ipr000250 IPRF:ipr008985 PFD:pf01828	GO:0006508(BP:proteolysis);GO:0004190(MF:aspartic-type endopeptidase activity)	Extracellular	PF01828(Peptidase A4 family)
jgi|Trias1|67372	OG0000303	Core	1	5	5	5	14.3	42.419	483950000	71162000	250090000	2.68401e+08	0.519362	Quantified	protease		#N/A	GO:0004190 GO:0004194 GO:0006508 TCDB:8.A.32.1.1 MERCO:A01.027 KOG:KOG1339 KEGGEC:ec:3.4.23.18 IPRF:ipr001461 IPRF:ipr001969 IPRF:ipr009007 PFD:pf00026	GO:0006508(BP:proteolysis);GO:0004190(MF:aspartic-type endopeptidase activity)	Extracellular	PF00026(Eukaryotic aspartyl protease)
jgi|Trias1|131997	OG0000284	Core	1	15	15	15	28.3	79.217	95321000	361850000	284770000	2.47314e+08	0.478558	Quantified			#N/A	KOG:KOG2232 IPRF:ipr006823 PFD:pf04734	GO:0016021(CC:integral component of membrane)	Extracellular	PF04734(Neutral/alkaline non-lysosomal ceramidase, N-terminal);PF17048(Neutral/alkaline non-lysosomal ceramidase, C-terminal)
jgi|Trias1|135238	OG0003730	Core	1	3	3	3	6.9	29.741		434770000	57904000	246337000	0.476668	Quantified			#N/A	KOG:KOG4297 IPRF:ipr008427 IPRF:ipr014005 PFD:pf05730	GO:0016787(MF:hydrolase activity)	Extracellular	PF05730(CFEM domain)
jgi|Trias1|66307	OG0003231	Core	1	12	12	12	31	58.769	3354600	661610000	24544000	229836200	0.444739	Quantified			#N/A	KOG:KOG4389 MERCO:S09.UPW KEGGEC:ec:3.1.1.8 IPRF:ipr002018 PFD:pf00135	GO:0016787(MF:hydrolase activity)	Extracellular	PF00135(Carboxylesterase family)
jgi|Trias1|152776	OG0000362	Core	1	8	8	8	20.4	57.062	43301000	285860000	317790000	2.1565e+08	0.417289	Quantified		GH72	#N/A	CAZY:CBM43 CAZY:GH72 IPRF:ipr004886 IPRF:ipr012946 IPRF:ipr017853 PFD:pf03198 PFD:pf07983	GO:0005975(BP:carbohydrate metabolic process);GO:0031225(CC:anchored component of membrane);GO:0005886(CC:plasma membrane);GO:0016787(MF:hydrolase activity);GO:0016740(MF:transferase activity)	Extracellular	PF03198(Glucanosyltransferase);PF07983(X8 domain)
jgi|Trias1|159955	OG0002687	Core	1	10	10	10	15.3	86.305	60667000	444710000	114290000	2.06556e+08	0.39969	Quantified		GH92	#N/A	CAZY:GH92 IPRF:ipr005887 IPRF:ipr012939 PFD:pf07971	GO:0005975(BP:carbohydrate metabolic process);GO:0016787(MF:hydrolase activity);GO:0030246(MF:carbohydrate binding)	Extracellular	PF07971(Glycosyl hydrolase family 92)
jgi|Trias1|45702	OG0003999	Core	1	13	13	13	17.1	95.899	55210000	350060000	194480000	1.99917e+08	0.386844	Quantified			#N/A	GO:0004601 GO:0006118 GO:0006979 GO:0020037 KOG:KOG4157 IPRF:ipr002016 IPRF:ipr002889 IPRF:ipr010255 IPRF:ipr013994 PFD:pf00141 PFD:pf01822	GO:0098869(BP:cellular oxidant detoxification);GO:0055114(BP:oxidation-reduction process);GO:0006979(BP:response to oxidative stress);GO:0020037(MF:heme binding);GO:0004601(MF:peroxidase activity)	Extracellular	PF01822(WSC domain);PF00141(Peroxidase)
jgi|Trias1|62211	OG0000178	Core	1	9	9	9	18.5	87.034	105100000	230190000	254670000	1.96653e+08	0.380529	Quantified		GH3	#N/A	GO:0004553 GO:0005975 CAZY:GH3 KEGGEC:ec:3.2.1.21 IPRF:ipr001764 IPRF:ipr002772 IPRF:ipr017853 PFD:pf00933 PFD:pf01915	GO:0005975(BP:carbohydrate metabolic process);GO:0009044(MF:xylan 1,4-beta-xylosidase activity)	Extracellular	PF00933(Glycosyl hydrolase family 3 N terminal domain);PF01915(Glycosyl hydrolase family 3 C-terminal domain);PF14310(Fibronectin type III-like domain)
jgi|Trias1|130740	OG0002371	Core	1	1	1	1	2.3	85.302	440880000	95083000	53633000	196532000	0.380294	Quantified			#N/A	KOG:KOG2992 KEGGEC:ec:2.7.11.22		Nuclear
jgi|Trias1|126651	OG0001527	Core	1	3	3	3	35	13.298		324310000	62095000	193202500	0.373852	Quantified			#N/A	N/A		Extracellular
jgi|Trias1|62853_fgenesh1_kg.21_42_Locus4402v1rpkm23.59;REV__jgi|Trias1|71977_fgenesh1_pm.12_54	OG0007648	Core	2	10	10	10	33.5	39.508	40988000	240750000	273820000	185186000	0.358339	Quantified		GH64	β-1,3-glucanase	CAZY:GH64	GO:0016787(MF:hydrolase activity)	Extracellular	PF16483(Beta-1,3-glucanase)
jgi|Trias1|187465	OG0000529	Core	1	1	1	1	4	55.03	205640000	29366000	276610000	1.70539e+08	0.329997	Quantified			#N/A	GO:0005215 GO:0006810 GO:0016021 TCDB:2.A.1.14.11 KOG:KOG2533 IPRF:ipr007114 IPRF:ipr011701 IPRF:ipr016196 PFD:pf07690	GO:0055085(BP:transmembrane transport);GO:0016021(CC:integral component of membrane)	PlasmaMembrane	PF07690(Major Facilitator Superfamily)
jgi|Trias1|143563	OG0005763	Core	1	2	2	2	5.4	38.117		119440000	187320000	153380000	0.296794	Quantified			#N/A	GO:0005524 GO:0006810 GO:0016021 GO:0042626 IPRF:ipr011527	GO:0016021(CC:integral component of membrane)	Extracellular;PlasmaMembrane	PF12505(Protein of unknown function (DUF3712))
jgi|Trias1|56963	OG0004136	Core	1	4	4	4	20.1	24.6	23931000	270230000	163780000	152647000	0.295376	Quantified			#N/A	GO:0016020 GO:0016469 GO:0042626 GO:1902600 IPRF:ipr000568		Extracellular
jgi|Trias1|66799	OG0003553	Core	1	3	3	3	11.2	22.858	71599000	207700000	171280000	150193000	0.290627	Quantified			#N/A	KOG:KOG4157		Extracellular;Nuclear	PF10342(Ser-Thr-rich glycosyl-phosphatidyl-inositol-anchored membrane family)
jgi|Trias1|190331	OG0000306	Core	1	10	10	10	30.1	41.607	275240000	74751000	81281000	1.43757e+08	0.278174	Quantified			#N/A	GO:0005515 GO:0005524 KOG:KOG0676 IPRF:ipr004000 IPRF:ipr004001 PFD:pf00022	GO:0030100(BP:regulation of endocytosis);GO:0006357(BP:regulation of transcription by RNA polymerase II);GO:0030476(BP:ascospore wall assembly);GO:0009306(BP:protein secretion);GO:1903475(BP:mitotic actomyosin contractile ring assembly);GO:0000916(BP:actomyosin contractile ring contraction);GO:0030010(BP:establishment of cell polarity);GO:0043486(BP:histone exchange);GO:0071963(BP:establishment o…	Cytoplasmic	PF00022(Actin)
jgi|Trias1|137568	OG0004245	Core	1	5	5	5	21.8	35.88	137500000	122960000	169170000	143210000	0.277115	Quantified			#N/A	GO:0004806 GO:0006629 KOG:KOG4569 KEGGEC:ec:3.1.1.3 IPRF:ipr002921 PFD:pf01764	GO:0006629(BP:lipid metabolic process);GO:0016787(MF:hydrolase activity)	Extracellular	PF01764(Lipase (class 3));PF03893(Lipase 3 N-terminal region)
jgi|Trias1|59009	OG0005442	Core	1	7	7	7	15.4	58.897	155860000	63911000	178560000	132777000	0.256927	Quantified	protease		#N/A	GO:0005215 GO:0005488 GO:0006508 GO:0006810 GO:0008236 KOG:KOG2182 MERCO:S28.004 KEGGEC:ec:3.4.16.2 IPRF:ipr002345 IPRF:ipr008758 PFD:pf05577	GO:0006508(BP:proteolysis);GO:0008236(MF:serine-type peptidase activity)	Extracellular	PF05577(Serine carboxypeptidase S28)
jgi|Trias1|63393	OG0001502	Core	1	9	9	9	9.5	116.85	62558000	143590000	149540000	1.18563e+08	0.229422	Quantified		GH65	#N/A	GO:0003824 GO:0005975 GO:0030246 CAZY:CBM32 CAZY:GH65 KOG:KOG4125 KEGGEC:ec:3.2.1.28 IPRF:ipr005194 IPRF:ipr005195 IPRF:ipr005196 IPRF:ipr008928 IPRF:ipr008979 IPRF:ipr011013 PFD:pf03632 PFD:pf03633 PFD:pf03636	GO:0005975(BP:carbohydrate metabolic process);GO:0016787(MF:hydrolase activity);GO:0030246(MF:carbohydrate binding)	Extracellular	PF03632(Glycosyl hydrolase family 65 central catalytic domain);PF03636(Glycosyl hydrolase family 65, N-terminal domain)
jgi|Trias1|93680	OG0000362	Core	1	8	8	8	16.1	56.353	37246000	204120000	110230000	1.17199e+08	0.226782	Quantified		GH72	#N/A	CAZY:CBM43 CAZY:GH72 IPRF:ipr004886 IPRF:ipr012946 IPRF:ipr017853 PFD:pf03198 PFD:pf07983	GO:0016020(CC:membrane);GO:0003824(MF:catalytic activity)	Extracellular	PF03198(Glucanosyltransferase);PF07983(X8 domain)
jgi|Trias1|152923	OG0000106	Core	1	13	13	13	14.1	104.85	73644000	115410000	156370000	1.15141e+08	0.222801	Quantified		GH2	#N/A	GO:0004553 GO:0005975 CAZY:GH2 KOG:KOG2230 KEGGEC:ec:3.2.1.25 IPRF:ipr006102 IPRF:ipr008979 IPRF:ipr017853 PFD:pf00703	GO:0005975(BP:carbohydrate metabolic process);GO:0004567(MF:beta-mannosidase activity)	Extracellular	PF00703(Glycosyl hydrolases family 2)
jgi|Trias1|131302	OG0002721	Core	1	6	6	6	16.7	41.603	42898000	160500000	135120000	1.12839e+08	0.218347	Quantified		GH17	β-1,3-glucanase	GO:0004553 GO:0005975 CAZY:GH17 KOG:KOG0845 KEGGEC:ec:3.2.1.58 IPRF:ipr000490 IPRF:ipr017853 PFD:pf00332	GO:0005975(BP:carbohydrate metabolic process);GO:0016787(MF:hydrolase activity)	Extracellular	PF00332(Glycosyl hydrolases family 17)
jgi|Trias1|44548	OG0000528	Core	1	1	1	1	1.1	107.1	224640000	41695000	63475000	1.09937e+08	0.21273	Quantified			#N/A	GO:0003824 GO:0008152 GO:0016787 KOG:KOG1939 IPRF:ipr002821 IPRF:ipr008040 IPRF:ipr010318 IPRF:ipr011060 PFD:pf01968 PFD:pf05378 PFD:pf06032	GO:0016787(MF:hydrolase activity)	Cytoplasmic	PF05378(Hydantoinase/oxoprolinase N-terminal region);PF01968(Hydantoinase/oxoprolinase);PF06032(Protein of unknown function (DUF917))
jgi|Trias1|64037	OG0001888	Core	1	16	16	16	22.6	117.33	31267000	169520000	101040000	100609000	0.194681	Quantified		AA5_1	#N/A	CAZY:AA5_1 KOG:KOG4157 IPRF:ipr002889 IPRF:ipr009880 IPRF:ipr011043 IPRF:ipr013994 IPRF:ipr014756 IPRF:ipr015202 PFD:pf01822 PFD:pf07250 PFD:pf09118		Extracellular	PF09118(Domain of unknown function (DUF1929));PF07250(Glyoxal oxidase N-terminus);PF01822(WSC domain)
jgi|Trias1|47798	OG0005279	Core	1	2	2	2	1.8	102.26	20396000	127990000	127200000	91862000	0.177755	Quantified			#N/A	GO:0003824 GO:0005975 GO:0016853 GO:0030246 KOG:KOG2648 IPRF:ipr002728 IPRF:ipr008183 IPRF:ipr011013 PFD:pf01263 PFD:pf01866	GO:0017183(BP:peptidyl-diphthamide biosynthetic process from peptidyl-histidine)	Cytoplasmic	PF01866(Putative diphthamide synthesis protein);PF01263(Aldose 1-epimerase)
jgi|Trias1|54925	OG0002781	Core	1	6	6	6	9.5	87.619	104490000	99610000	65085000	8.97283e+07	0.173627	Quantified		GH74	#N/A	GO:0004553 GO:0005576 GO:0005975 GO:0030248 CAZY:CBM1 CAZY:GH74 KOG:KOG4297 IPRF:ipr000254 IPRF:ipr002860 PFD:pf00734 PFD:pf02012	GO:0000272(BP:polysaccharide catabolic process);GO:0005576(CC:extracellular region);GO:0016020(CC:membrane);GO:0030248(MF:cellulose binding);GO:0004553(MF:hydrolase activity, hydrolyzing O-glycosyl compounds)	Extracellular	PF00734(Fungal cellulose binding domain)
jgi|Trias1|51088	OG0007067	Core	1	14	14	14	14.3	111.05	25509000	144500000	96739000	88916000	0.172055	Quantified		GH35	#N/A	GO:0004565 GO:0005975 GO:0009341 CAZY:GH35 KOG:KOG0496 KEGGEC:ec:3.2.1.23 IPRF:ipr001944 IPRF:ipr017853 PFD:pf01301	GO:0005975(BP:carbohydrate metabolic process);GO:0004565(MF:beta-galactosidase activity)	Extracellular	PF13364(Beta-galactosidase jelly roll domain);PF01301(Glycosyl hydrolases family 35);PF13363(Beta-galactosidase, domain 3);PF10435(Beta-galactosidase, domain 2)
jgi|Trias1|97006	OG0003441	Core	1	7	7	7	27.6	29.091		158620000	9880200	84250100	0.163026	Quantified		GH16	β-1,3-glucanase	GO:0004553 GO:0005975 CAZY:GH16 KEGGEC:ec:3.2.1.73 IPRF:ipr000757 IPRF:ipr008985 PFD:pf00722	GO:0005975(BP:carbohydrate metabolic process);GO:0030476(BP:ascospore wall assembly);GO:0005619(CC:ascospore wall);GO:0004553(MF:hydrolase activity, hydrolyzing O-glycosyl compounds)	Extracellular	PF00722(Glycosyl hydrolases family 16)
jgi|Trias1|24699	OG0000035	Core	1	12	12	12	19.5	89.377	53632000	85932000	110340000	8.33013e+07	0.16119	Quantified		GH92	#N/A	CAZY:GH92 IPRF:ipr005887 IPRF:ipr012939 PFD:pf07971	GO:0005975(BP:carbohydrate metabolic process);GO:0016787(MF:hydrolase activity);GO:0030246(MF:carbohydrate binding)	Extracellular	PF07971(Glycosyl hydrolase family 92)
jgi|Trias1|152362	OG0000308	Core	1	1	1	1	0.8	96.831	23889000	91837000	126350000	80692000	0.156141	Quantified		GH3	ß-1,4-glucosidase	GO:0004553 GO:0005975 GO:0008152 GO:0016740 CAZY:GH3 KEGGEC:ec:3.2.1.21 IPRF:ipr001764 IPRF:ipr001917 IPRF:ipr002772 IPRF:ipr017853 PFD:pf00933 PFD:pf01915	GO:0030245(BP:cellulose catabolic process);GO:0016021(CC:integral component of membrane);GO:0008422(MF:beta-glucosidase activity);GO:0102483(MF:scopolin beta-glucosidase activity)	Cytoplasmic	PF01915(Glycosyl hydrolase family 3 C-terminal domain);PF14310(Fibronectin type III-like domain);PF00933(Glycosyl hydrolase family 3 N terminal domain)
jgi|Trias1|151526	OG0000102	Core	1	5	5	5	8.6	108.1	55708000	86919000	88818000	7.71483e+07	0.149284	Quantified		GH55	β-1,3-glucanase	CAZY:GH55 KOG:KOG4157 IPRF:ipr002889 IPRF:ipr011050 IPRF:ipr013994 PFD:pf01822	GO:0008152(BP:metabolic process);GO:0004338(MF:glucan exo-1,3-beta-glucosidase activity)	Extracellular	PF12708(Pectate lyase superfamily protein);PF01822(WSC domain)
jgi|Trias1|151383	OG0007272	Core	1	12	12	12	20.7	76.67	43842000	123060000	62470000	7.64573e+07	0.147947	Quantified		GH3	ß-1,4-glucosidase	GO:0004553 GO:0005975 CAZY:GH3 KEGGEC:ec:3.2.1.21 IPRF:ipr001764 IPRF:ipr002772 IPRF:ipr017853 PFD:pf00933 PFD:pf01915	GO:0005975(BP:carbohydrate metabolic process);GO:0102483(MF:scopolin beta-glucosidase activity);GO:0008422(MF:beta-glucosidase activity)	Extracellular	PF01915(Glycosyl hydrolase family 3 C-terminal domain);PF14310(Fibronectin type III-like domain);PF00933(Glycosyl hydrolase family 3 N terminal domain)
jgi|Trias1|233323	OG0002165	Core	1	4	4	4	11.1	56.073	46174000	16502000	161300000	7.46587e+07	0.144466	Quantified		GH47	#N/A	GO:0004571 GO:0005509 GO:0016020 CAZY:GH47 KOG:KOG2204 KEGGEC:ec:3.2.1.113 IPRF:ipr001382 PFD:pf01532	GO:0008152(BP:metabolic process);GO:0016020(CC:membrane);GO:0004571(MF:mannosyl-oligosaccharide 1,2-alpha-mannosidase activity);GO:0005509(MF:calcium ion binding)	Extracellular	PF01532(Glycosyl hydrolase family 47)
jgi|Trias1|58369	OG0005026	Core	1	3	3	3	12.5	28.901	41194000	138680000	43664000	7.45127e+07	0.144184	Quantified		EXPN	#N/A	CAZY:EXPN KOG:KOG1216 IPRF:ipr009009		Nuclear
jgi|Trias1|72752_fgenesh1_pm.14_12;jgi|Trias1|24426_gm1.2395_g	OG0000285	Core	2	5	5	5	15.3	46.215	11844000	123320000	84367000	73177000	0.141599	Quantified		GH18	#N/A	GO:0004553 GO:0004568 GO:0005975 GO:0006032 CAZY:GH18 KOG:KOG2806 KEGGEC:ec:3.2.1.14 IPRF:ipr001223 IPRF:ipr001579 IPRF:ipr011583 IPRF:ipr015821 IPRF:ipr017853 PFD:pf00704	GO:0005975(BP:carbohydrate metabolic process);GO:0006032(BP:chitin catabolic process);GO:0004568(MF:chitinase activity)	Extracellular	PF00704(Glycosyl hydrolases family 18)
jgi|Trias1|57959	OG0004745	Core	1	3	3	3	9.7	52.038	82531000	73395000	61569000	7.24983e+07	0.140286	Quantified		EXPN	#N/A	GO:0004553 GO:0005576 GO:0005975 GO:0030248 CAZY:CBM1 CAZY:EXPN KOG:KOG4157 IPRF:ipr000254 IPRF:ipr007112 IPRF:ipr007117 IPRF:ipr009009 PFD:pf00734 PFD:pf01357	GO:0005975(BP:carbohydrate metabolic process);GO:0005576(CC:extracellular region);GO:0004553(MF:hydrolase activity, hydrolyzing O-glycosyl compounds);GO:0030248(MF:cellulose binding)	Extracellular	PF01357(Pollen allergen);PF00734(Fungal cellulose binding domain)
jgi|Trias1|57894	OG0001175	Core	1	1	1	1	7.5	10.876	12164000	128770000	75502000	7.21453e+07	0.139603	Quantified			#N/A	GO:0005576 GO:0005618 GO:0007154 IPRF:ipr010636 PFD:pf06766	GO:0005576(CC:extracellular region)	Extracellular	PF06766(Fungal hydrophobin)
jgi|Trias1|141081	OG0008790	Dispensible	1	1	1	1	1.3	65.171	157210000	27284000	18585000	67693000	0.130988	Quantified			#N/A	KOG:KOG0613		Cytoplasmic;Nuclear
jgi|Trias1|136724	OG0004400	Core	1	14	14	14	18.5	98.855	25652000	82384000	87443000	6.51597e+07	0.126086	Quantified		GH2	#N/A	GO:0004553 GO:0005975 CAZY:GH2 KOG:KOG2230 KEGGEC:ec:3.2.1.25 IPRF:ipr006102 IPRF:ipr008979 IPRF:ipr017853 PFD:pf00703	GO:0006032(BP:chitin catabolic process);GO:0000272(BP:polysaccharide catabolic process);GO:0005615(CC:extracellular space);GO:0052761(MF:exo-1,4-beta-D-glucosaminidase activity)	Extracellular;Lysosomal	PF00703(Glycosyl hydrolases family 2)
jgi|Trias1|289104	OG0013265	Unique	1	1	1	1	8.2	11.239	131400000	28010000	35908000	65106000	0.125982	Quantified			#N/A	N/A		PlasmaMembrane
jgi|Trias1|40114	OG0010034	Dispensible	1	1	1	1	1.9	42.515	17162000	82862000	91390000	6.38047e+07	0.123464	Quantified			#N/A	KOG:KOG3021 IPRF:ipr011009	GO:0055085(BP:transmembrane transport);GO:0016021(CC:integral component of membrane)	Cytoplasmic	PF03881(Fructosamine kinase)
jgi|Trias1|82670	OG0008329	Dispensible	1	7	7	7	35.7	34.452	137220000	30259000	20873000	62784000	0.121489	Quantified		CE8	#N/A	GO:0005618 GO:0030599 GO:0042545 CAZY:CE8 IPRF:ipr000070 IPRF:ipr011050 PFD:pf01095	GO:0042545(BP:cell wall modification);GO:0045490(BP:pectin catabolic process);GO:0005618(CC:cell wall);GO:0005576(CC:extracellular region);GO:0030599(MF:pectinesterase activity);GO:0045330(MF:aspartyl esterase activity)	Extracellular	PF01095(Pectinesterase)
jgi|Trias1|240619	OG0001266	Core	1	1	1	1	6.9	18.657	5322700	112880000	68235000	62145900	0.120254	Quantified			#N/A	KOG:KOG4297	GO:0016020(CC:membrane)	Extracellular
jgi|Trias1|340836	OG0012254	Unique	1	1	1	1	4.4	17.406		109460000	13283000	61371500	0.118755	Quantified			#N/A	N/A		PlasmaMembrane
jgi|Trias1|204961	OG0000718	Core	1	2	2	2	7.1	38.38	155210000	18857000	9899500	6.13222e+07	0.11866	Quantified		GH28	#N/A	GO:0004650 GO:0005975 CAZY:GH28 KEGGEC:ec:3.2.1.15 IPRF:ipr000743 IPRF:ipr006626 IPRF:ipr011050 PFD:pf00295	GO:0005975(BP:carbohydrate metabolic process);GO:0071555(BP:cell wall organization);GO:0005576(CC:extracellular region);GO:0004650(MF:polygalacturonase activity)	Extracellular	PF00295(Glycosyl hydrolases family 28)
jgi|Trias1|48605	OG0000864	Core	1	5	5	5	10.8	60.749	4687500	167340000	6658900	5.95621e+07	0.115254	Quantified			#N/A	GO:0008152 GO:0016491 IPRF:ipr002227 IPRF:ipr008922 PFD:pf00264	GO:0055114(BP:oxidation-reduction process);GO:0046872(MF:metal ion binding);GO:0016491(MF:oxidoreductase activity)	Extracellular;Lysosomal	PF00264(Common central domain of tyrosinase)
jgi|Trias1|143344	OG0005629	Core	1	3	3	3	14.4	18.48		82780000	33257000	58018500	0.112267	Quantified			#N/A	N/A		Extracellular	PF12296(Hydrophobic surface binding protein A)
jgi|Trias1|43591	OG0007886	Dispensible	1	4	4	4	12.6	47.511	17408000	75807000	78206000	5.71403e+07	0.110568	Quantified			#N/A	IPRF:ipr005152 PFD:pf03583	GO:0016042(BP:lipid catabolic process);GO:0004806(MF:triglyceride lipase activity)	Extracellular	PF03583(Secretory lipase)
jgi|Trias1|199933	OG0000042	Core	1	5	5	5	13	60.904	44729000	60081000	61854000	5.55547e+07	0.1075	Quantified			#N/A	GO:0003824 GO:0016491 GO:0050660 IPRF:ipr006094 IPRF:ipr012951 IPRF:ipr016166 PFD:pf01565 PFD:pf08031	GO:0055114(BP:oxidation-reduction process);GO:0050660(MF:flavin adenine dinucleotide binding);GO:0016614(MF:oxidoreductase activity, acting on CH-OH group of donors)	Extracellular	PF08031(Berberine and berberine like);PF01565(FAD binding domain)
jgi|Trias1|43185	OG0002319	Core	1	10	10	10	18.3	68.332	4183200	104070000	55071000	54441400	0.105345	Quantified		GH2	#N/A	GO:0004553 GO:0005975 GO:0015986 GO:0016020 GO:0016469 GO:0046933 GO:0046961 CAZY:GH2 KOG:KOG2024 KEGGEC:ec:3.2.1.31 IPRF:ipr000454 IPRF:ipr006102 IPRF:ipr006103 IPRF:ipr006104 IPRF:ipr008979 IPRF:ipr017853 PFD:pf00703 PFD:pf02836 PFD:pf02837	GO:0005975(BP:carbohydrate metabolic process);GO:0004553(MF:hydrolase activity, hydrolyzing O-glycosyl compounds)	Extracellular	PF02837(Glycosyl hydrolases family 2, sugar binding domain);PF02836(Glycosyl hydrolases family 2, TIM barrel domain);PF00703(Glycosyl hydrolases family 2)
jgi|Trias1|138007	OG0009957	Dispensible	1	3	3	3	7.4	39.235	28974000	90266000	43274000	5.41713e+07	0.104823	Quantified			#N/A	N/A		Extracellular	PF07143(CrtC N-terminal lipocalin domain);PF17186(Lipocalin-like domain)
jgi|Trias1|59499	OG0005660	Core	1	5	5	5	18.6	47.478	18597000	42393000	98647000	5.32123e+07	0.102967	Quantified		GH27	#N/A	GO:0004553 GO:0005509 GO:0005975 CAZY:GH27 KOG:KOG2366 KEGGEC:ec:3.2.1.22 IPRF:ipr000111 IPRF:ipr002048 IPRF:ipr002241 IPRF:ipr017853 PFD:pf02065	GO:0005975(BP:carbohydrate metabolic process);GO:0052692(MF:raffinose alpha-galactosidase activity)	Extracellular	PF16499(Alpha galactosidase A)
jgi|Trias1|144967	OG0006001	Core	1	4	4	4	8.9	69.256	45138000	44239000	66837000	5.20713e+07	0.100759	Quantified			#N/A	GO:0016788 IPRF:ipr007312 PFD:pf04185	GO:0009058(BP:biosynthetic process);GO:0016788(MF:hydrolase activity, acting on ester bonds);GO:0030170(MF:pyridoxal phosphate binding)	Extracellular	PF04185(Phosphoesterase family)
jgi|Trias1|27003	OG0000264	Core	1	8	8	8	13.3	67.705	9758600	77782000	68188000	5.19095e+07	0.100446	Quantified		GH20	#N/A	GO:0004563 GO:0005975 CAZY:GH20 KOG:KOG2499 KEGGEC:ec:3.2.1.52 IPRF:ipr001540 IPRF:ipr015882 IPRF:ipr015883 IPRF:ipr017853 PFD:pf00728 PFD:pf02838	GO:0005975(BP:carbohydrate metabolic process);GO:0004563(MF:beta-N-acetylhexosaminidase activity)	Lysosomal	PF14845(beta-acetyl hexosaminidase like);PF00728(Glycosyl hydrolase family 20, catalytic domain)
jgi|Trias1|24131	OG0002818	Core	1	2	2	2	14.5	24.39	50912000			50912000	0.098516	Identified		GH25	#N/A	GO:0003796 GO:0009253 GO:0016998 CAZY:GH25 IPRF:ipr002053 IPRF:ipr008270 IPRF:ipr017853 PFD:pf01183	GO:0005975(BP:carbohydrate metabolic process);GO:0016998(BP:cell wall macromolecule catabolic process);GO:0009253(BP:peptidoglycan catabolic process);GO:0003796(MF:lysozyme activity)	Extracellular	PF01183(Glycosyl hydrolases family 25)
jgi|Trias1|204725	OG0007564	Core	1	1	1	1	3.2	40.41	60841000	41046000	48831000	5.02393e+07	0.0972143	Quantified	protease		#N/A	GO:0006508 GO:0008450 KOG:KOG2708 KEGGEC:ec:3.4.24.57 IPRF:ipr000905 PFD:pf00814	GO:0016070(BP:RNA metabolic process);GO:0000723(BP:telomere maintenance);GO:0010467(BP:gene expression);GO:0032991(CC:protein-containing complex);GO:0005634(CC:nucleus)		PF00814(Glycoprotease family)
jgi|Trias1|128828	OG0000167	Core	1	10	10	10	14.6	84.145	18919000	60238000	66067000	48408000	0.0936707	Quantified		GH3	ß-1,4-glucosidase	GO:0004553 GO:0005975 CAZY:GH3 KEGGEC:ec:3.2.1.21 IPRF:ipr001764 IPRF:ipr002772 IPRF:ipr017853 PFD:pf00933 PFD:pf01915	GO:0030245(BP:cellulose catabolic process);GO:0008422(MF:beta-glucosidase activity);GO:0102483(MF:scopolin beta-glucosidase activity)	Extracellular	PF14310(Fibronectin type III-like domain);PF00933(Glycosyl hydrolase family 3 N terminal domain);PF01915(Glycosyl hydrolase family 3 C-terminal domain)
jgi|Trias1|58612	OG0005179	Core	1	6	6	6	16.6	61.694	9669500	72545000	56874000	4.63628e+07	0.0897132	Quantified			#N/A	N/A	GO:0055114(BP:oxidation-reduction process);GO:0016491(MF:oxidoreductase activity)	PlasmaMembrane	PF12831(FAD dependent oxidoreductase)
jgi|Trias1|85011	OG0008549	Dispensible	1	1	1	1	2.1	57.906	11533000	30748000	94105000	45462000	0.0879701	Quantified			#N/A	GO:0003677 GO:0005634 GO:0006351 GO:0008270 IPRF:ipr007219 PFD:pf04082	GO:0006351(BP:transcription, DNA-templated);GO:0046872(MF:metal ion binding)	PlasmaMembrane	PF04082(Fungal specific transcription factor domain)
jgi|Trias1|183570	OG0007851	Dispensible	1	2	2	2	5.7	39.613	70569000	19468000	43452000	4.44963e+07	0.0861015	Quantified	protease		#N/A	GO:0004190 GO:0004194 GO:0006508 TCDB:8.A.32.1.1 MERCO:A01.019 KOG:KOG1339 KEGGEC:ec:3.4.23.34 IPRF:ipr001461 IPRF:ipr001969 IPRF:ipr009007 PFD:pf00026	GO:0008233(MF:peptidase activity)	Extracellular	PF00026(Eukaryotic aspartyl protease)
jgi|Trias1|59611	OG0005732	Core	1	3	3	3	10.8	37.306	25850000	39838000	62217000	42635000	0.0824998	Quantified			#N/A	GO:0003824 GO:0016787 KOG:KOG4178 MERCO:S33.UPW IPRF:ipr000073 IPRF:ipr003089 IPRF:ipr008262 PFD:pf00561	GO:0016787(MF:hydrolase activity)	Extracellular	PF00561(alpha/beta hydrolase fold)
jgi|Trias1|80978	OG0008175	Dispensible	1	6	6	6	12.2	59.255	44657000	36746000	45518000	42307000	0.0818651	Quantified			#N/A	GO:0006118 GO:0016491 KOG:KOG0029 KEGGEC:ec:1.5.3.11 IPRF:ipr001613 IPRF:ipr002937 PFD:pf01593	GO:0055114(BP:oxidation-reduction process);GO:0016491(MF:oxidoreductase activity)	Extracellular;Lysosomal	PF01593(Flavin containing amine oxidoreductase)
jgi|Trias1|158395	OG0000516	Core	1	10	10	10	27.6	49.743	21711000	66730000	36175000	4.15387e+07	0.0803783	Quantified			#N/A	GO:0003746 GO:0003924 GO:0005525 GO:0005737 GO:0006414 KOG:KOG0052 KEGGEC:ec:3.6.5.3 IPRF:ipr000795 IPRF:ipr004160 IPRF:ipr004161 IPRF:ipr004539 IPRF:ipr009000 IPRF:ipr009001 PFD:pf00009 PFD:pf03143 PFD:pf03144	GO:0006414(BP:translational elongation);GO:0005737(CC:cytoplasm);GO:0003746(MF:translation elongation factor activity);GO:0005525(MF:GTP binding);GO:0003924(MF:GTPase activity)	Cytoplasmic	PF00009(Elongation factor Tu GTP binding domain);PF03143(Elongation factor Tu C-terminal domain);PF03144(Elongation factor Tu domain 2)
jgi|Trias1|138430	OG0004551	Core	1	13	13	13	22.7	59.598	1876500	121630000	795590	41434030	0.0801759	Quantified			#N/A	KOG:KOG0825 IPRF:ipr015425		Nuclear
jgi|Trias1|35974	OG0000110	Core	1	5	5	5	11	79.223	22292000	34646000	64961000	40633000	0.0786259	Quantified		GH55	β-1,3-glucanase	CAZY:GH55 IPRF:ipr011050	GO:0016787(MF:hydrolase activity)	Extracellular	PF12708(Pectate lyase superfamily protein)
jgi|Trias1|149752	OG0007035	Core	1	2	2	2	9.8	17.534	22552000	72184000	26805000	4.05137e+07	0.0783949	Quantified			#N/A	N/A		Extracellular
jgi|Trias1|141873	OG0000086	Core	1	3	3	3	9.3	67.402	40079000			40079000	0.0775538	Identified	protease		#N/A	GO:0004289 GO:0006508 GO:0008236 MERCO:S53.007 KEGGEC:ec:3.4.14.9 IPRF:ipr000209 IPRF:ipr009020 IPRF:ipr015366 PFD:pf09286	GO:0006508(BP:proteolysis);GO:0004252(MF:serine-type endopeptidase activity)	Extracellular	PF09286(Pro-kumamolisin, activation domain);PF00082(Subtilase family)
jgi|Trias1|54010	OG0002234	Core	1	1	1	1	1.6	50.073	107760000	6890600	5205800	3.99521e+07	0.0773084	Quantified			#N/A	GO:0031072 KOG:KOG0724 IPRF:ipr001623 PFD:pf00226		Nuclear	PF16717(Ribosome-associated complex head domain);PF00226(DnaJ domain)
jgi|Trias1|179857	OG0001403	Core	1	2	2	2	10.3	15.392	77939000	14108000	20262000	3.74363e+07	0.0724402	Quantified			#N/A	GO:0000786 GO:0003677 GO:0005634 GO:0006334 KOG:KOG1745 IPRF:ipr000164 IPRF:ipr007125 IPRF:ipr009072 PFD:pf00125	GO:0000786(CC:nucleosome);GO:0005634(CC:nucleus);GO:0046982(MF:protein heterodimerization activity);GO:0003677(MF:DNA binding);GO:0043581(NA:NA)	Mitochondrial;Nuclear	PF00125(Core histone H2A/H2B/H3/H4)
jgi|Trias1|135738	OG0003876	Core	1	2	2	2	10.7	21.341	26933000	55454000	28269000	3.68853e+07	0.071374	Quantified			#N/A	N/A		Extracellular	PF16541(Alternaria alternata allergen 1)
jgi|Trias1|149363	OG0000109	Core	1	1	1	1	2.3	41.721		50286000	19713000	34999500	0.0677249	Quantified		GH18	#N/A	GO:0004553 GO:0005576 GO:0005975 GO:0030248 CAZY:CBM1 CAZY:GH18 KOG:KOG4701 KEGGEC:ec:3.2.1.14 IPRF:ipr000254 IPRF:ipr001223 IPRF:ipr001579 IPRF:ipr017853 PFD:pf00704 PFD:pf00734	GO:0005975(BP:carbohydrate metabolic process);GO:0005576(CC:extracellular region);GO:0004553(MF:hydrolase activity, hydrolyzing O-glycosyl compounds);GO:0030248(MF:cellulose binding)	Extracellular	PF00734(Fungal cellulose binding domain);PF00704(Glycosyl hydrolases family 18)
jgi|Trias1|41515	OG0000063	Core	1	1	1	1	6.1	34.245		39720000	28141000	33930500	0.0656563	Quantified		GH18	#N/A	GO:0004553 GO:0005975 CAZY:GH18 KOG:KOG4701 KEGGEC:ec:3.2.1.14 IPRF:ipr001223 IPRF:ipr017853 PFD:pf00704	GO:0005975(BP:carbohydrate metabolic process);GO:0004553(MF:hydrolase activity, hydrolyzing O-glycosyl compounds)	Extracellular	PF00704(Glycosyl hydrolases family 18)
jgi|Trias1|89557	OG0004740	Core	1	8	8	8	18.4	74.585	25232000	37699000	37536000	33489000	0.064802	Quantified			#N/A	GO:0004289 GO:0006508 GO:0008236 MERCO:S53.007 KEGGEC:ec:3.4.14.9 IPRF:ipr000209 IPRF:ipr009020 IPRF:ipr015366 PFD:pf09286	GO:0006508(BP:proteolysis);GO:0004252(MF:serine-type endopeptidase activity)	Extracellular	PF09286(Pro-kumamolisin, activation domain)
jgi|Trias1|93568	OG0007434	Core	1	2	2	2	4.2	56.409		51101000	14855000	32978000	0.0638132	Quantified			#N/A	GO:0003824 GO:0016491 GO:0050660 KOG:KOG1231 IPRF:ipr006094 IPRF:ipr016166 PFD:pf01565	GO:0016491(MF:oxidoreductase activity)	Extracellular	PF01565(FAD binding domain)
jgi|Trias1|217520	OG0001712	Core	1	4	4	4	9.3	64.514	13692000	27442000	56187000	3.24403e+07	0.0627728	Quantified			#N/A	KOG:KOG1216 KEGGEC:ec:3.2.1.3 IPRF:ipr002889 IPRF:ipr013994 PFD:pf01822		Extracellular	PF01822(WSC domain)
jgi|Trias1|41777	OG0008561	Dispensible	1	4	4	4	16.1	38.794	15552000	44582000	33653000	3.12623e+07	0.0604934	Quantified			#N/A	N/A		Extracellular
jgi|Trias1|141300	OG0005114	Core	1	6	6	6	11.6	76.739	13529000	59876000	18624000	3.06763e+07	0.0593595	Quantified			#N/A	GO:0003824 IPRF:ipr008928 IPRF:ipr014870 PFD:pf08760	GO:0003824(MF:catalytic activity)	Extracellular;Lysosomal	PF16335(Domain of unknown function (DUF4965));PF17168(Domain of unknown function (DUF5127));PF08760(Domain of unknown function (DUF1793))
jgi|Trias1|23916	OG0007897	Dispensible	1	7	7	7	10.1	83.932	6500000	47550000	32200000	28750000	0.055632	Quantified		GH3	ß-1,4-glucosidase	GO:0004553 GO:0005975 CAZY:GH3 KEGGEC:ec:3.2.1.21 IPRF:ipr001764 IPRF:ipr002772 IPRF:ipr017853 PFD:pf00933 PFD:pf01915	GO:0005975(BP:carbohydrate metabolic process);GO:0004553(MF:hydrolase activity, hydrolyzing O-glycosyl compounds)	Extracellular;Vacuole	PF14310(Fibronectin type III-like domain);PF00933(Glycosyl hydrolase family 3 N terminal domain);PF01915(Glycosyl hydrolase family 3 C-terminal domain)
jgi|Trias1|48326	OG0005506	Core	1	5	5	5	6.9	82.349	44270000	13531000	28264000	2.86883e+07	0.0555126	Quantified		GH55	β-1,3-glucanase	CAZY:GH55 IPRF:ipr011050	GO:0016787(MF:hydrolase activity)	Extracellular	PF12708(Pectate lyase superfamily protein)
jgi|Trias1|46010	OG0000107	Core	1	3	3	3	5.1	69.6		38552000	17136000	27844000	0.0538788	Quantified			#N/A	GO:0004767 GO:0006685 GO:0016787 KOG:KOG3770 KEGGEC:ec:3.1.4.12 IPRF:ipr004843 IPRF:ipr011001 IPRF:ipr011160 PFD:pf00149	GO:0006685(BP:sphingomyelin catabolic process);GO:0016798(MF:hydrolase activity, acting on glycosyl bonds);GO:0004767(MF:sphingomyelin phosphodiesterase activity)	Extracellular	PF00149(Calcineurin-like phosphoesterase)
jgi|Trias1|137853	OG0004138	Core	1	1	1	1	1.5	110.3	48639000	22184000	12483000	2.77687e+07	0.0537331	Quantified			#N/A	GO:0016021 TCDB:2.A.94.1.1 KOG:KOG1162 IPRF:ipr004331 IPRF:ipr004342 PFD:pf03105 PFD:pf03124	GO:0016020(CC:membrane)	PlasmaMembrane	PF03105(SPX domain);PF03124(EXS family)
jgi|Trias1|150831_e_gw1.15.294.1;jgi|Trias1|52304_fgenesh1_pg.23_8	OG0000094	Core	2	2	2	2	22.2	10.911	56015000	12191000	13364000	27190000	0.0526133	Quantified			#N/A	GO:0000786 GO:0003677 GO:0005634 GO:0006334 KOG:KOG3467 IPRF:ipr001951 IPRF:ipr007125 IPRF:ipr009072 PFD:pf00125	GO:0006334(BP:nucleosome assembly);GO:0006352(BP:DNA-templated transcription, initiation);GO:0000786(CC:nucleosome);GO:0005634(CC:nucleus);GO:0003677(MF:DNA binding);GO:0046982(MF:protein heterodimerization activity);GO:0043581(NA:NA)	Cytoplasmic;Mitochondrial;Nuclear	PF15511(Centromere kinetochore component CENP-T histone fold)
jgi|Trias1|153000	OG0008492	Dispensible	1	1	1	1	2.6	30.396	71591000	5479500	3234600	2.67684e+07	0.0517974	Quantified			#N/A	MERCO:S33.UPW		PlasmaMembrane;Cytoplasmic	PF12697(Alpha/beta hydrolase family)
jgi|Trias1|142536	OG0000014	Core	1	8	8	8	22.6	54.434		26996000	26314000	26655000	0.0515781	Quantified			#N/A	GO:0008152 GO:0016491 KOG:KOG2450 KEGGEC:ec:1.2.1.3 IPRF:ipr015590 IPRF:ipr016160 IPRF:ipr016161 PFD:pf00171	GO:0055114(BP:oxidation-reduction process);GO:0016620(MF:oxidoreductase activity, acting on the aldehyde or oxo group of donors, NAD or NADP as acceptor)	Cytoplasmic	PF00171(Aldehyde dehydrogenase family)
jgi|Trias1|163954	OG0000109	Core	1	3	3	3	12.7	34.176	4281500	29960000	45140000	26460500	0.0512017	Quantified		GH18	#N/A	GO:0004553 GO:0005975 CAZY:GH18 KOG:KOG4701 KEGGEC:ec:3.2.1.14 IPRF:ipr001223 IPRF:ipr001579 IPRF:ipr017853 PFD:pf00704	GO:0006032(BP:chitin catabolic process);GO:0009405(BP:pathogenesis);GO:0000272(BP:polysaccharide catabolic process);GO:0005576(CC:extracellular region);GO:0004568(MF:chitinase activity);GO:0008061(MF:chitin binding)	Extracellular	PF00704(Glycosyl hydrolases family 18)
jgi|Trias1|153489	OG0000086	Core	1	7	7	7	17.4	64.612	29143000	22229000	24137000	2.51697e+07	0.0487039	Quantified			#N/A	GO:0004289 GO:0006508 GO:0008236 MERCO:S53.007 KEGGEC:ec:3.4.14.9 IPRF:ipr000209 IPRF:ipr009020 IPRF:ipr015366 PFD:pf09286	GO:0006508(BP:proteolysis);GO:0004252(MF:serine-type endopeptidase activity)	Extracellular;Vacuole	PF09286(Pro-kumamolisin, activation domain)
jgi|Trias1|132853	OG0003365	Core	1	2	2	2	14.6	14.817	53508000	10544000	10322000	2.47913e+07	0.0479718	Quantified			#N/A	GO:0000786 GO:0003677 GO:0005634 GO:0006334 KOG:KOG1744 IPRF:ipr000558 IPRF:ipr007125 IPRF:ipr009072 PFD:pf00125	GO:0000786(CC:nucleosome);GO:0005634(CC:nucleus);GO:0046982(MF:protein heterodimerization activity);GO:0003677(MF:DNA binding)	Nuclear	PF00125(Core histone H2A/H2B/H3/H4)
jgi|Trias1|141461	OG0001198	Core	1	1	1	1	10.9	14.447	37572000	16131000	19694000	2.44657e+07	0.0473417	Quantified			#N/A	IPRF:ipr010829 PFD:pf07249		Extracellular	PF07249(Cerato-platanin)
jgi|Trias1|68659	OG0008778	Dispensible	1	1	1	1	13.3	10.555	26153000	23397000	20553000	2.33677e+07	0.045217	Quantified			#N/A	N/A	GO:0009987(BP:cellular process);GO:0006508(BP:proteolysis);GO:0005635(CC:nuclear envelope);GO:0008234(MF:cysteine-type peptidase activity)	Extracellular
jgi|Trias1|48349	OG0005513	Core	1	5	5	5	8.8	59.546	12361000	28154000	29377000	2.32973e+07	0.0450809	Quantified			#N/A	KOG:KOG4389 MERCO:S09.UPW KEGGEC:ec:3.1.1.1 IPRF:ipr002018 PFD:pf00135	GO:0016787(MF:hydrolase activity)	Extracellular	PF00135(Carboxylesterase family)
jgi|Trias1|62303	OG0007311	Core	1	2	2	2	4.7	53.598		33235000	12403000	22819000	0.0441553	Quantified			#N/A	GO:0003993 KOG:KOG3672 KEGGEC:ec:3.1.3.2 IPRF:ipr000560 PFD:pf00328		Extracellular
jgi|Trias1|61349	OG0006786	Core	1	7	7	7	31.9	28.774	9708500	38159000	18088000	2.19852e+07	0.0425418	Quantified			#N/A	GO:0003723 GO:0003735 GO:0005622 GO:0005840 GO:0006412 GO:0015935 KOG:KOG3181 IPRF:ipr001351 IPRF:ipr004044 IPRF:ipr005703 IPRF:ipr009019 PFD:pf00189 PFD:pf07650	GO:0006259(BP:DNA metabolic process);GO:0006407(BP:rRNA export from nucleus);GO:0002181(BP:cytoplasmic translation);GO:0000056(BP:ribosomal small subunit export from nucleus);GO:0030688(CC:preribosome, small subunit precursor);GO:0022627(CC:cytosolic small ribosomal subunit);GO:0003723(MF:RNA binding);GO:0003735(MF:structural constituent of ribosome);GO:0003906(MF:DNA-(apurinic or apyrimidinic si…	Cytoplasmic	PF07650(KH domain);PF00189(Ribosomal protein S3, C-terminal domain)
jgi|Trias1|70158	OG0000624	Core	1	4	3	3	5.6	97.469	28850000	22406000	11610000	2.09553e+07	0.0405491	Quantified		GH31	#N/A	GO:0004553 GO:0005975 CAZY:GH31 KOG:KOG1065 KEGGEC:ec:3.2.1.20 IPRF:ipr000322 IPRF:ipr017853 PFD:pf01055	GO:0005975(BP:carbohydrate metabolic process);GO:0030246(MF:carbohydrate binding);GO:0004553(MF:hydrolase activity, hydrolyzing O-glycosyl compounds)	Extracellular	PF01055(Glycosyl hydrolases family 31);PF13802(Galactose mutarotase-like);PF16863(N-terminal barrel of NtMGAM and CtMGAM, maltase-glucoamylase)
jgi|Trias1|42221	OG0011890	Unique	1	1	1	1	5.1	25.498		20743000		20743000	0.0401382	Identified			#N/A	N/A		Nuclear
jgi|Trias1|349365	OG0010713	Dispensible	1	2	2	2	4.1	50.315			20019000	20019000	0.0387373	Identified			#N/A	KOG:KOG4475		Nuclear
jgi|Trias1|38143	OG0000109	Core	1	2	2	2	3.3	41.542		31488000	6673000	19080500	0.0369212	Quantified		GH18	#N/A	GO:0004553 GO:0005576 GO:0005975 GO:0030248 CAZY:CBM1 CAZY:GH18 KOG:KOG4701 KEGGEC:ec:3.2.1.14 IPRF:ipr000254 IPRF:ipr001223 IPRF:ipr001579 IPRF:ipr017853 PFD:pf00704 PFD:pf00734	GO:0005975(BP:carbohydrate metabolic process);GO:0005576(CC:extracellular region);GO:0004568(MF:chitinase activity);GO:0030248(MF:cellulose binding)	Extracellular	PF00704(Glycosyl hydrolases family 18);PF00734(Fungal cellulose binding domain)
jgi|Trias1|418376	OG0000005	Core	1	1	1	1	0.2	1364.3	33606000	9799000	12860000	18755000	0.0362914	Quantified			#N/A	GO:0003824 GO:0004043 GO:0005488 GO:0008152 GO:0016874 GO:0031177 GO:0048037 KOG:KOG1178 KEGGEC:ec:1.2.1.31 IPRF:ipr000873 IPRF:ipr001242 IPRF:ipr006162 IPRF:ipr006163 IPRF:ipr009081 IPRF:ipr010071 IPRF:ipr010080 IPRF:ipr013120 IPRF:ipr014030 IPRF:ipr014031 IPRF:ipr014043 IPRF:ipr016035 IPRF:ipr016036 IPRF:ipr016039 IPRF:ipr016040 PFD:pf00109 PFD:pf00501 PFD:pf00550 PFD:pf00668 PFD:pf00698 PFD:pf…		PlasmaMembrane	PF16197(Ketoacyl-synthetase C-terminal extension);PF00501(AMP-binding enzyme);PF00109(Beta-ketoacyl synthase, N-terminal domain);PF00668(Condensation domain);PF07993(Male sterility protein);PF02801(Beta-ketoacyl synthase, C-terminal domain);PF00698(Acyl transferase domain);PF00550(Phosphopantetheine attachment site)
jgi|Trias1|195225	OG0005318	Core	1	3	3	3	10.6	27.162		32107000	4247400	18177200	0.0351733	Quantified			#N/A	N/A		Nuclear
jgi|Trias1|83653	OG0007046	Core	1	7	7	7	21.5	54.86		17428000	17791000	17609500	0.0340748	Quantified			#N/A	GO:0000166 GO:0006754 GO:0008553 GO:0015078 GO:0015986 GO:0016021 GO:0016469 GO:0017111 GO:0046933 GO:0046961 TCDB:3.A.2.1.3 KOG:KOG1350 KEGGEC:ec:3.6.3.14 IPRF:ipr000194 IPRF:ipr000793 IPRF:ipr003593 IPRF:ipr004100 IPRF:ipr005722 PFD:pf00006 PFD:pf00306 PFD:pf02874	GO:0015991(BP:ATP hydrolysis coupled proton transport);GO:0042776(BP:mitochondrial ATP synthesis coupled proton transport);GO:0005754(CC:mitochondrial proton-transporting ATP synthase, catalytic core);GO:0046933(MF:proton-transporting ATP synthase activity, rotational mechanism);GO:0043531(MF:ADP binding);GO:0005524(MF:ATP binding)	Mitochondrial	PF02874(ATP synthase alpha/beta family, beta-barrel domain);PF00006(ATP synthase alpha/beta family, nucleotide-binding domain)
jgi|Trias1|454182	OG0000042	Core	1	3	3	3	5.8	61.195	7631500	29926000	14929000	17495500	0.0338542	Quantified			#N/A	GO:0003824 GO:0016491 GO:0050660 KOG:KOG1262 IPRF:ipr006094 IPRF:ipr012951 IPRF:ipr016166 PFD:pf01565 PFD:pf08031	GO:0055114(BP:oxidation-reduction process);GO:0050660(MF:flavin adenine dinucleotide binding);GO:0016614(MF:oxidoreductase activity, acting on CH-OH group of donors)	Extracellular	PF01565(FAD binding domain);PF08031(Berberine and berberine like)
jgi|Trias1|161840	OG0001079	Core	1	3	3	3	10.1	42.294	12022000	17610000	22585000	1.74057e+07	0.0336804	Quantified	protease		#N/A	GO:0004190 GO:0004194 GO:0006508 TCDB:8.A.32.1.1 MERCO:A01.018 KOG:KOG1339 KEGGEC:ec:3.4.23.25 IPRF:ipr001461 IPRF:ipr001969 IPRF:ipr009007 PFD:pf00026	GO:0006508(BP:proteolysis);GO:0004190(MF:aspartic-type endopeptidase activity)	Vacuole	PF00026(Eukaryotic aspartyl protease)
jgi|Trias1|193820	OG0004936	Core	1	6	6	6	12.5	66.612		31876000	2164100	17020050	0.0329342	Quantified			#N/A	GO:0000104 GO:0006118 GO:0016491 GO:0020037 GO:0046914 TCDB:5.A.4.1.1 KOG:KOG2404 KEGGEC:ec:1.3.99.1 IPRF:ipr001199 IPRF:ipr003953 IPRF:ipr010960 PFD:pf00173 PFD:pf00890	GO:0055114(BP:oxidation-reduction process);GO:0000104(MF:succinate dehydrogenase activity)	Cytoplasmic	PF00890(FAD binding domain);PF00173(Cytochrome b5-like Heme/Steroid binding domain)
jgi|Trias1|177701	OG0000590	Core	1	2	2	2	15	24.998	25822000	9366600	15451000	1.68799e+07	0.032663	Quantified		GH12	endo-β-1,4-glucanase	GO:0000272 GO:0008810 CAZY:GH12 IPRF:ipr002594 IPRF:ipr008985 PFD:pf01670	GO:0000272(BP:polysaccharide catabolic process);GO:0008810(MF:cellulase activity)	Extracellular	PF01670(Glycosyl hydrolase family 12)
jgi|Trias1|57384	OG0004413	Core	1	1	1	1	2.9	36.378		23298000	10205000	16751500	0.0324146	Quantified		GH18	#N/A	GO:0004553 GO:0004568 GO:0005975 GO:0006032 CAZY:GH18 IPRF:ipr001223 IPRF:ipr001579 IPRF:ipr011583 IPRF:ipr017853 PFD:pf00704	GO:0005975(BP:carbohydrate metabolic process);GO:0006032(BP:chitin catabolic process);GO:0004568(MF:chitinase activity)	Extracellular	PF00704(Glycosyl hydrolases family 18)
jgi|Trias1|203666	OG0007319	Core	1	1	1	1	2.5	82.118	39537000	4801300	4284200	16207500	0.0313619	Quantified			#N/A	GO:0005634 GO:0006355 GO:0030528 KOG:KOG0263 KEGGEC:ec:3.1.1.47 IPRF:ipr001680 IPRF:ipr006594 IPRF:ipr007582 IPRF:ipr011046 IPRF:ipr013720 PFD:pf00400 PFD:pf04494 PFD:pf08513	GO:0006413(BP:translational initiation);GO:0006355(BP:regulation of transcription, DNA-templated);GO:0005634(CC:nucleus);GO:0003743(MF:translation initiation factor activity)	Cytoplasmic;Nuclear	PF08513(LisH);PF00400(WD domain, G-beta repeat);PF04494(WD40 associated region in TFIID subunit, NTD2 domain)
jgi|Trias1|43725	OG0007896	Dispensible	1	1	1	1	1.7	64.817			15782000	15782000	0.0305386	Identified			#N/A	GO:0006812 GO:0008324 GO:0016020 TCDB:2.A.4.4.3 KOG:KOG1484 IPRF:ipr002524 IPRF:ipr016196 PFD:pf01545	GO:0071577(BP:zinc ion transmembrane transport);GO:0006882(BP:cellular zinc ion homeostasis);GO:0016021(CC:integral component of membrane);GO:0005783(CC:endoplasmic reticulum);GO:0005385(MF:zinc ion transmembrane transporter activity)	PlasmaMembrane;Nuclear	PF01545(Cation efflux family)
jgi|Trias1|148779	OG0002467	Dispensible	1	1	1	1	17.6	11.776	27948000		3437100	15692550	0.0303655	Quantified			#N/A	GO:0005515 GO:0008270 KOG:KOG4628 IPRF:ipr001841 IPRF:ipr011016 PFD:pf00097	GO:0046872(MF:metal ion binding)	Extracellular	PF13639(Ring finger domain)
jgi|Trias1|168255	OG0004897	Core	1	1	1	1	1.6	55.39	36878000	5035600	3106100	1.50066e+07	0.0290381	Quantified			#N/A	GO:0006457 GO:0031072 GO:0051082 KOG:KOG0691 IPRF:ipr001623 IPRF:ipr003095 PFD:pf00226	GO:0005829(CC:cytosol)	Cytoplasmic;Nuclear	PF00226(DnaJ domain);PF14308(X-domain of DnaJ-containing)
jgi|Trias1|60248	OG0006153	Core	1	5	5	5	23.3	29.938		16528000	12901000	14714500	0.0284729	Quantified			#N/A	GO:0005741 GO:0006820 GO:0008308 TCDB:1.B.8.1.1 KOG:KOG3126 IPRF:ipr001925 PFD:pf01459	GO:1903959(BP:regulation of anion transmembrane transport);GO:0005741(CC:mitochondrial outer membrane);GO:0008308(MF:voltage-gated anion channel activity)	Mitochondrial	PF01459(Eukaryotic porin)
jgi|Trias1|32551	OG0009474	Dispensible	1	2	2	2	3.7	54.625	2742100	34523000	4306900	1.38573e+07	0.0268143	Quantified			#N/A	GO:0003824 GO:0016491 GO:0050660 KOG:KOG1262 IPRF:ipr006094 IPRF:ipr016166 PFD:pf01565	GO:0055114(BP:oxidation-reduction process);GO:0050660(MF:flavin adenine dinucleotide binding);GO:0016614(MF:oxidoreductase activity, acting on CH-OH group of donors)	Extracellular	PF01565(FAD binding domain)
jgi|Trias1|138552	OG0004455	Core	1	3	3	3	5.4	84.936		12952000	14746000	13849000	0.0267982	Quantified			#N/A	KOG:KOG1869	GO:0016020(CC:membrane)	Nuclear
jgi|Trias1|66549_fgenesh1_pm.4_31;jgi|Trias1|132387_e_gw1.3.1137.1;jgi|Trias1|131743_e_gw1.3.978.1	OG0007956	Dispensible	3	1	1	1	7.3	14.037	13620000			13620000	0.026355	Identified			#N/A	GO:0003735 GO:0005622 GO:0005840 GO:0006412 GO:0036211 KOG:KOG0003 IPRF:ipr000626 IPRF:ipr001975 PFD:pf00240 PFD:pf01020	GO:0006412(BP:translation);GO:0005840(CC:ribosome);GO:0003735(MF:structural constituent of ribosome)	Nuclear	PF00240(Ubiquitin family);PF01020(Ribosomal L40e family)
jgi|Trias1|164467	OG0003956	Core	1	5	5	5	16.7	44.382	2141100	35353000	1697400	1.30638e+07	0.0252788	Quantified			#N/A	GO:0045735 IPRF:ipr006045 IPRF:ipr011051 IPRF:ipr017774 PFD:pf00190	GO:0033609(BP:oxalate metabolic process);GO:0045735(MF:nutrient reservoir activity)	Cytoplasmic	PF00190(Cupin)
jgi|Trias1|61312	OG0006765	Core	1	3	3	3	7.2	65.501	3834300	17983000	15493000	1.24368e+07	0.0240654	Quantified			#N/A	GO:0004629 GO:0007165 GO:0035556 KOG:KOG4306 IPRF:ipr000909	GO:0006629(BP:lipid metabolic process);GO:0016020(CC:membrane);GO:0008081(MF:phosphoric diester hydrolase activity)	Extracellular
jgi|Trias1|150316	OG0007023	Core	1	2	2	2	3.7	58.362		20757000	4077000	12417000	0.0240272	Quantified		GH17	β-1,3-glucanase	CAZY:GH17 KOG:KOG1216 KEGGEC:ec:3.2.1.58 IPRF:ipr017853	GO:0005975(BP:carbohydrate metabolic process);GO:0009277(CC:fungal-type cell wall);GO:0016787(MF:hydrolase activity)	Extracellular
jgi|Trias1|57934	OG0000552	Dispensible	1	1	1	1	3.8	33.367	26064000	8337700	2690900	12364200	0.023925	Quantified			#N/A	GO:0003824 GO:0008152 GO:0030170 KOG:KOG1252 KEGGEC:ec:2.5.1.47 IPRF:ipr001926 PFD:pf00291			PF00291(Pyridoxal-phosphate dependent enzyme)
jgi|Trias1|143409	OG0000866	Core	1	1	1	1	0.2	541.31		12221000		12221000	0.0236479	Identified			#N/A	KOG:KOG1181 KEGGEC:ec:2.7.11.18		Nuclear
jgi|Trias1|56877	OG0012509	Unique	1	1	1	1	29.2	7.3734			12089000	12089000	0.0233925	Identified			#N/A	N/A		Mitochondrial
jgi|Trias1|203712	OG0000041	Core	1	2	2	2	4.2	71.204		13391000	10549000	11970000	0.0231622	Quantified			#N/A	GO:0005215 GO:0005351 GO:0006810 GO:0008643 GO:0016020 GO:0016021 TCDB:2.A.1.1.69 KOG:KOG0254 KEGGEC:ec:5.3.1.4 IPRF:ipr003663 IPRF:ipr005828 IPRF:ipr005829 IPRF:ipr007114 IPRF:ipr016196 PFD:pf00083	GO:0055085(BP:transmembrane transport);GO:0016021(CC:integral component of membrane);GO:0022891(NA:NA)	PlasmaMembrane	PF00083(Sugar (and other) transporter)
jgi|Trias1|133519	OG0003242	Core	1	3	3	3	5.4	60.578		14823000	8871800	11847400	0.022925	Quantified			#N/A	GO:0005215 GO:0005351 GO:0006810 GO:0008643 GO:0016020 GO:0016021 TCDB:2.A.1.1.57 KOG:KOG0254 KEGGEC:ec:5.3.1.4 IPRF:ipr003663 IPRF:ipr005828 IPRF:ipr005829 IPRF:ipr007114 IPRF:ipr016196 PFD:pf00083	GO:0055085(BP:transmembrane transport);GO:0008643(BP:carbohydrate transport);GO:0016021(CC:integral component of membrane);GO:0022891(NA:NA)	PlasmaMembrane	PF00083(Sugar (and other) transporter)
jgi|Trias1|47197	OG0000234	Core	1	4	4	4	5.6	100.8		11470000	12074000	11772000	0.0227791	Quantified	protease		#N/A	GO:0004289 GO:0006508 KOG:KOG1114 KEGGEC:ec:3.4.14.10 IPRF:ipr000209 IPRF:ipr009020 PFD:pf00082	GO:0006508(BP:proteolysis);GO:0016020(CC:membrane);GO:0005618(CC:cell wall);GO:0004252(MF:serine-type endopeptidase activity);EC:3.4.21.0(NA:NA)	Extracellular;PlasmaMembrane	PF06280(Fn3-like domain);PF00082(Subtilase family)
jgi|Trias1|68492	OG0004557	Core	1	1	1	1	4.7	42.734		9525400	13907000	11716200	0.0226711	Quantified			#N/A	KOG:KOG1218 IPRF:ipr000782 PFD:pf02469		Extracellular	PF02469(Fasciclin domain)
jgi|Trias1|177888	OG0011036	Dispensible	1	3	3	3	5.9	67.563	10152000	10409000	14515000	11692000	0.0226243	Quantified		GH13_1	#N/A	GO:0003824 GO:0004556 GO:0005509 GO:0005975 GO:0030246 GO:0043169 TCDB:3.A.1.1.6 CAZY:CBM20 CAZY:GH13_1 KOG:KOG0471 KEGGEC:ec:3.2.1.1 IPRF:ipr002044 IPRF:ipr006047 IPRF:ipr006589 IPRF:ipr013777 IPRF:ipr013784 IPRF:ipr015340 IPRF:ipr017853 PFD:pf00128 PFD:pf00686 PFD:pf09260	GO:0005975(BP:carbohydrate metabolic process);GO:0016787(MF:hydrolase activity);GO:0030246(MF:carbohydrate binding)	Extracellular	PF00686(Starch binding domain);PF00128(Alpha amylase, catalytic domain);PF09260(Domain of unknown function (DUF1966))
jgi|Trias1|65412	OG0002684	Core	1	7	7	7	8.3	91.867	8287800	16981000	9435800	11568200	0.0223848	Quantified			#N/A	GO:0003924 GO:0005525 KOG:KOG0469 KEGGEC:ec:3.6.5.3 IPRF:ipr000640 IPRF:ipr000795 IPRF:ipr004161 IPRF:ipr005225 IPRF:ipr005517 IPRF:ipr009000 IPRF:ipr009022 PFD:pf00009 PFD:pf00679 PFD:pf03144 PFD:pf03764	GO:0006414(BP:translational elongation);GO:0016021(CC:integral component of membrane);GO:0003746(MF:translation elongation factor activity);GO:0005525(MF:GTP binding);GO:0003924(MF:GTPase activity)	Cytoplasmic	PF03144(Elongation factor Tu domain 2);PF00679(Elongation factor G C-terminus);PF00009(Elongation factor Tu GTP binding domain);PF03764(Elongation factor G, domain IV);PF14492(Elongation Factor G, domain II)
jgi|Trias1|47611	OG0008151	Dispensible	1	1	1	1	2.7	29.319	20683000	2143400		11413200	0.0220848	Quantified			#N/A	N/A		Cytoplasmic;Nuclear
jgi|Trias1|323728	OG0002647	Core	1	13	13	13	20.2	95.963	1030800	31196000	1700500	11309100	0.0218834	Quantified			#N/A	GO:0003824 GO:0005488 GO:0008152 GO:0016491 KOG:KOG1206 IPRF:ipr002198 IPRF:ipr002347 IPRF:ipr002539 IPRF:ipr016040 PFD:pf00106 PFD:pf01575	GO:0055114(BP:oxidation-reduction process);GO:0016491(MF:oxidoreductase activity)	Cytoplasmic;Mitochondrial	PF01575(MaoC like domain);PF00106(short chain dehydrogenase)
jgi|Trias1|84875	OG0011078	Dispensible	1	1	1	1	1.5	113.22			11197000	11197000	0.0216665	Identified			#N/A	GO:0003676 GO:0003700 GO:0005622 GO:0005634 GO:0006355 GO:0008270 KOG:KOG1721 IPRF:ipr001138 IPRF:ipr007087 IPRF:ipr015880 PFD:pf00096 PFD:pf00172	GO:0005488(MF:binding)	PlasmaMembrane	PF04082(Fungal specific transcription factor domain);PF00096(Zinc finger, C2H2 type);PF00172(Fungal Zn(2)-Cys(6) binuclear cluster domain)
jgi|Trias1|43232	OG0000624	Core	1	3	3	3	4.3	98.406		10990000		10990000	0.0212659	Identified		GH31	#N/A	GO:0004553 GO:0005975 CAZY:GH31 KOG:KOG1065 IPRF:ipr000322 IPRF:ipr017853 PFD:pf01055	GO:0016787(MF:hydrolase activity)	Extracellular	PF16863(N-terminal barrel of NtMGAM and CtMGAM, maltase-glucoamylase);PF01055(Glycosyl hydrolases family 31)
jgi|Trias1|200828	OG0006650	Core	1	3	3	3	4	85.628	7138500	12134000	13298000	1.08568e+07	0.0210082	Quantified			#N/A	GO:0003993 GO:0016787 GO:0046872 KOG:KOG1378 KEGGEC:ec:3.1.3.2 IPRF:ipr004843 IPRF:ipr008963 PFD:pf00149	GO:0016311(BP:dephosphorylation);GO:0046872(MF:metal ion binding);GO:0003993(MF:acid phosphatase activity)	Extracellular	PF16656(Purple acid Phosphatase, N-terminal domain);PF00149(Calcineurin-like phosphoesterase);PF14008(Iron/zinc purple acid phosphatase-like protein C)
jgi|Trias1|54340	OG0002395	Core	1	4	4	4	15.1	29.384		13984000	6777900	10380950	0.0200874	Quantified			#N/A	GO:0003723 GO:0003735 GO:0005622 GO:0005840 GO:0006412 KOG:KOG0378 IPRF:ipr000876 IPRF:ipr002942 IPRF:ipr005824 IPRF:ipr013843 IPRF:ipr013844 IPRF:ipr013845 PFD:pf00467 PFD:pf00900 PFD:pf01479 PFD:pf08071	GO:0006412(BP:translation);GO:0005840(CC:ribosome);GO:0003735(MF:structural constituent of ribosome);GO:0019843(MF:rRNA binding)	Cytoplasmic;Mitochondrial	PF00900(Ribosomal family S4e);PF16121(40S ribosomal protein S4 C-terminus);PF08071(RS4NT (NUC023) domain);PF00467(KOW motif)
jgi|Trias1|62474	OG0007414	Core	1	2	2	2	5.1	42.47		12820000	7580900	10200450	0.0197381	Quantified		GH17	β-1,3-glucanase	GO:0004553 GO:0005975 CAZY:GH17 KOG:KOG4157 KEGGEC:ec:3.2.1.58 IPRF:ipr000490 IPRF:ipr017853 PFD:pf00332	GO:0005975(BP:carbohydrate metabolic process);GO:0016787(MF:hydrolase activity)	Extracellular
jgi|Trias1|178003	OG0007269	Core	1	3	3	3	9.5	49.205	6781600	10020000	13376000	10059200	0.0194648	Quantified	protease		#N/A	GO:0003735 GO:0004190 GO:0004194 GO:0005622 GO:0005840 GO:0006412 GO:0006508 MERCO:A01.080 KOG:KOG1339 KEGGEC:ec:3.4.23.18 IPRF:ipr001461 IPRF:ipr001969 IPRF:ipr002150 IPRF:ipr009007 PFD:pf00026	GO:0006508(BP:proteolysis);GO:0004190(MF:aspartic-type endopeptidase activity)	Extracellular	PF00026(Eukaryotic aspartyl protease)
jgi|Trias1|148946	OG0006693	Core	1	1	1	1	3.2	36.667		15248000	4414900	9831450	0.0190241	Quantified			#N/A	GO:0003676 GO:0004519 GO:0006308 GO:0016788 IPRF:ipr003154 IPRF:ipr008947 PFD:pf02265	GO:0090305(BP:nucleic acid phosphodiester bond hydrolysis);GO:0006308(BP:DNA catabolic process);GO:0004519(MF:endonuclease activity);GO:0003676(MF:nucleic acid binding)	Extracellular	PF02265(S1/P1 Nuclease)
jgi|Trias1|50090	OG0006476	Core	1	1	1	1	4.2	27.046		10597000	8964700	9780850	0.0189262	Quantified			#N/A	KOG:KOG4157		Extracellular
jgi|Trias1|56223	OG0003644	Core	1	2	2	2	5.2	63.3		13814000	5236800	9525400	0.0184319	Quantified			#N/A	KOG:KOG4157 KEGGEC:ec:3.2.1.73 IPRF:ipr002889 IPRF:ipr013994 PFD:pf01822		Extracellular	PF09362(Domain of unknown function (DUF1996));PF01822(WSC domain)
jgi|Trias1|54814	OG0002698	Core	1	1	1	1	3.3	49.777		9500600		9500600	0.0183839	Identified			#N/A	N/A	GO:0044444(CC:cytoplasmic part);GO:0097159(MF:organic cyclic compound binding);GO:1901363(MF:heterocyclic compound binding)	PlasmaMembrane	PF10332(Protein of unknown function (DUF2418))
jgi|Trias1|127523	OG0001700	Core	1	1	1	1	5.7	23.249	9408100			9408100	0.0182049	Identified			#N/A	GO:0004146 GO:0006545 GO:0009165 KOG:KOG1324 KEGGEC:ec:1.5.1.3 IPRF:ipr001796 PFD:pf00186	GO:0009165(BP:nucleotide biosynthetic process);GO:0006545(BP:glycine biosynthetic process);GO:0055114(BP:oxidation-reduction process);GO:0004146(MF:dihydrofolate reductase activity);GO:0050661(MF:NADP binding)	Cytoplasmic;Mitochondrial	PF00186(Dihydrofolate reductase)
jgi|Trias1|134384	OG0003576	Core	1	2	2	2	4.6	62.273	17118000	1689900		9403950	0.0181969	Quantified			#N/A	GO:0005509 GO:0005783 GO:0006457 GO:0051082 KOG:KOG0675 IPRF:ipr001580 IPRF:ipr008985 IPRF:ipr009033 PFD:pf00262	GO:0006457(BP:protein folding);GO:0016021(CC:integral component of membrane);GO:0005783(CC:endoplasmic reticulum);GO:0051082(MF:unfolded protein binding);GO:0005509(MF:calcium ion binding)	ER	PF00262(Calreticulin family)
jgi|Trias1|402885	OG0004674	Core	1	2	2	2	2.3	99.609		7507000	11186000	9346500	0.0180857	Quantified			#N/A	GO:0016020 KOG:KOG1134 IPRF:ipr003864 PFD:pf02714	GO:0016021(CC:integral component of membrane)	PlasmaMembrane	PF13967(Late exocytosis, associated with Golgi transport);PF14703(Cytosolic domain of 10TM putative phosphate transporter);PF02714(Calcium-dependent channel, 7TM region, putative phosphate);PF12621(Extracellular tail, of 10TM putative phosphate transporter)
jgi|Trias1|61651	OG0008406	Dispensible	1	1	1	1	10.7	13.566		11798000	6670700	9234350	0.0178687	Quantified			#N/A	N/A		Extracellular
jgi|Trias1|58260	OG0004940	Core	1	2	2	2	10.3	29.488		12170000	6091200	9130600	0.0176679	Quantified			#N/A	KOG:KOG1596	GO:0016020(CC:membrane)	Extracellular;Nuclear
jgi|Trias1|83942	OG0011022	Dispensible	1	1	1	1	1.5	52.205	9121500			9121500	0.0176503	Identified			#N/A	GO:0003700 GO:0005634 GO:0006355 GO:0008270 IPRF:ipr001138 PFD:pf00172		Nuclear	PF00172(Fungal Zn(2)-Cys(6) binuclear cluster domain)
jgi|Trias1|131242	OG0002557	Core	1	2	2	2	5.9	43.76		13509000	4526400	9017700	0.0174495	Quantified		GH76	#N/A	GO:0003824 CAZY:GH76 IPRF:ipr005198 IPRF:ipr008928 PFD:pf03663	GO:0016020(CC:membrane);GO:0016787(MF:hydrolase activity)	Extracellular	PF03663(Glycosyl hydrolase family 76)
jgi|Trias1|188291	OG0000034	Core	1	9	9	8	17.2	72.428	1137800	22685000	3118900	8.98057e+06	0.0173776	Quantified			#N/A	GO:0005524 TCDB:1.A.33.1.3 KOG:KOG0100 IPRF:ipr001023 IPRF:ipr013126 PFD:pf00012	GO:0000742(BP:karyogamy involved in conjugation with cellular fusion);GO:0051084(BP:'de novo' posttranslational protein folding);GO:0006986(BP:response to unfolded protein);GO:0031204(BP:posttranslational protein targeting to membrane, translocation);GO:0006616(BP:SRP-dependent cotranslational protein targeting to membrane, translocation);GO:0030433(BP:ubiquitin-dependent ERAD pathway);GO:0031965…	ER	PF00012(Hsp70 protein)
jgi|Trias1|24946	OG0003421	Core	1	1	1	1	1.1	79.589	24559000	1059300	980170	8.86616e+06	0.0171562	Quantified			#N/A	GO:0016021 TCDB:2.A.2.1.3 KOG:KOG1278 IPRF:ipr004240 IPRF:ipr016196 PFD:pf02990	GO:0016021(CC:integral component of membrane)	PlasmaMembrane	PF02990(Endomembrane protein 70)
jgi|Trias1|196743_estExt_Genewise1Plus.C_9_t20310;jgi|Trias1|195941_estExt_Genewise1Plus.C_8_t30316	OG0000856	Core	2	3	3	3	5.9	65.006		8841900		8841900	0.0171093	Identified	protease		#N/A	GO:0004289 GO:0006508 GO:0008236 MERCO:S53.UPW KEGGEC:ec:3.4.14.9 IPRF:ipr000209 IPRF:ipr009020 IPRF:ipr015366 PFD:pf09286	GO:0006508(BP:proteolysis);GO:0004252(MF:serine-type endopeptidase activity)	Extracellular	PF00082(Subtilase family);PF09286(Pro-kumamolisin, activation domain)
jgi|Trias1|32758	OG0001447	Core	1	3	3	3	8.8	55.061		8738300		8738300	0.0169088	Identified	protease		#N/A	GO:0006508 GO:0008233 KOG:KOG2195 MERCO:M28.001 KEGGEC:ec:3.4.11.- IPRF:ipr003137 IPRF:ipr007484 PFD:pf02225 PFD:pf04389	GO:0006508(BP:proteolysis);GO:0000324(CC:fungal-type vacuole);GO:0046872(MF:metal ion binding);GO:0004177(MF:aminopeptidase activity)	Cytoplasmic	PF02225(PA domain);PF04389(Peptidase family M28)
jgi|Trias1|131288	OG0002344	Core	1	2	2	2	5.3	52.796		10267000	7035300	8651150	0.0167402	Quantified	protease		#N/A	GO:0004190 GO:0004194 GO:0006508 MERCO:A01.082 KOG:KOG1339 KEGGEC:ec:3.4.23.24 IPRF:ipr001461 IPRF:ipr001969 IPRF:ipr009007 PFD:pf00026	GO:0006508(BP:proteolysis);GO:0004190(MF:aspartic-type endopeptidase activity)	Extracellular	PF00026(Eukaryotic aspartyl protease)	Dou K, Wang Z, Zhang R, Wang N, Fan H, Diao G, Liu Z. Cloning and characteristic analysis of a novel aspartic protease gene Asp55 from Trichoderma asperellum ACCC30536. Microbiol Res. 2014 Dec;169(12):915-23. doi: 10.1016/j.micres.2014.04.006. Epub 2014 May 20. PMID: 24932881. KF029762.1 https://mycocosm.jgi.doe.gov/cgi-bin/dispGeneModel?db=Trias1&id=131288
jgi|Trias1|62792	OG0000916	Core	1	2	2	2	11.6	22.777		12070000	4866100	8468050	0.0163859	Quantified			#N/A	GO:0003755 GO:0006457 KOG:KOG0880 KEGGEC:ec:5.2.1.8 IPRF:ipr002130 IPRF:ipr015891 PFD:pf00160	GO:0006457(BP:protein folding);GO:0000413(BP:protein peptidyl-prolyl isomerization);GO:0016021(CC:integral component of membrane);GO:0003755(MF:peptidyl-prolyl cis-trans isomerase activity)	Cytoplasmic	PF00160(Cyclophilin type peptidyl-prolyl cis-trans isomerase/CLD)
jgi|Trias1|127736	OG0000261	Core	1	4	4	3	16	29.545	10154000	6998600	8181900	8.44483e+06	0.016341	Quantified			#N/A	GO:0019904 KOG:KOG0841 IPRF:ipr000308 PFD:pf00244	GO:0019904(MF:protein domain specific binding)	Cytoplasmic	PF00244(14-3-3 protein)
jgi|Trias1|56409	OG0000536	Core	1	4	4	4	17.2	36.194	8477600	7985100	7682500	8048400	0.0155739	Quantified			#N/A	GO:0003824 GO:0004365 GO:0005488 GO:0006006 GO:0006096 GO:0008152 GO:0008943 GO:0051287 KOG:KOG0657 KEGGEC:ec:1.2.1.12 IPRF:ipr000173 IPRF:ipr006424 IPRF:ipr016040 PFD:pf00044 PFD:pf02800	GO:0055114(BP:oxidation-reduction process);GO:0006006(BP:glucose metabolic process);GO:0006096(BP:glycolytic process);GO:0005737(CC:cytoplasm);GO:0051287(MF:NAD binding);GO:0004365(MF:glyceraldehyde-3-phosphate dehydrogenase (NAD+) (phosphorylating) activity);GO:0050661(MF:NADP binding)	Cytoplasmic	PF02800(Glyceraldehyde 3-phosphate dehydrogenase, C-terminal domain);PF00044(Glyceraldehyde 3-phosphate dehydrogenase, NAD binding domain)
jgi|Trias1|135245	OG0003883	Core	1	1	1	1	1.5	56.97	8001200			8001200	0.0154825	Identified			#N/A	GO:0004335 GO:0005524 GO:0005737 GO:0006012 GO:0008152 GO:0016301 GO:0016310 GO:0016773 GO:0046835 KOG:KOG0631 KEGGEC:ec:2.7.1.6 IPRF:ipr000595 IPRF:ipr000705 IPRF:ipr006203 IPRF:ipr006204 IPRF:ipr006206 IPRF:ipr013750 PFD:pf00288 PFD:pf08544	GO:0046835(BP:carbohydrate phosphorylation);GO:0006012(BP:galactose metabolic process);GO:0005737(CC:cytoplasm);GO:0005524(MF:ATP binding);GO:0004335(MF:galactokinase activity)	Mitochondrial	PF00288(GHMP kinases N terminal domain);PF10509(Galactokinase galactose-binding signature);PF08544(GHMP kinases C terminal)
jgi|Trias1|140277	OG0000034	Core	1	9	9	9	20.3	66.667	2842700	15019000	6079100	7.98027e+06	0.015442	Quantified			#N/A	GO:0005524 TCDB:1.A.33.1.1 KOG:KOG0101 IPRF:ipr001023 IPRF:ipr013126 PFD:pf00012	GO:0005829(CC:cytosol);GO:0005524(MF:ATP binding)	Cytoplasmic	PF00012(Hsp70 protein)
jgi|Trias1|126580_e_gw1.1.2609.1;jgi|Trias1|61279_fgenesh1_kg.13_189_Locus2317v1rpkm57.82	OG0000162	Core	2	1	1	1	3.9	23.522	7809300	11972000	4126400	7.96923e+06	0.0154207	Quantified		CE5	#N/A	GO:0003824 GO:0008152 GO:0016787 CAZY:CE5 IPRF:ipr000675 IPRF:ipr008262 PFD:pf01083	GO:0008152(BP:metabolic process);GO:0016787(MF:hydrolase activity)	Extracellular	PF01083(Cutinase)
jgi|Trias1|33388	OG0000260	Core	1	3	3	3	8.6	44.688		8439700	7365100	7902400	0.0152913	Quantified			#N/A	GO:0003676 GO:0004386 GO:0005524 TCDB:3.A.18.1.1 KOG:KOG0327 KEGGEC:ec:3.6.1.3 IPRF:ipr000629 IPRF:ipr001650 IPRF:ipr011545 IPRF:ipr014001 IPRF:ipr014014 IPRF:ipr014021 PFD:pf00270 PFD:pf00271	GO:0005829(CC:cytosol);GO:0004386(MF:helicase activity);GO:0003676(MF:nucleic acid binding);GO:0005524(MF:ATP binding)	Cytoplasmic	PF00271(Helicase conserved C-terminal domain);PF00270(DEAD/DEAH box helicase)
jgi|Trias1|60897	OG0006521	Core	1	2	2	2	5.1	50.947	3503400	11563000	8550200	7872200	0.0152329	Quantified	protease		#N/A	GO:0004190 GO:0004194 GO:0006508 TCDB:8.A.32.1.1 MERCO:A01.UPA KOG:KOG1339 KEGGEC:ec:3.4.23.41 IPRF:ipr001461 IPRF:ipr001969 IPRF:ipr009007 PFD:pf00026	GO:0006508(BP:proteolysis);GO:0016021(CC:integral component of membrane);GO:0004190(MF:aspartic-type endopeptidase activity)	Extracellular	PF00026(Eukaryotic aspartyl protease)
jgi|Trias1|58549	OG0005142	Core	1	4	4	4	12.3	55.445		9765500	5853800	7809650	0.0151119	Quantified			#N/A	GO:0003993 GO:0016787 GO:0046872 KOG:KOG1378 KEGGEC:ec:3.1.3.2 IPRF:ipr004843 IPRF:ipr008963 PFD:pf00149	GO:0016311(BP:dephosphorylation);GO:0046872(MF:metal ion binding);GO:0003993(MF:acid phosphatase activity)	Extracellular	PF16656(Purple acid Phosphatase, N-terminal domain);PF00149(Calcineurin-like phosphoesterase);PF14008(Iron/zinc purple acid phosphatase-like protein C)
jgi|Trias1|128333	OG0001814	Core	1	1	1	1	3.4	49.212		4007200	11563000	7785100	0.0150644	Quantified			#N/A	GO:0003993 IPRF:ipr000560 PFD:pf00328	GO:0016021(CC:integral component of membrane)	Extracellular
jgi|Trias1|62751	OG0007569	Core	1	2	2	2	6.4	45.609		7223400	8290100	7756750	0.0150095	Quantified			#N/A	GO:0003746 GO:0005853 GO:0006414 KOG:KOG1627 KEGGEC:ec:2.5.1.18 IPRF:ipr001662 IPRF:ipr004045 IPRF:ipr004046 IPRF:ipr010987 IPRF:ipr012336 PFD:pf00043 PFD:pf00647 PFD:pf02798	GO:0006412(BP:translation)	Cytoplasmic	PF00043(Glutathione S-transferase, C-terminal domain);PF00647(Elongation factor 1 gamma, conserved domain);PF02798(Glutathione S-transferase, N-terminal domain)
jgi|Trias1|146141	OG0000675	Dispensible	1	1	1	1	3.4	73.233	6869200		8624500	7746850	0.0149903	Quantified			#N/A	GO:0006118 GO:0016491 IPRF:ipr003819 IPRF:ipr007817 PFD:pf02668 PFD:pf05141	GO:0006457(BP:protein folding);GO:0051259(BP:protein complex oligomerization);GO:0055114(BP:oxidation-reduction process);GO:0016491(MF:oxidoreductase activity);GO:0051087(MF:chaperone binding)		PF05141(Pyoverdine/dityrosine biosynthesis protein);PF02668(Taurine catabolism dioxygenase TauD, TfdA family)
jgi|Trias1|61715	OG0008412	Dispensible	1	1	1	1	7.2	12.931	3504600	724460	18875000	7.70135e+06	0.0149023	Quantified			#N/A	N/A		Cytoplasmic	PF12223(Protein of unknown function (DUF3602))
jgi|Trias1|93201	OG0007246	Core	1	1	1	1	0.4	191.08		12851000	2375700	7613350	0.014732	Quantified			#N/A	GO:0005198 GO:0005488 GO:0005515 GO:0006886 GO:0008565 GO:0016192 GO:0030130 GO:0030132 GO:0065003 KOG:KOG0985 IPRF:ipr000547 IPRF:ipr001473 IPRF:ipr016024 IPRF:ipr016341 PFD:pf00637 PFD:pf01394	GO:0006897(BP:endocytosis);GO:0006886(BP:intracellular protein transport);GO:0030132(CC:clathrin coat of coated pit);GO:0030130(CC:clathrin coat of trans-Golgi network vesicle);GO:0005198(MF:structural molecule activity)	Cytoplasmic	PF13838(Clathrin-H-link);PF01394(Clathrin propeller repeat);PF00637(Region in Clathrin and VPS)
jgi|Trias1|295023	OG0007467	Core	1	1	1	1	5	40.007			7533100	7533100	0.0145767	Identified			#N/A	N/A		Extracellular
jgi|Trias1|57392	OG0000546	Dispensible	1	1	1	1	11.7	13.399		9511200	5525000	7518100	0.0145477	Quantified			#N/A	N/A		Extracellular
jgi|Trias1|150025	OG0006868	Core	1	2	2	2	5.6	37.386		8363100	6588700	7475900	0.014466	Quantified			#N/A	GO:0003824 GO:0005488 GO:0008152 GO:0008270 GO:0016491 KOG:KOG0023 KEGGEC:ec:1.1.1.1 IPRF:ipr002328 IPRF:ipr011032 IPRF:ipr013149 IPRF:ipr013154 IPRF:ipr016040 PFD:pf00107 PFD:pf08240	GO:0055114(BP:oxidation-reduction process);GO:0008270(MF:zinc ion binding);GO:0016491(MF:oxidoreductase activity)	Cytoplasmic	PF00107(Zinc-binding dehydrogenase);PF08240(Alcohol dehydrogenase GroES-like domain)
jgi|Trias1|47958	OG0000040	Core	1	2	2	2	3.5	61.438		7358500		7358500	0.0142389	Identified			#N/A	KOG:KOG4389 MERCO:S09.UPW KEGGEC:ec:3.1.1.1 IPRF:ipr002018 PFD:pf00135	GO:0016787(MF:hydrolase activity)	Extracellular;PlasmaMembrane	PF00135(Carboxylesterase family)
jgi|Trias1|43235	OG0002343	Dispensible	1	1	1	1	1.6	70.844		7315700		7315700	0.0141561	Identified			#N/A	KOG:KOG1216 KEGGEC:ec:3.2.1.18		Extracellular;PlasmaMembrane;Nuclear	PF05730(CFEM domain)
jgi|Trias1|69968	OG0005403	Core	1	3	3	3	6	59.916		6749600	7756500	7253050	0.0140348	Quantified			#N/A	GO:0004351 GO:0006536 GO:0016831 GO:0019752 GO:0030170 KOG:KOG1383 KEGGEC:ec:4.1.1.15 IPRF:ipr002129 IPRF:ipr010107 IPRF:ipr015424 PFD:pf00282	GO:0006536(BP:glutamate metabolic process);GO:0030170(MF:pyridoxal phosphate binding);GO:0004351(MF:glutamate decarboxylase activity)	Cytoplasmic;Mitochondrial;Nuclear	PF00282(Pyridoxal-dependent decarboxylase conserved domain)
jgi|Trias1|425562	OG0005362	Core	1	1	1	1	2.6	42.743	9610500	6468500	5635100	7.23803e+06	0.0140058	Quantified			#N/A	KOG:KOG1216 KEGGEC:ec:6.3.2.-	GO:0016021(CC:integral component of membrane)	Nuclear
jgi|Trias1|145870	OG0006128	Core	1	3	3	3	9.4	47.615		6172800	8248900	7210850	0.0139532	Quantified			#N/A	N/A	GO:0006629(BP:lipid metabolic process);GO:0008081(MF:phosphoric diester hydrolase activity)	Extracellular
jgi|Trias1|83171	OG0006737	Core	1	2	2	2	6	46.883	12197000	2683100	6538300	7.13947e+06	0.013815	Quantified		GH5_dist	#N/A	CAZY:GH5_dist IPRF:ipr017853	GO:0005975(BP:carbohydrate metabolic process);GO:0004553(MF:hydrolase activity, hydrolyzing O-glycosyl compounds)	Extracellular	PF00150(Cellulase (glycosyl hydrolase family 5))
jgi|Trias1|194740	OG0000674	Core	1	2	2	2	5.8	48.976			6987200	6987200	0.0135204	Identified		GH30_7	#N/A	CAZY:GH30_7 KOG:KOG2566 KEGGEC:ec:3.2.1.45 IPRF:ipr017853	GO:0005975(BP:carbohydrate metabolic process);GO:0006665(BP:sphingolipid metabolic process);GO:0004348(MF:glucosylceramidase activity)	Extracellular	PF14587(O-Glycosyl hydrolase family 30);PF17189(Glycosyl hydrolase family 30 beta sandwich domain)
jgi|Trias1|72770	OG0000489	Core	1	1	1	1	1.8	55.742		6756300	7077600	6916950	0.0133845	Quantified			#N/A	TCDB:2.A.1.58.1 KOG:KOG3098 IPRF:ipr011701 IPRF:ipr016196 PFD:pf07690	GO:0055085(BP:transmembrane transport);GO:0016021(CC:integral component of membrane);GO:0005737(CC:cytoplasm)	PlasmaMembrane	PF07690(Major Facilitator Superfamily)
jgi|Trias1|53062	OG0001620	Core	1	4	4	4	18.2	31.643		6088200	7615900	6852050	0.0132589	Quantified			#N/A	GO:0003735 GO:0005622 GO:0005840 GO:0006412 GO:0015935 KOG:KOG0830 IPRF:ipr001865 IPRF:ipr005707 PFD:pf00318	GO:0006412(BP:translation);GO:0000028(BP:ribosomal small subunit assembly);GO:0022627(CC:cytosolic small ribosomal subunit);GO:0003735(MF:structural constituent of ribosome)	Cytoplasmic	PF00318(Ribosomal protein S2);PF16122(40S ribosomal protein SA C-terminus)
jgi|Trias1|25945	OG0004135	Core	1	2	2	2	8.2	47.197		7904600	5658000	6781300	0.013122	Quantified			#N/A	GO:0003824 GO:0005488 GO:0008152 GO:0016616 GO:0048037 GO:0051287 KOG:KOG0069 KEGGEC:ec:1.2.1.2 IPRF:ipr006139 IPRF:ipr006140 IPRF:ipr016040 PFD:pf00389 PFD:pf02826	GO:0055114(BP:oxidation-reduction process);GO:0042183(BP:formate catabolic process);GO:0005829(CC:cytosol);GO:0051287(MF:NAD binding);GO:0008863(MF:formate dehydrogenase (NAD+) activity);GO:0016616(MF:oxidoreductase activity, acting on the CH-OH group of donors, NAD or NADP as acceptor)	Mitochondrial	PF02826(D-isomer specific 2-hydroxyacid dehydrogenase, NAD binding domain);PF00389(D-isomer specific 2-hydroxyacid dehydrogenase, catalytic domain)
jgi|Trias1|53680_fgenesh1_kg.1_941_Locus38v1rpkm1870.14;jgi|Trias1|143914_e_gw1.9.1364.1	OG0000380	Core	2	4	4	4	14.3	33.892	3380700	4125800	12264000	6.59017e+06	0.0127521	Quantified			#N/A	GO:0005215 GO:0005488 GO:0005743 GO:0006810 GO:0016020 TCDB:2.A.29.1.7 KOG:KOG0749 IPRF:ipr001993 IPRF:ipr002067 IPRF:ipr002113 PFD:pf00153	GO:0055085(BP:transmembrane transport);GO:0005743(CC:mitochondrial inner membrane);GO:0016021(CC:integral component of membrane);GO:0005215(MF:transporter activity)	PlasmaMembrane;Mitochondrial	PF00153(Mitochondrial carrier protein)
jgi|Trias1|205655	OG0008966	Dispensible	1	2	2	2	3.5	65.21	5844400	8071500	5682300	6.53273e+06	0.012641	Quantified		AA3_2	#N/A	GO:0006066 GO:0016614 GO:0050660 CAZY:AA3_2 KOG:KOG1238 KEGGEC:ec:1.1.99.1 IPRF:ipr000172 IPRF:ipr007867 IPRF:ipr012132 PFD:pf00732 PFD:pf05199	GO:0055114(BP:oxidation-reduction process);GO:0050660(MF:flavin adenine dinucleotide binding);GO:0016614(MF:oxidoreductase activity, acting on CH-OH group of donors)	Extracellular	PF05199(GMC oxidoreductase);PF00732(GMC oxidoreductase)
jgi|Trias1|429941	OG0012800	Unique	1	2	2	2	14.7	13.276		6497100		6497100	0.012572	Identified			#N/A	N/A		Extracellular
jgi|Trias1|152105	OG0007322	Core	1	7	7	7	12.4	78.579	5504900	8054400	5569500	6.37627e+06	0.0123382	Quantified			#N/A	GO:0005524 GO:0006457 GO:0051082 KOG:KOG0019 IPRF:ipr001404 IPRF:ipr003594 PFD:pf00183 PFD:pf02518	GO:0006457(BP:protein folding);GO:0006950(BP:response to stress);GO:0055085(BP:transmembrane transport);GO:0016021(CC:integral component of membrane);GO:0042626(MF:ATPase activity, coupled to transmembrane movement of substances);GO:0005524(MF:ATP binding);GO:0051082(MF:unfolded protein binding)	Cytoplasmic	PF00183(Hsp90 protein);PF02518(Histidine kinase-, DNA gyrase B-, and HSP90-like ATPase)
jgi|Trias1|59705	OG0005807	Core	1	7	7	7	15.8	59.502	5110300	5969500	8015100	6.36497e+06	0.0123164	Quantified			#N/A	GO:0015078 GO:0015986 GO:0016469 GO:0042626 GO:0046933 GO:0046961 TCDB:3.A.2.1.3 KOG:KOG1353 KEGGEC:ec:3.6.3.14 IPRF:ipr000194 IPRF:ipr000793 IPRF:ipr004100 IPRF:ipr005294 PFD:pf00006 PFD:pf00306 PFD:pf02874	GO:0015991(BP:ATP hydrolysis coupled proton transport);GO:0015986(BP:ATP synthesis coupled proton transport);GO:0045261(CC:proton-transporting ATP synthase complex, catalytic core F(1));GO:0046961(MF:proton-transporting ATPase activity, rotational mechanism);GO:0046933(MF:proton-transporting ATP synthase activity, rotational mechanism);GO:0005524(MF:ATP binding)	Mitochondrial	PF00006(ATP synthase alpha/beta family, nucleotide-binding domain);PF02874(ATP synthase alpha/beta family, beta-barrel domain);PF00306(ATP synthase alpha/beta chain, C terminal domain)
jgi|Trias1|149342	OG0006689	Core	1	2	2	2	8.5	38.907		6352600		6352600	0.0122924	Identified			#N/A	N/A	GO:0016853(MF:isomerase activity)	Extracellular	PF10282(Lactonase, 7-bladed beta-propeller)
jgi|Trias1|61207	OG0006703	Core	1	1	1	1	1.6	71.555	3417400	9162600		6290000	0.0121713	Quantified			#N/A	GO:0000166 GO:0004812 GO:0004819 GO:0005524 GO:0005737 GO:0006412 GO:0006418 GO:0006424 GO:0006425 KOG:KOG1148 KEGGEC:ec:6.1.1.18 IPRF:ipr000924 IPRF:ipr001412 IPRF:ipr004514 IPRF:ipr011035 PFD:pf00749 PFD:pf03950	GO:0006425(BP:glutaminyl-tRNA aminoacylation);GO:0005737(CC:cytoplasm);GO:0004819(MF:glutamine-tRNA ligase activity);GO:0005524(MF:ATP binding)	Cytoplasmic	PF03950(tRNA synthetases class I (E and Q), anti-codon binding domain);PF00749(tRNA synthetases class I (E and Q), catalytic domain)
jgi|Trias1|143976	OG0000567	Core	1	1	1	1	2.4	66.807	17577000	529240	692560	6.26627e+06	0.0121254	Quantified			#N/A	GO:0006118 GO:0010181 GO:0016491 IPRF:ipr001433 IPRF:ipr009002 IPRF:ipr011576 PFD:pf00175 PFD:pf01243	GO:0055114(BP:oxidation-reduction process);GO:0016491(MF:oxidoreductase activity);GO:0010181(MF:FMN binding)	Cytoplasmic;Mitochondrial
jgi|Trias1|30066	OG0006516	Core	1	1	1	1	3.4	34.52		6179300		6179300	0.0119571	Identified			#N/A	N/A		Extracellular	PF09792(Ubiquitin 3 binding protein But2 C-terminal domain)
jgi|Trias1|139661	OG0004641	Core	1	1	1	1	15.3	16.694			6153700	6153700	0.0119076	Identified			#N/A	GO:0003735 GO:0005622 GO:0005840 GO:0006412 KOG:KOG0187 IPRF:ipr001210 PFD:pf00833	GO:0006412(BP:translation);GO:0000028(BP:ribosomal small subunit assembly);GO:0022627(CC:cytosolic small ribosomal subunit);GO:0003735(MF:structural constituent of ribosome)	Nuclear	PF00833(Ribosomal S17)
jgi|Trias1|42728	OG0002033	Core	1	3	3	3	16	23.648		5885100	6258700	6071900	0.0117493	Quantified			#N/A	GO:0003735 GO:0005622 GO:0005840 GO:0006412 GO:0015935 KOG:KOG3291 IPRF:ipr000235 IPRF:ipr005716 PFD:pf00177	GO:0006412(BP:translation);GO:0015935(CC:small ribosomal subunit);GO:0003735(MF:structural constituent of ribosome);GO:0003723(MF:RNA binding)	Cytoplasmic;Mitochondrial;Nuclear	PF00177(Ribosomal protein S7p/S5e)
jgi|Trias1|56424	OG0003788	Core	1	2	2	2	12.7	18.668		5900700	5921500	5911100	0.0114381	Quantified			#N/A	KOG:KOG3344 IPRF:ipr005326 PFD:pf03501	GO:0005840(CC:ribosome)	Nuclear	PF03501(Plectin/S10 domain)
jgi|Trias1|58653	OG0005215	Core	1	1	1	1	1.3	86.72	5879300			5879300	0.0113766	Identified			#N/A	KOG:KOG1938		Nuclear	PF12739(ER-Golgi trafficking TRAPP I complex 85 kDa subunit)
jgi|Trias1|60347	OG0010011	Dispensible	1	1	1	1	13.8	6.4987		5773500		5773500	0.0111719	Identified			#N/A	N/A		Extracellular
jgi|Trias1|57280	OG0000042	Core	1	4	4	4	9.5	61.737	4537500	5951900	6681700	5723700	0.0110755	Quantified			#N/A	GO:0003824 GO:0016491 GO:0050660 KOG:KOG1231 IPRF:ipr006094 IPRF:ipr012951 IPRF:ipr016166 PFD:pf01565 PFD:pf08031	GO:0055114(BP:oxidation-reduction process);GO:0050660(MF:flavin adenine dinucleotide binding);GO:0016614(MF:oxidoreductase activity, acting on CH-OH group of donors)	Extracellular	PF08031(Berberine and berberine like);PF01565(FAD binding domain)
jgi|Trias1|53918	OG0000381	Core	1	1	1	1	4.9	34.826	5989200		5354200	5671700	0.0109749	Quantified		GH62	#N/A	CAZY:GH62 IPRF:ipr005193 PFD:pf03664	GO:0046373(BP:L-arabinose metabolic process);GO:0046556(MF:alpha-L-arabinofuranosidase activity)	Extracellular	PF03664(Glycosyl hydrolase family 62)
jgi|Trias1|169917	OG0005349	Core	1	2	2	2	3	77.672		5667100		5667100	0.010966	Identified			#N/A	GO:0003824 GO:0008152 TCDB:4.C.1.1.4 KOG:KOG1256 KEGGEC:ec:6.2.1.3 IPRF:ipr000873 PFD:pf00501	GO:0008152(BP:metabolic process);GO:0003824(MF:catalytic activity)	Mitochondrial	PF00501(AMP-binding enzyme)
jgi|Trias1|148598	OG0001316	Core	1	1	1	1	7.4	30.923		5597500		5597500	0.0108313	Identified			#N/A	N/A		Extracellular
jgi|Trias1|282049	OG0007232	Core	1	2	2	2	4.3	85.085		5587900		5587900	0.0108127	Identified			#N/A	KOG:KOG4701 KEGGEC:ec:3.2.1.18	GO:0016021(CC:integral component of membrane)	Nuclear
jgi|Trias1|137007	OG0000308	Core	1	3	3	3	4.4	96.091		5643800	5461400	5552600	0.0107444	Quantified		GH3	ß-1,4-glucosidase	GO:0004553 GO:0005975 CAZY:GH3 KEGGEC:ec:3.2.1.21 IPRF:ipr001764 IPRF:ipr002772 IPRF:ipr017853 PFD:pf00933 PFD:pf01915	GO:0030245(BP:cellulose catabolic process);GO:0008422(MF:beta-glucosidase activity);GO:0102483(MF:scopolin beta-glucosidase activity)	Extracellular	PF01915(Glycosyl hydrolase family 3 C-terminal domain);PF00933(Glycosyl hydrolase family 3 N terminal domain);PF14310(Fibronectin type III-like domain)
jgi|Trias1|454642	OG0008397	Dispensible	1	1	1	1	9.1	26.425	4022400	8352700	4208800	5.52797e+06	0.0106968	Quantified			#N/A	GO:0016020 TCDB:2.A.96.2.1 IPRF:ipr000791	GO:0016021(CC:integral component of membrane)	PlasmaMembrane	PF01184(GPR1/FUN34/yaaH family)
jgi|Trias1|176963	OG0007028	Core	1	2	2	2	5.7	54.437		8489200	2480500	5484850	0.0106133	Quantified			#N/A	GO:0005783 GO:0016853 GO:0045454 KOG:KOG0190 KEGGEC:ec:5.3.4.1 IPRF:ipr005788 IPRF:ipr005792 IPRF:ipr006662 IPRF:ipr012336 IPRF:ipr013766 PFD:pf00085	GO:0045454(BP:cell redox homeostasis);GO:0005783(CC:endoplasmic reticulum);GO:0003756(MF:protein disulfide isomerase activity)	ER	PF13848(Thioredoxin-like domain);PF00085(Thioredoxin)
jgi|Trias1|30912	OG0000261	Core	1	3	2	2	12.9	30.422		4452000	6290900	5371450	0.0103939	Quantified			#N/A	GO:0019904 KOG:KOG0841 IPRF:ipr000308 PFD:pf00244	GO:0055114(BP:oxidation-reduction process);GO:0004497(MF:monooxygenase activity);GO:0019904(MF:protein domain specific binding)	Cytoplasmic	PF00244(14-3-3 protein)
jgi|Trias1|42386	OG0000212	Core	1	1	1	1	6.7	35.696	5326400			5326400	0.0103067	Identified			#N/A	GO:0016491 KOG:KOG1575 KEGGEC:ec:1.1.1.65 IPRF:ipr001395 PFD:pf00248		Cytoplasmic;Mitochondrial	PF00248(Aldo/keto reductase family)
jgi|Trias1|25983	OG0004157	Core	1	1	1	1	7	26.526		3367500	7049200	5208350	0.0100783	Quantified			#N/A	GO:0004550 GO:0005524 GO:0006183 GO:0006228 GO:0006241 KOG:KOG0888 KEGGEC:ec:2.7.4.6 IPRF:ipr001564 PFD:pf00334	GO:0006241(BP:CTP biosynthetic process);GO:0006165(BP:nucleoside diphosphate phosphorylation);GO:0006183(BP:GTP biosynthetic process);GO:0006228(BP:UTP biosynthetic process);GO:0016021(CC:integral component of membrane);GO:0005739(CC:mitochondrion);GO:0000166(MF:nucleotide binding);GO:0004550(MF:nucleoside diphosphate kinase activity)		PF00334(Nucleoside diphosphate kinase)
jgi|Trias1|62031	OG0007206	Core	1	1	1	1	4.9	32.517			5062300	5062300	0.00979567	Identified			#N/A	N/A	GO:0016021(CC:integral component of membrane)	Mitochondrial
jgi|Trias1|86984	OG0008720	Dispensible	1	1	1	1	2.1	47.726	4924900			4924900	0.0095298	Identified			#N/A	KOG:KOG0494		Nuclear
jgi|Trias1|59981	OG0005976	Core	1	1	1	1	2	52.494	4060800	6067800	4552200	4893600	0.00946924	Quantified	protease		#N/A	GO:0004190 GO:0004194 GO:0006508 KOG:KOG1339 MERCO:U52.UPW KEGGEC:ec:3.4.23.18 IPRF:ipr001461 IPRF:ipr001969 IPRF:ipr009007 PFD:pf00026	GO:0006508(BP:proteolysis);GO:0004190(MF:aspartic-type endopeptidase activity)	Extracellular	PF00026(Eukaryotic aspartyl protease)
jgi|Trias1|135058	OG0003641	Core	1	1	1	1	4.7	28.958		6152400	3615900	4884150	0.00945095	Quantified			#N/A	N/A	GO:0016020(CC:membrane)	Extracellular
jgi|Trias1|80518	OG0005136	Core	1	3	3	3	3.9	116.97		4859400		4859400	0.00940306	Identified			#N/A	GO:0003824 GO:0005488 GO:0008152 KOG:KOG4849 IPRF:ipr016040		Nuclear
jgi|Trias1|22393	OG0001650	Core	1	4	4	4	9.2	60.415		4677300		4677300	0.00905069	Identified			#N/A	GO:0003824 GO:0004451 GO:0008152 GO:0019752 KOG:KOG1260 KEGGEC:ec:4.1.3.1 IPRF:ipr000918 IPRF:ipr006254 IPRF:ipr015809 IPRF:ipr015813 PFD:pf00463	GO:0019752(BP:carboxylic acid metabolic process);GO:0004451(MF:isocitrate lyase activity)	Peroxisomal	PF00463(Isocitrate lyase family)
jgi|Trias1|65015	OG0002439	Core	1	1	1	1	1.9	108.41		5004500	4348200	4676350	0.00904885	Quantified			#N/A	GO:0003723 KOG:KOG2208 IPRF:ipr004087 IPRF:ipr004088 PFD:pf00013	GO:0003723(MF:RNA binding)	Nuclear	PF00013(KH domain)
jgi|Trias1|196606	OG0005614	Core	1	1	1	1	3.6	30.417	10077000	2326500	1515600	4639700	0.00897793	Quantified			#N/A	GO:0008152 GO:0008168 KOG:KOG1541 KEGGEC:ec:2.1.1.- IPRF:ipr013216 PFD:pf08241	GO:0000282(BP:cellular bud site selection);GO:0000056(BP:ribosomal small subunit export from nucleus);GO:0000447(BP:endonucleolytic cleavage in ITS1 to separate SSU-rRNA from 5.8S rRNA and LSU-rRNA from tricistronic rRNA transcript (SSU-rRNA, 5.8S rRNA, LSU-rRNA));GO:0070476(BP:rRNA (guanine-N7)-methylation);GO:0005730(CC:nucleolus);GO:0005737(CC:cytoplasm);GO:0016435(MF:rRNA (guanine) methyltran…	Mitochondrial;Nuclear	PF08241(Methyltransferase domain);PF12589(Methyltransferase involved in Williams-Beuren syndrome)
jgi|Trias1|47614	OG0005153	Core	1	1	1	1	4	42.044		4586800		4586800	0.00887557	Identified			#N/A	GO:0003824 GO:0008152 KOG:KOG4754 IPRF:ipr001345 IPRF:ipr013078 PFD:pf00300		Extracellular	PF00300(Histidine phosphatase superfamily (branch 1))
jgi|Trias1|84972	OG0007710	Core	1	2	2	2	4.9	49.384	4165400	6948400	2358000	4490600	0.00868942	Quantified		GH6	cellobiohydrolyase	GO:0004553 GO:0005576 GO:0005975 GO:0030248 CAZY:CBM1 CAZY:GH6 KOG:KOG4157 IPRF:ipr000254 IPRF:ipr001524 IPRF:ipr016288 PFD:pf00734 PFD:pf01341	GO:0030245(BP:cellulose catabolic process);GO:0005576(CC:extracellular region);GO:0042802(MF:identical protein binding);GO:0004553(MF:hydrolase activity, hydrolyzing O-glycosyl compounds);GO:0030248(MF:cellulose binding)	Extracellular	PF01341(Glycosyl hydrolases family 6);PF00734(Fungal cellulose binding domain)
jgi|Trias1|150764	OG0007203	Core	1	1	1	1	6.9	34.683			4358900	4358900	0.00843458	Identified			#N/A	GO:0005739 GO:0065003 KOG:KOG3281 IPRF:ipr010591 PFD:pf06644	GO:0005739(CC:mitochondrion);GO:0006461(NA:NA)	Cytoplasmic;Mitochondrial	PF06644(ATP11 protein)
jgi|Trias1|328785	OG0007592	Core	1	1	1	1	3.6	25.247		4623700	4060000	4341850	0.00840159	Quantified			#N/A	GO:0003735 GO:0005622 GO:0005840 GO:0006412 KOG:KOG0867 KEGGEC:ec:2.5.1.18 IPRF:ipr000589 IPRF:ipr004045 IPRF:ipr004046 IPRF:ipr010987 IPRF:ipr012336 PFD:pf00043 PFD:pf02798		Cytoplasmic	PF00043(Glutathione S-transferase, C-terminal domain);PF13417(Glutathione S-transferase, N-terminal domain)
jgi|Trias1|399121	OG0004561	Core	1	2	2	2	26	13.857		4074300	4408000	4241150	0.00820673	Quantified			#N/A	N/A	GO:0016021(CC:integral component of membrane)	Mitochondrial
jgi|Trias1|82070	OG0006099	Core	1	1	1	1	0.8	202.77		4188000		4188000	0.00810388	Identified			#N/A	GO:0003994 GO:0006099 GO:0008152 GO:0051539 KOG:KOG0453 KEGGEC:ec:4.2.1.3 IPRF:ipr000573 IPRF:ipr001030 IPRF:ipr006248 IPRF:ipr015928 PFD:pf00330 PFD:pf00694	GO:0008152(BP:metabolic process);GO:0044424(CC:intracellular part)	Cytoplasmic	PF00330(Aconitase family (aconitate hydratase));PF00694(Aconitase C-terminal domain);PF07575(Nup85 Nucleoporin)
jgi|Trias1|30682	OG0006852	Core	1	1	1	1	9.5	22.196	4179300			4179300	0.00808705	Identified			#N/A	GO:0003924 GO:0005515 GO:0005524 GO:0005525 GO:0005622 GO:0006355 GO:0006886 GO:0006913 GO:0007165 GO:0007264 GO:0008134 GO:0015031 TCDB:9.A.50.1.1 KOG:KOG0084 IPRF:ipr001806 IPRF:ipr002041 IPRF:ipr002078 IPRF:ipr003577 IPRF:ipr003578 IPRF:ipr003579 IPRF:ipr005225 IPRF:ipr013753 PFD:pf00071	GO:0034498(BP:early endosome to Golgi transport);GO:0016236(BP:macroautophagy);GO:0032456(BP:endocytic recycling);GO:0032258(BP:protein localization by the Cvt pathway);GO:0048194(BP:Golgi vesicle budding);GO:1990261(BP:pre-mRNA catabolic process);GO:0007264(BP:small GTPase mediated signal transduction);GO:0035494(BP:SNARE complex disassembly);GO:0070317(BP:negative regulation of G0 to G1 transit…	Extracellular	PF00071(Ras family)
jgi|Trias1|203826	OG0007360	Core	1	3	3	3	15.1	20.705		4116700	4223200	4169950	0.00806896	Quantified			#N/A	GO:0003735 GO:0005622 GO:0005840 GO:0006412 GO:0015934 KOG:KOG3353 IPRF:ipr001063 IPRF:ipr005721 PFD:pf00237	GO:0006412(BP:translation);GO:0015934(CC:large ribosomal subunit);GO:0003735(MF:structural constituent of ribosome)	Mitochondrial	PF00237(Ribosomal protein L22p/L17e)
jgi|Trias1|144539	OG0005637	Core	1	2	2	2	9.4	25.288		4022600	4182900	4102750	0.00793892	Quantified			#N/A	GO:0006118 GO:0008121 GO:0016020 GO:0016491 TCDB:1.A.24.1.1 KOG:KOG1671 KEGGEC:ec:1.10.2.2 IPRF:ipr004192 IPRF:ipr005805 IPRF:ipr005806 IPRF:ipr006317 PFD:pf00355 PFD:pf02921	GO:1902600(BP:proton transmembrane transport);GO:0006122(BP:mitochondrial electron transport, ubiquinol to cytochrome c);GO:0009060(BP:aerobic respiration);GO:0005750(CC:mitochondrial respiratory chain complex III);GO:0008121(MF:ubiquinol-cytochrome-c reductase activity);GO:0051537(MF:2 iron, 2 sulfur cluster binding);GO:0046872(MF:metal ion binding)		PF00355(Rieske [2Fe-2S] domain);PF02921(Ubiquinol cytochrome reductase transmembrane region)
jgi|Trias1|63236	OG0007776	Dispensible	1	1	1	1	1.8	55.582		3864400	4330000	4097200	0.00792818	Quantified			#N/A	GO:0005215 GO:0006810 GO:0016021 TCDB:2.A.1.14.4 KOG:KOG2533 IPRF:ipr007114 IPRF:ipr011701 IPRF:ipr016196 PFD:pf07690	GO:0055085(BP:transmembrane transport);GO:0016021(CC:integral component of membrane)	PlasmaMembrane	PF07690(Major Facilitator Superfamily)
jgi|Trias1|146264	OG0000357	Core	1	2	2	2	9.6	52.114	2907300	4500400	4713100	4.04027e+06	0.00781802	Quantified		GH30_3	#N/A	GO:0004348 GO:0005764 GO:0006665 GO:0007040 CAZY:GH30_3 KOG:KOG2566 KEGGEC:ec:3.2.1.45 IPRF:ipr001139 IPRF:ipr017853 PFD:pf02055	GO:0006665(BP:sphingolipid metabolic process);GO:0005976(BP:polysaccharide metabolic process);GO:0005615(CC:extracellular space);GO:0046557(MF:glucan endo-1,6-beta-glucosidase activity);GO:0004348(MF:glucosylceramidase activity)	Extracellular	PF02055(Glycosyl hydrolase family 30 TIM-barrel domain);PF17189(Glycosyl hydrolase family 30 beta sandwich domain)
jgi|Trias1|148087	OG0006626	Core	1	2	2	2	11.4	25.231		1944600	6082800	4013700	0.00776661	Quantified			#N/A	GO:0003755 GO:0006457 KOG:KOG0865 KEGGEC:ec:5.2.1.8 IPRF:ipr002130 IPRF:ipr015891 PFD:pf00160	GO:0006457(BP:protein folding);GO:0000413(BP:protein peptidyl-prolyl isomerization);GO:0003755(MF:peptidyl-prolyl cis-trans isomerase activity)		PF00160(Cyclophilin type peptidyl-prolyl cis-trans isomerase/CLD)
jgi|Trias1|80694	OG0000034	Core	1	7	6	6	13	70.997		4687500	3309100	3998300	0.00773681	Quantified			#N/A	GO:0005524 TCDB:1.A.33.1.3 KOG:KOG0101 IPRF:ipr001023 IPRF:ipr013126 PFD:pf00012	GO:0005524(MF:ATP binding)	Cytoplasmic	PF00012(Hsp70 protein)
jgi|Trias1|69333	OG0000027	Core	1	1	1	1	2.7	47.795		2776000	4992800	3884400	0.00751641	Quantified		GH76	#N/A	GO:0003824 CAZY:GH76 KEGGEC:ec:3.2.1.101 IPRF:ipr005198 IPRF:ipr008928 IPRF:ipr014480 PFD:pf03663	GO:0003824(MF:catalytic activity)	Extracellular	PF03663(Glycosyl hydrolase family 76)
jgi|Trias1|68620	OG0001168	Core	1	1	1	1	1.9	64.904		3831900		3831900	0.00741482	Identified		AA1_3	#N/A	GO:0005507 GO:0016491 TCDB:9.A.10.1.7 CAZY:AA1_3 KOG:KOG1263 KEGGEC:ec:1.10.3.2 IPRF:ipr001117 IPRF:ipr002355 IPRF:ipr008972 IPRF:ipr011706 IPRF:ipr011707 PFD:pf00394 PFD:pf07731 PFD:pf07732	GO:0055114(BP:oxidation-reduction process);GO:0016491(MF:oxidoreductase activity);GO:0005507(MF:copper ion binding)	Extracellular	PF00394(Multicopper oxidase);PF07732(Multicopper oxidase);PF07731(Multicopper oxidase)
jgi|Trias1|55799	OG0000395	Core	1	2	2	2	3.3	85.669		5094700	2474300	3784500	0.0073231	Quantified			#N/A	GO:0003994 GO:0006099 GO:0008152 GO:0051539 KOG:KOG0453 KEGGEC:ec:4.2.1.3 IPRF:ipr000573 IPRF:ipr001030 IPRF:ipr006248 IPRF:ipr015928 PFD:pf00330 PFD:pf00694	GO:0006099(BP:tricarboxylic acid cycle);GO:0000002(BP:mitochondrial genome maintenance);GO:0005829(CC:cytosol);GO:0042645(CC:mitochondrial nucleoid);GO:0046872(MF:metal ion binding);GO:0003697(MF:single-stranded DNA binding);GO:0051539(MF:4 iron, 4 sulfur cluster binding);GO:0003994(MF:aconitate hydratase activity);GO:0003690(MF:double-stranded DNA binding)	Mitochondrial	PF00694(Aconitase C-terminal domain);PF00330(Aconitase family (aconitate hydratase))
jgi|Trias1|78773	OG0004020	Core	1	2	2	2	6	40.176		3784400		3784400	0.00732291	Identified			#N/A	GO:0005783 GO:0016853 GO:0045454 KOG:KOG0191 KEGGEC:ec:5.3.4.1 IPRF:ipr005788 IPRF:ipr006662 IPRF:ipr011679 IPRF:ipr012336 IPRF:ipr013766 PFD:pf00085 PFD:pf07749	GO:0045454(BP:cell redox homeostasis);GO:0005783(CC:endoplasmic reticulum);GO:0016853(MF:isomerase activity)	ER	PF07749(Endoplasmic reticulum protein ERp29, C-terminal domain);PF00085(Thioredoxin)
jgi|Trias1|42670	OG0001987	Core	1	4	4	4	3.3	166.55		3719600		3719600	0.00719752	Identified			#N/A	KOG:KOG1012 IPRF:ipr000008 IPRF:ipr008973 IPRF:ipr017147 PFD:pf00168	GO:0016021(CC:integral component of membrane)	Cytoplasmic;Nuclear	PF00168(C2 domain)
jgi|Trias1|146486	OG0000343	Core	1	2	2	2	2	110.73		3309100	4129600	3719350	0.00719703	Quantified			#N/A	GO:0003824 GO:0005524 GO:0006810 GO:0006812 GO:0008152 GO:0015662 GO:0016020 GO:0016021 GO:0016887 GO:0042626 GO:1902600 TCDB:3.A.3.3.6 KOG:KOG0205 KEGGEC:ec:3.6.3.6 IPRF:ipr000695 IPRF:ipr001757 IPRF:ipr004014 IPRF:ipr005834 IPRF:ipr006534 IPRF:ipr008250 PFD:pf00122 PFD:pf00690 PFD:pf00702	GO:0006754(BP:ATP biosynthetic process);GO:1902600(BP:proton transmembrane transport);GO:0016021(CC:integral component of membrane);GO:0008553(MF:proton-exporting ATPase activity, phosphorylative mechanism);GO:0046872(MF:metal ion binding);GO:0005524(MF:ATP binding)	PlasmaMembrane	PF00702(haloacid dehalogenase-like hydrolase);PF00690(Cation transporter/ATPase, N-terminus);PF00122(E1-E2 ATPase)
jgi|Trias1|22648	OG0000213	Core	1	1	1	1	2	50.41	3717700			3717700	0.00719384	Identified			#N/A	GO:0003924 GO:0005198 GO:0005525 GO:0005874 GO:0007017 GO:0007018 GO:0032991 GO:0051258 KOG:KOG1376 IPRF:ipr000217 IPRF:ipr002452 IPRF:ipr003008 IPRF:ipr008280 PFD:pf00091 PFD:pf03953	GO:0007017(BP:microtubule-based process);GO:0005737(CC:cytoplasm);GO:0005874(CC:microtubule);GO:0005200(MF:structural constituent of cytoskeleton);GO:0005525(MF:GTP binding);GO:0003924(MF:GTPase activity)	Cytoplasmic	PF03953(Tubulin C-terminal domain);PF00091(Tubulin/FtsZ family, GTPase domain)
jgi|Trias1|54184	OG0000032	Core	1	1	1	1	26.8	9.7452	2411600	5018100		3714850	0.00718833	Quantified			#N/A	GO:0005576 GO:0005618 GO:0007154 IPRF:ipr010636 PFD:pf06766	GO:0005576(CC:extracellular region);GO:0005618(CC:cell wall)	Extracellular	PF06766(Fungal hydrophobin)
jgi|Trias1|157368	OG0001995	Core	1	2	2	2	14.7	17.885	2309400	4574400	4227700	3.70383e+06	0.00716701	Quantified			#N/A	GO:0003676 GO:0003723 GO:0003735 GO:0005622 GO:0005840 GO:0006412 KOG:KOG3311 IPRF:ipr001892 IPRF:ipr010979 PFD:pf00416	GO:0006412(BP:translation);GO:0005840(CC:ribosome);GO:0003735(MF:structural constituent of ribosome);GO:0003723(MF:RNA binding)	Cytoplasmic;Mitochondrial;Nuclear	PF00416(Ribosomal protein S13/S18)
jgi|Trias1|185762	OG0000106	Core	1	1	1	1	0.9	104.71	3176600	3369200	4549700	3698500	0.00715669	Quantified		GH2	#N/A	GO:0004553 GO:0005975 CAZY:GH2 KOG:KOG2230 KEGGEC:ec:3.2.1.25 IPRF:ipr006102 IPRF:ipr008979 IPRF:ipr017853	GO:0005975(BP:carbohydrate metabolic process);GO:0004553(MF:hydrolase activity, hydrolyzing O-glycosyl compounds)	PlasmaMembrane;Lysosomal	PF00703(Glycosyl hydrolases family 2)
jgi|Trias1|50229	OG0006572	Core	1	3	3	3	15.6	28.591		3800900	3432300	3616600	0.00699821	Quantified			#N/A	GO:0003723 GO:0003735 GO:0005622 GO:0005840 GO:0006412 GO:0015935 KOG:KOG0877 IPRF:ipr005324 IPRF:ipr005711 IPRF:ipr013810 PFD:pf00333 PFD:pf03719	GO:0006407(BP:rRNA export from nucleus);GO:0045903(BP:positive regulation of translational fidelity);GO:0022627(CC:cytosolic small ribosomal subunit);GO:0032040(CC:small-subunit processome);GO:0003735(MF:structural constituent of ribosome);GO:0070181(MF:small ribosomal subunit rRNA binding)	Cytoplasmic;Mitochondrial;Nuclear	PF00333(Ribosomal protein S5, N-terminal domain);PF03719(Ribosomal protein S5, C-terminal domain)
jgi|Trias1|30476	OG0006750	Core	1	1	1	1	8.7	21.641		2352100	4851200	3601650	0.00696928	Quantified			#N/A	GO:0003924 GO:0005515 GO:0005525 GO:0005622 GO:0006886 GO:0006913 GO:0007165 GO:0007264 GO:0015031 TCDB:9.A.50.1.1 KOG:KOG0393 IPRF:ipr001806 IPRF:ipr002041 IPRF:ipr003577 IPRF:ipr003578 IPRF:ipr003579 IPRF:ipr005225 IPRF:ipr013753 PFD:pf00071	GO:1903338(BP:regulation of cell wall organization or biogenesis);GO:0032879(BP:regulation of localization);GO:0007264(BP:small GTPase mediated signal transduction);GO:0048522(BP:positive regulation of cellular process);GO:0071852(BP:fungal-type cell wall organization or biogenesis);GO:0051128(BP:regulation of cellular component organization);GO:0030427(CC:site of polarized growth);GO:0043231(CC:…	Cytoplasmic	PF00071(Ras family)
jgi|Trias1|65246	OG0002576	Core	1	1	1	1	5	15.976		3592900		3592900	0.00695235	Identified			#N/A	GO:0003779 GO:0005622 GO:0008083 KOG:KOG1736 IPRF:ipr002108 IPRF:ipr011171 PFD:pf00241	GO:0034316(BP:negative regulation of Arp2/3 complex-mediated actin nucleation);GO:0043229(CC:intracellular organelle);GO:0044444(CC:cytoplasmic part);GO:0003779(MF:actin binding);GO:0071933(MF:Arp2/3 complex binding)	Mitochondrial	PF00241(Cofilin/tropomyosin-type actin-binding protein)
jgi|Trias1|299269	OG0012008	Unique	1	1	1	1	13.5	7.9473		3572500		3572500	0.00691288	Identified			#N/A	N/A		Extracellular
jgi|Trias1|183709	OG0002227	Core	1	1	1	1	1.9	74.384	2154900	3896500	4278400	3.44327e+06	0.00666281	Quantified		GH20	#N/A	GO:0004563 GO:0005975 CAZY:GH20 IPRF:ipr001540 IPRF:ipr008985 IPRF:ipr015883 IPRF:ipr017853 PFD:pf00728	GO:0005975(BP:carbohydrate metabolic process);GO:0004563(MF:beta-N-acetylhexosaminidase activity)	Extracellular	PF02838(Glycosyl hydrolase family 20, domain 2);PF00728(Glycosyl hydrolase family 20, catalytic domain)
jgi|Trias1|200163	OG0006474	Core	1	2	2	2	1.8	117.2		2408800	4475800	3442300	0.00666093	Quantified			#N/A	GO:0005515 GO:0016209 GO:0016491 KOG:KOG0854 IPRF:ipr000866 IPRF:ipr006652 IPRF:ipr011043 IPRF:ipr011333 IPRF:ipr011498 IPRF:ipr012336 PFD:pf00578 PFD:pf01344 PFD:pf07646	GO:0098869(BP:cellular oxidant detoxification);GO:0000747(BP:conjugation with cellular fusion);GO:0050789(BP:regulation of biological process);GO:0055114(BP:oxidation-reduction process);GO:0051920(MF:peroxiredoxin activity)	PlasmaMembrane	PF10417(C-terminal domain of 1-Cys peroxiredoxin);PF00578(AhpC/TSA family);PF13415(Galactose oxidase, central domain)
jgi|Trias1|64257	OG0002045	Core	1	1	1	1	6.8	38.223		3386400		3386400	0.00655277	Identified			#N/A	GO:0005515 GO:0005525 GO:0007049 GO:0031105 KOG:KOG1547 IPRF:ipr000038 IPRF:ipr016491 PFD:pf00735	GO:0051301(BP:cell division);GO:0005525(MF:GTP binding)	Cytoplasmic;Nuclear	PF00735(Septin)
jgi|Trias1|171388	OG0005666	Core	1	2	2	2	6	43.868	4393600	2455600	3116600	3.32193e+06	0.00642802	Quantified			#N/A	GO:0003824 GO:0008152 KOG:KOG1389 KEGGEC:ec:2.3.1.16 IPRF:ipr002155 IPRF:ipr016039 PFD:pf00108 PFD:pf02803	GO:0006635(BP:fatty acid beta-oxidation);GO:0005758(CC:mitochondrial intermembrane space);GO:0005782(CC:peroxisomal matrix);GO:0003729(MF:mRNA binding);GO:0003988(MF:acetyl-CoA C-acyltransferase activity)	Cytoplasmic	PF00108(Thiolase, N-terminal domain);PF02803(Thiolase, C-terminal domain)
jgi|Trias1|50752	OG0000030	Core	1	1	1	1	2.3	62.987		4162800	2479300	3321050	0.00642631	Quantified			#N/A	GO:0006810 GO:0006865 GO:0015171 GO:0016020 GO:0016021 TCDB:2.A.3.10.21 KOG:KOG1286 IPRF:ipr002293 IPRF:ipr004840 IPRF:ipr004841 PFD:pf00324	GO:0003333(BP:amino acid transmembrane transport);GO:0016021(CC:integral component of membrane);GO:0015171(MF:amino acid transmembrane transporter activity)	PlasmaMembrane	PF00324(Amino acid permease)
jgi|Trias1|70828	OG0000568	Core	1	3	3	3	10.7	47.298		4034100	2596200	3315150	0.0064149	Quantified			#N/A	GO:0000015 GO:0004634 GO:0006096 KOG:KOG2670 KEGGEC:ec:4.2.1.11 IPRF:ipr000941 PFD:pf00113 PFD:pf03952	GO:0006096(BP:glycolytic process);GO:0000015(CC:phosphopyruvate hydratase complex);GO:0000287(MF:magnesium ion binding);GO:0004634(MF:phosphopyruvate hydratase activity)	Cytoplasmic	PF03952(Enolase, N-terminal domain);PF00113(Enolase, C-terminal TIM barrel domain)
jgi|Trias1|44614	OG0003237	Core	1	1	1	1	5.8	38.507		3251500		3251500	0.00629173	Identified			#N/A	TCDB:3.A.1.17.3 IPRF:ipr015168 PFD:pf09084	GO:0009228(BP:thiamine biosynthetic process)	Cytoplasmic	PF09084(NMT1/THI5 like)
jgi|Trias1|146329	OG0001276	Core	1	2	2	2	5.4	51.707	2489700		4010900	3250300	0.00628941	Quantified			#N/A	GO:0045735 IPRF:ipr006045 IPRF:ipr011051 IPRF:ipr013096 IPRF:ipr017774 PFD:pf00190 PFD:pf07883	GO:0033609(BP:oxalate metabolic process);GO:0045735(MF:nutrient reservoir activity)	Extracellular;Cytoplasmic	PF00190(Cupin)
jgi|Trias1|135857	OG0003529	Core	1	1	1	1	1.7	116	3467100	2237700	3982700	3.22917e+06	0.00624852	Quantified			#N/A	KOG:KOG1869 KEGGEC:ec:3.2.1.3 IPRF:ipr013889 PFD:pf08580		Nuclear	PF08580(Yeast cortical protein KAR9)
jgi|Trias1|62924	OG0007686	Core	1	2	2	2	16.4	16.827		3049600	3343200	3196400	0.00618511	Quantified			#N/A	KOG:KOG1751 IPRF:ipr005633 IPRF:ipr012678 IPRF:ipr013025 PFD:pf00276 PFD:pf03939	GO:0006412(BP:translation);GO:0005840(CC:ribosome);GO:0003735(MF:structural constituent of ribosome);GO:0000166(MF:nucleotide binding)	Mitochondrial;Nuclear	PF03939(Ribosomal protein L23, N-terminal domain);PF00276(Ribosomal protein L23)
jgi|Trias1|143972	OG0005674	Core	1	3	3	3	2.4	138.73		3193600		3193600	0.00617969	Identified			#N/A	GO:0003723 KOG:KOG2208 IPRF:ipr004087 IPRF:ipr004088 PFD:pf00013	GO:0008298(BP:intracellular mRNA localization);GO:0045141(BP:meiotic telomere clustering);GO:0030466(BP:chromatin silencing at silent mating-type cassette);GO:0000750(BP:pheromone-dependent signal transduction involved in conjugation with cellular fusion);GO:0043577(BP:chemotropism);GO:0006348(BP:chromatin silencing at telomere);GO:0000781(CC:chromosome, telomeric region);GO:0005844(CC:polysome);…	Cytoplasmic;Mitochondrial;Nuclear	PF00013(KH domain)
jgi|Trias1|148765	OG0000388	Core	1	1	1	1	5.4	41.889		3342300	2983400	3162850	0.00612019	Quantified		GH18	#N/A	GO:0004553 GO:0005975 CAZY:GH18 KOG:KOG4701 KEGGEC:ec:3.2.1.14 IPRF:ipr001223 IPRF:ipr001579 IPRF:ipr017853 PFD:pf00704	GO:0005975(BP:carbohydrate metabolic process);GO:0004568(MF:chitinase activity)	Extracellular	PF00704(Glycosyl hydrolases family 18)
jgi|Trias1|82856	OG0006547	Core	1	2	2	2	14.9	20.423		3162700	2982400	3072550	0.00594546	Quantified			#N/A	GO:0003735 GO:0005622 GO:0005840 GO:0006412 KOG:KOG0829 IPRF:ipr002670 PFD:pf01775	GO:0006412(BP:translation);GO:0005840(CC:ribosome);GO:0003735(MF:structural constituent of ribosome)	Mitochondrial	PF01775(Ribosomal proteins 50S-L18Ae/60S-L20/60S-L18A)
jgi|Trias1|37168	OG0004779	Core	1	1	1	1	5.7	19.927		2779400	3314900	3047150	0.00589631	Quantified			#N/A	GO:0003735 GO:0005622 GO:0005840 GO:0006412 KOG:KOG1728 IPRF:ipr000266 IPRF:ipr016027 PFD:pf00366	GO:0006412(BP:translation);GO:0005840(CC:ribosome);GO:0003735(MF:structural constituent of ribosome)	Mitochondrial	PF16205(Ribosomal_S17 N-terminal);PF00366(Ribosomal protein S17)
jgi|Trias1|64116	OG0000616	Core	1	2	2	2	1.9	127.74		2999700		2999700	0.00580449	Identified		GH38	#N/A	GO:0003824 GO:0004559 GO:0005975 GO:0006013 GO:0015923 CAZY:GH38 KOG:KOG4342 KEGGEC:ec:3.2.1.24 IPRF:ipr000602 IPRF:ipr011330 IPRF:ipr011682 IPRF:ipr015341 PFD:pf01074 PFD:pf07748 PFD:pf09261	GO:0006013(BP:mannose metabolic process);GO:0030246(MF:carbohydrate binding);GO:0004559(MF:alpha-mannosidase activity);GO:0008270(MF:zinc ion binding)	Cytoplasmic	PF01074(Glycosyl hydrolases family 38 N-terminal domain);PF09261(Alpha mannosidase middle domain);PF07748(Glycosyl hydrolases family 38 C-terminal domain)
jgi|Trias1|315866	OG0002454	Core	1	2	2	2	8	50.867		2927200		2927200	0.0056642	Identified			#N/A	GO:0005093 GO:0015031 GO:0043087 KOG:KOG1439 IPRF:ipr000806 IPRF:ipr002005 PFD:pf00996	GO:0016192(BP:vesicle-mediated transport);GO:0050790(BP:regulation of catalytic activity);GO:0007264(BP:small GTPase mediated signal transduction);GO:0055114(BP:oxidation-reduction process);GO:0015031(BP:protein transport);GO:0032153(CC:cell division site);GO:0005829(CC:cytosol);GO:0016491(MF:oxidoreductase activity);GO:0005093(MF:Rab GDP-dissociation inhibitor activity);GO:0016740(MF:transferase…	Cytoplasmic	PF00996(GDP dissociation inhibitor)
jgi|Trias1|31312	OG0008445	Dispensible	1	1	1	1	6.8	29.112	3686900	2105000		2895950	0.00560373	Quantified			#N/A	N/A		Extracellular
jgi|Trias1|43003	OG0002206	Core	1	1	1	1	1.6	75.654		1785500	3964600	2875050	0.00556329	Quantified		GH17	β-1,3-glucanase	GO:0004553 GO:0005975 CAZY:GH17 KOG:KOG4715 KEGGEC:ec:3.2.1.18 IPRF:ipr000490 IPRF:ipr017853 PFD:pf00332	GO:0016020(CC:membrane);GO:0016787(MF:hydrolase activity)	Nuclear	PF00332(Glycosyl hydrolases family 17)
jgi|Trias1|146298	OG0001286	Core	1	1	1	1	3.4	35.617		2865000		2865000	0.00554385	Identified			#N/A	GO:0000166 GO:0004812 GO:0005524 GO:0005737 GO:0006412 GO:0006418 KOG:KOG1944 IPRF:ipr001412	GO:0016021(CC:integral component of membrane)	Mitochondrial	PF04117(Mpv17 / PMP22 family)
jgi|Trias1|135048	OG0003546	Core	1	2	2	2	4.3	66.761		3399800	2326600	2863200	0.00554036	Quantified			#N/A	GO:0003993 KOG:KOG1382 KEGGEC:ec:3.1.3.2 IPRF:ipr000560 PFD:pf00328	GO:0016311(BP:dephosphorylation);GO:0016021(CC:integral component of membrane);GO:0003993(MF:acid phosphatase activity)	Extracellular	PF00328(Histidine phosphatase superfamily (branch 2))
jgi|Trias1|174215	OG0006344	Core	1	1	1	1	7.4	15.767	2963700		2712600	2838150	0.00549189	Quantified			#N/A	GO:0003735 GO:0005622 GO:0005840 GO:0006412 KOG:KOG0407 IPRF:ipr001971 PFD:pf00411	GO:0006412(BP:translation);GO:0005840(CC:ribosome);GO:0003735(MF:structural constituent of ribosome)	Cytoplasmic;Mitochondrial	PF00411(Ribosomal protein S11)
jgi|Trias1|29065	OG0000274	Core	1	1	1	1	5	35.058		1507400	4144000	2825700	0.0054678	Quantified		GH128	#N/A	CAZY:GH128 IPRF:ipr017853	GO:0005975(BP:carbohydrate metabolic process)	Extracellular	PF11790(Glycosyl hydrolase catalytic core)
jgi|Trias1|437317	OG0008222	Dispensible	1	1	1	1	3.8	57.229			2788600	2788600	0.00539601	Identified			#N/A	GO:0003677 GO:0005634 GO:0006351 GO:0008270 IPRF:ipr007219 PFD:pf04082	GO:0006351(BP:transcription, DNA-templated);GO:0005634(CC:nucleus);GO:0008270(MF:zinc ion binding);GO:0003677(MF:DNA binding)	Mitochondrial;Nuclear	PF04082(Fungal specific transcription factor domain)
jgi|Trias1|56169	OG0003605	Core	1	1	1	1	7.5	16.291		1996700	3577800	2787250	0.0053934	Quantified			#N/A	GO:0003735 GO:0005622 GO:0005840 GO:0006412 KOG:KOG3406 IPRF:ipr000530 IPRF:ipr004038 PFD:pf01248	GO:0006412(BP:translation);GO:0022627(CC:cytosolic small ribosomal subunit);GO:0003735(MF:structural constituent of ribosome)	Cytoplasmic	PF01248(Ribosomal protein L7Ae/L30e/S12e/Gadd45 family)
jgi|Trias1|146669	OG0006363	Core	1	1	1	1	2.5	40.142		2287200	3222400	2754800	0.00533061	Quantified			#N/A	GO:0003824 GO:0008152 KOG:KOG0874 KEGGEC:ec:1.14.-.- IPRF:ipr006088 PFD:pf01598	GO:0006633(BP:fatty acid biosynthetic process);GO:0006665(BP:sphingolipid metabolic process);GO:0055114(BP:oxidation-reduction process);GO:0005789(CC:endoplasmic reticulum membrane);GO:0016021(CC:integral component of membrane);GO:0000170(MF:sphingosine hydroxylase activity);GO:0005506(MF:iron ion binding)	PlasmaMembrane	PF04116(Fatty acid hydroxylase superfamily)
jgi|Trias1|153152	OG0007587	Core	1	1	1	1	7.1	19.123		2752100		2752100	0.00532538	Identified			#N/A	KOG:KOG1725 IPRF:ipr004345 PFD:pf03134	GO:0051292(BP:nuclear pore complex assembly);GO:0048309(BP:endoplasmic reticulum inheritance);GO:0071786(BP:endoplasmic reticulum tubular network organization);GO:0016192(BP:vesicle-mediated transport);GO:0034613(BP:cellular protein localization);GO:0016021(CC:integral component of membrane);GO:0032153(CC:cell division site);GO:0032541(CC:cortical endoplasmic reticulum)	PlasmaMembrane	PF03134(TB2/DP1, HVA22 family)
jgi|Trias1|191100	OG0004287	Core	1	1	1	1	4.4	25.297			2746600	2746600	0.00531474	Identified		CE5	#N/A	GO:0005576 GO:0008152 GO:0016787 GO:0050525 CAZY:CE5 IPRF:ipr000675 IPRF:ipr011150 PFD:pf01083	GO:0008152(BP:metabolic process);GO:0005576(CC:extracellular region);GO:0050525(MF:cutinase activity)	Extracellular	PF01083(Cutinase)
jgi|Trias1|383934	OG0004105	Core	1	1	1	1	13.2	17.915	1128300	3599600	3509500	2745800	0.00531319	Quantified			#N/A	N/A		Extracellular
jgi|Trias1|64741	OG0000622	Core	1	1	1	1	3.5	33.894		2744700		2744700	0.00531106	Identified			#N/A	GO:0006412 GO:0016884 KOG:KOG2317 IPRF:ipr003789 IPRF:ipr006175 IPRF:ipr013813 PFD:pf01042	GO:0016884(MF:carbon-nitrogen ligase activity, with glutamine as amido-N-donor)		PF01042(Endoribonuclease L-PSP);PF09424(Yqey-like protein)
jgi|Trias1|61451	OG0000120	Core	1	1	1	1	1.9	44.652	2958300	2715600	2286700	2.65353e+06	0.00513465	Quantified		GH5_5	endo-β-1,4-glucanase	GO:0004553 GO:0005576 GO:0005975 GO:0030248 CAZY:CBM1 CAZY:GH5_5 KOG:KOG0619 IPRF:ipr000254 IPRF:ipr001547 IPRF:ipr017853 PFD:pf00150 PFD:pf00734	GO:0005975(BP:carbohydrate metabolic process);GO:0005576(CC:extracellular region);GO:0004553(MF:hydrolase activity, hydrolyzing O-glycosyl compounds);GO:0030248(MF:cellulose binding)	Extracellular	PF00734(Fungal cellulose binding domain);PF00150(Cellulase (glycosyl hydrolase family 5))
jgi|Trias1|190229	OG0004025	Core	1	2	2	2	8.8	37.721		2703600	2595700	2649650	0.00512714	Quantified			#N/A	GO:0003735 GO:0005622 GO:0005840 GO:0006412 KOG:KOG1475 IPRF:ipr002136 IPRF:ipr013000 PFD:pf00573	GO:0006412(BP:translation);GO:0005840(CC:ribosome);GO:0003735(MF:structural constituent of ribosome)	Mitochondrial	PF14374(60S ribosomal protein L4 C-terminal domain);PF00573(Ribosomal protein L4/L1 family)
jgi|Trias1|197802	OG0005932	Dispensible	1	1	1	1	2.5	59.246			2620000	2620000	0.00506976	Identified			#N/A	GO:0003677 GO:0005634 GO:0006351 GO:0008270 IPRF:ipr007219 PFD:pf04082	GO:0006351(BP:transcription, DNA-templated);GO:0005488(MF:binding)	PlasmaMembrane	PF04082(Fungal specific transcription factor domain)
jgi|Trias1|127329	OG0001617	Core	1	1	1	1	2.3	37.927		2934500	2192700	2563600	0.00496063	Quantified			#N/A	GO:0016020 TCDB:8.A.21.1.1 KOG:KOG2621 IPRF:ipr001107 IPRF:ipr001972 PFD:pf01145	GO:0016020(CC:membrane)	Cytoplasmic;Mitochondrial	PF01145(SPFH domain / Band 7 family)
jgi|Trias1|53890	OG0002179	Core	1	2	2	2	18.2	14.577		1332400	3708600	2520500	0.00487723	Quantified			#N/A	GO:0003735 GO:0005622 GO:0005840 GO:0006412 KOG:KOG1714 IPRF:ipr000039 PFD:pf00828	GO:0006412(BP:translation);GO:0005840(CC:ribosome);GO:0003735(MF:structural constituent of ribosome)	Mitochondrial;Nuclear	PF17135(Ribosomal protein 60S L18 and 50S L18e)
jgi|Trias1|61110	OG0008355	Dispensible	1	1	1	1	3.7	35.452			2511300	2511300	0.00485943	Identified			#N/A	GO:0003824 GO:0005488 GO:0008152 KOG:KOG1198 KEGGEC:ec:1.6.5.5 IPRF:ipr011032 IPRF:ipr013149 IPRF:ipr013154 IPRF:ipr016040 PFD:pf00107 PFD:pf08240	GO:0055114(BP:oxidation-reduction process);GO:0008270(MF:zinc ion binding);GO:0016491(MF:oxidoreductase activity)	Cytoplasmic	PF00107(Zinc-binding dehydrogenase)
jgi|Trias1|62439	OG0007386	Core	1	1	1	1	9.1	17.874		2804200	2209800	2507000	0.00485111	Quantified			#N/A	GO:0003735 GO:0005622 GO:0005840 GO:0006412 KOG:KOG0886 IPRF:ipr000911 PFD:pf00298 PFD:pf03946	GO:0006412(BP:translation);GO:0005840(CC:ribosome);GO:0003735(MF:structural constituent of ribosome)	Cytoplasmic;Mitochondrial	PF03946(Ribosomal protein L11, N-terminal domain);PF00298(Ribosomal protein L11, RNA binding domain)
jgi|Trias1|39645	OG0000196	Core	1	1	1	1	16.1	8.7651	4190900	1953400	1155000	2433100	0.00470811	Quantified			#N/A	IPRF:ipr008427 IPRF:ipr014005 PFD:pf05730		Extracellular	PF05730(CFEM domain)
jgi|Trias1|452201	OG0002740	Core	1	1	1	1	2.9	50.605		2428300		2428300	0.00469882	Identified			#N/A	GO:0005515 GO:0005525 GO:0007049 GO:0031105 KOG:KOG2655 IPRF:ipr000038 IPRF:ipr016491 PFD:pf00735	GO:0005525(MF:GTP binding)	Cytoplasmic	PF00735(Septin)
jgi|Trias1|144968	OG0006156	Core	1	1	1	1	4	36.678		2605200	2245000	2425100	0.00469263	Quantified			#N/A	GO:0005515 GO:0016020 GO:0016192 TCDB:1.F.1.1.1 KOG:KOG0810 IPRF:ipr000727 IPRF:ipr006011 IPRF:ipr010989 PFD:pf00804 PFD:pf05739	GO:0016192(BP:vesicle-mediated transport);GO:0030437(BP:ascospore formation);GO:0043229(CC:intracellular organelle);GO:0016021(CC:integral component of membrane);GO:0005628(CC:prospore membrane);GO:0098589(CC:membrane region);GO:0043227(CC:membrane-bounded organelle);GO:0044444(CC:cytoplasmic part);GO:0012505(CC:endomembrane system);GO:0005886(CC:plasma membrane)	Nuclear	PF05739(SNARE domain);PF00804(Syntaxin)
jgi|Trias1|144383	OG0000336	Core	1	1	1	1	6	20.934			2367900	2367900	0.00458194	Identified			#N/A	GO:0005525 GO:0005622 GO:0006886 GO:0007264 GO:0015031 KOG:KOG0070 IPRF:ipr001806 IPRF:ipr003579 IPRF:ipr005225 IPRF:ipr006687 IPRF:ipr006688 IPRF:ipr006689 PFD:pf00025	GO:0007264(BP:small GTPase mediated signal transduction);GO:0005622(CC:intracellular);GO:0005525(MF:GTP binding)	Cytoplasmic;Mitochondrial	PF00025(ADP-ribosylation factor family)
jgi|Trias1|59636	OG0005752	Core	1	2	2	2	9	22.116		2726200	1965800	2346000	0.00453957	Quantified			#N/A	GO:0003735 GO:0005622 GO:0005840 GO:0006412 KOG:KOG1694 IPRF:ipr000915 PFD:pf01159	GO:0006412(BP:translation);GO:0005730(CC:nucleolus);GO:0005840(CC:ribosome);GO:0005829(CC:cytosol);GO:0003735(MF:structural constituent of ribosome)	Mitochondrial;Nuclear	PF01159(Ribosomal protein L6e)
jgi|Trias1|153442	OG0001106	Core	1	1	1	1	3.1	57.193		2275400		2275400	0.00440295	Identified			#N/A	GO:0005215 GO:0006810 GO:0016021 TCDB:2.A.1.14.11 KOG:KOG2533 IPRF:ipr007114 IPRF:ipr011701 IPRF:ipr016196 PFD:pf07690	GO:0055085(BP:transmembrane transport);GO:0016021(CC:integral component of membrane)	PlasmaMembrane	PF07690(Major Facilitator Superfamily)
jgi|Trias1|42353	OG0000615	Dispensible	1	1	1	1	1.6	71.076		2988000	1530500	2259250	0.0043717	Quantified			#N/A	KOG:KOG0260		PlasmaMembrane
jgi|Trias1|59908	OG0000351	Core	1	5	5	5	18.2	35.083		2135000	2304600	2219800	0.00429537	Quantified			#N/A	GO:0003824 GO:0005488 GO:0005975 GO:0006096 GO:0006100 GO:0006108 GO:0008152 GO:0016491 GO:0016615 GO:0016616 GO:0030060 GO:0044262 KOG:KOG1494 KEGGEC:ec:1.1.1.37 IPRF:ipr001236 IPRF:ipr001252 IPRF:ipr001557 IPRF:ipr010097 IPRF:ipr015955 IPRF:ipr016040 PFD:pf00056 PFD:pf02866	GO:0005975(BP:carbohydrate metabolic process);GO:0006108(BP:malate metabolic process);GO:0006099(BP:tricarboxylic acid cycle);GO:0030060(MF:L-malate dehydrogenase activity)	Mitochondrial	PF02866(lactate/malate dehydrogenase, alpha/beta C-terminal domain);PF00056(lactate/malate dehydrogenase, NAD binding domain)
jgi|Trias1|152094	OG0007382	Core	1	1	1	1	11.4	11.392		3130500	1301700	2216100	0.00428821	Quantified			#N/A	TCDB:3.D.1.6.2		Nuclear
jgi|Trias1|365388	OG0003575	Core	1	1	1	1	6.2	18.595		2200800		2200800	0.0042586	Identified			#N/A	KOG:KOG4297	GO:0044260(BP:cellular macromolecule metabolic process);GO:0090304(BP:nucleic acid metabolic process);GO:0031981(CC:nuclear lumen)	Extracellular
jgi|Trias1|249628	OG0006287	Core	1	1	1	1	1.6	61.3		2193400		2193400	0.00424428	Identified			#N/A	KOG:KOG4297 KEGGEC:ec:3.2.1.14 IPRF:ipr000772 IPRF:ipr008997 PFD:pf00652		Extracellular
jgi|Trias1|56333	OG0003715	Core	1	1	1	1	10.2	27.658		2182500		2182500	0.00422319	Identified			#N/A	GO:0003735 GO:0005622 GO:0005840 GO:0006412 KOG:KOG0933 IPRF:ipr002171 IPRF:ipr008991 IPRF:ipr016027 PFD:pf00181 PFD:pf03947	GO:0006412(BP:translation);GO:0005840(CC:ribosome);GO:0003735(MF:structural constituent of ribosome)	Mitochondrial	PF00181(Ribosomal Proteins L2, RNA binding domain);PF03947(Ribosomal Proteins L2, C-terminal domain)
jgi|Trias1|25615	OG0003905	Core	1	1	1	1	6	22.427	1737600	1340700	3330800	2.13637e+06	0.00413392	Quantified			#N/A	KOG:KOG1216		Extracellular
jgi|Trias1|153045	OG0007514	Core	1	1	1	1	3.5	22.808	2047900	2288900	2070800	2.13587e+06	0.00413295	Quantified			#N/A	GO:0003735 GO:0005622 GO:0005840 GO:0006412 GO:0015934 KOG:KOG3204 IPRF:ipr005755 IPRF:ipr005822 PFD:pf00572	GO:0006412(BP:translation);GO:0015934(CC:large ribosomal subunit);GO:0003735(MF:structural constituent of ribosome)	Cytoplasmic;Mitochondrial	PF00572(Ribosomal protein L13)
jgi|Trias1|199741	OG0000351	Core	1	1	1	1	3.9	34.299			2074100	2074100	0.00401343	Identified			#N/A	GO:0003824 GO:0005488 GO:0005975 GO:0006096 GO:0006100 GO:0006108 GO:0008152 GO:0016491 GO:0016615 GO:0016616 GO:0030060 GO:0044262 KOG:KOG1494 KEGGEC:ec:1.1.1.37 IPRF:ipr001236 IPRF:ipr001252 IPRF:ipr001557 IPRF:ipr010097 IPRF:ipr015955 IPRF:ipr016040 PFD:pf00056 PFD:pf02866	GO:0005975(BP:carbohydrate metabolic process);GO:0006108(BP:malate metabolic process);GO:0006099(BP:tricarboxylic acid cycle);GO:0030060(MF:L-malate dehydrogenase activity)	Cytoplasmic;Peroxisomal	PF02866(lactate/malate dehydrogenase, alpha/beta C-terminal domain);PF00056(lactate/malate dehydrogenase, NAD binding domain)
jgi|Trias1|71255	OG0006070	Core	1	1	1	1	5.8	25.258		2068300		2068300	0.00400221	Identified			#N/A	GO:0003735 GO:0005622 GO:0005840 GO:0006412 KOG:KOG3280 IPRF:ipr000456 PFD:pf01196	GO:0006412(BP:translation);GO:0000002(BP:mitochondrial genome maintenance);GO:0005762(CC:mitochondrial large ribosomal subunit);GO:0003735(MF:structural constituent of ribosome)	Mitochondrial;Nuclear	PF01196(Ribosomal protein L17)
jgi|Trias1|42713	OG0002018	Core	1	1	1	1	3.9	35.963		2100300	1951100	2025700	0.00391978	Quantified			#N/A	N/A	GO:0016021(CC:integral component of membrane)	PlasmaMembrane	PF12271(Chitin synthase III catalytic subunit)
jgi|Trias1|24210	OG0002864	Core	1	1	1	1	4.8	53.864		2022400		2022400	0.00391339	Identified			#N/A	KOG:KOG4211 KEGGEC:ec:6.3.2.19		Nuclear
jgi|Trias1|54842	OG0002716	Core	1	1	1	1	2.4	40.109	2010800			2010800	0.00389095	Identified			#N/A	GO:0005096 GO:0008270 GO:0043087 KOG:KOG0704 IPRF:ipr001164 PFD:pf01412	GO:0006890(BP:retrograde vesicle-mediated transport, Golgi to ER);GO:0043001(BP:Golgi to plasma membrane protein transport);GO:0030037(BP:actin filament reorganization involved in cell cycle);GO:0043547(BP:positive regulation of GTPase activity);GO:0006888(BP:ER to Golgi vesicle-mediated transport);GO:0005856(CC:cytoskeleton);GO:0005793(CC:endoplasmic reticulum-Golgi intermediate compartment);GO:…	Cytoplasmic	PF01412(Putative GTPase activating protein for Arf)
jgi|Trias1|368296	OG0003675	Core	1	2	2	2	4.4	44.588		2010100		2010100	0.00388959	Identified	protease		#N/A	GO:0006508 GO:0008235 KOG:KOG2776 MERCO:M24.UNW KEGGEC:ec:3.4.11.18 IPRF:ipr000994 PFD:pf00557	GO:0006508(BP:proteolysis);GO:0005829(CC:cytosol);GO:0005634(CC:nucleus);GO:0003677(MF:DNA binding);GO:0004177(MF:aminopeptidase activity)	Nuclear	PF00557(Metallopeptidase family M24)
jgi|Trias1|42608	OG0001947	Core	1	1	1	1	3.8	33.608		1663200	2188200	1925700	0.00372628	Quantified			#N/A	GO:0003735 GO:0005622 GO:0005840 GO:0006414 GO:0042254 KOG:KOG0815 IPRF:ipr001790 IPRF:ipr001813 PFD:pf00428 PFD:pf00466	GO:0000027(BP:ribosomal large subunit assembly);GO:0002181(BP:cytoplasmic translation);GO:0022625(CC:cytosolic large ribosomal subunit);GO:0003735(MF:structural constituent of ribosome);GO:0070180(MF:large ribosomal subunit rRNA binding)	Cytoplasmic	PF00466(Ribosomal protein L10);PF00428(60s Acidic ribosomal protein)
jgi|Trias1|136069	OG0003447	Core	1	1	1	1	3.1	34.539	1911500			1911500	0.0036988	Identified			#N/A	GO:0000287 GO:0004749 GO:0009116 GO:0009156 GO:0009165 GO:0044249 KOG:KOG1448 KEGGEC:ec:2.7.6.1 IPRF:ipr000836 IPRF:ipr000842 IPRF:ipr005946 PFD:pf00156	GO:0009165(BP:nucleotide biosynthetic process);GO:0016310(BP:phosphorylation);GO:0009156(BP:ribonucleoside monophosphate biosynthetic process);GO:0005829(CC:cytosol);GO:0016301(MF:kinase activity);GO:0004749(MF:ribose phosphate diphosphokinase activity);GO:0000287(MF:magnesium ion binding)	Cytoplasmic	PF13793(N-terminal domain of ribose phosphate pyrophosphokinase);PF14572(Phosphoribosyl synthetase-associated domain)
jgi|Trias1|165671	OG0004291	Core	1	1	1	1	3.2	38.266		1865100	1819000	1842050	0.00356441	Quantified		CE16	#N/A	CAZY:CE16 IPRF:ipr013830	GO:0016788(MF:hydrolase activity, acting on ester bonds)	Extracellular	PF00657(GDSL-like Lipase/Acylhydrolase)
jgi|Trias1|188395	OG0003522	Core	1	1	1	1	4.1	35.23		1353500	2305500	1829500	0.00354013	Quantified			#N/A	GO:0005506 GO:0006118 GO:0009055 GO:0020037 TCDB:3.D.3.3.1 KOG:KOG3052 KEGGEC:ec:1.10.2.2 IPRF:ipr002326 IPRF:ipr009056 PFD:pf02167	GO:0006122(BP:mitochondrial electron transport, ubiquinol to cytochrome c);GO:0005750(CC:mitochondrial respiratory chain complex III);GO:0020037(MF:heme binding);GO:0045153(MF:electron transporter, transferring electrons within CoQH2-cytochrome c reductase complex activity)	Mitochondrial	PF02167(Cytochrome C1 family)
jgi|Trias1|56470	OG0001113	Core	1	1	1	1	4.5	43.633		1767900		1767900	0.00342093	Identified			#N/A	KOG:KOG1337		Cytoplasmic	PF00856(SET domain)
jgi|Trias1|181321	OG0001566	Core	1	1	1	1	2.7	61.888		2243000	1269700	1756350	0.00339858	Quantified			#N/A	IPRF:ipr011701 IPRF:ipr016196 PFD:pf07690	GO:0055085(BP:transmembrane transport);GO:0016021(CC:integral component of membrane)	PlasmaMembrane	PF07690(Major Facilitator Superfamily)
jgi|Trias1|63731	OG0001706	Core	1	1	1	1	1.3	93.121	2302500	1635200	1326100	1754600	0.00339519	Quantified			#N/A	GO:0005515 KOG:KOG1259 IPRF:ipr001611 PFD:pf00560		Nuclear	PF13855(Leucine rich repeat)
jgi|Trias1|33605	OG0002142	Core	1	2	2	2	4.6	57.289	1075200	1429600	2589900	1.69823e+06	0.00328612	Quantified			#N/A	GO:0003824 GO:0004616 GO:0005488 GO:0006098 GO:0008152 GO:0016491 GO:0050661 KOG:KOG2653 KEGGEC:ec:1.1.1.44 IPRF:ipr006113 IPRF:ipr006114 IPRF:ipr006115 IPRF:ipr006183 IPRF:ipr006184 IPRF:ipr008927 IPRF:ipr016040 PFD:pf00393 PFD:pf03446	GO:0055114(BP:oxidation-reduction process);GO:0009051(BP:pentose-phosphate shunt, oxidative branch);GO:0005829(CC:cytosol);GO:0050661(MF:NADP binding);GO:0004616(MF:phosphogluconate dehydrogenase (decarboxylating) activity)	Cytoplasmic;Mitochondrial	PF03446(NAD binding domain of 6-phosphogluconate dehydrogenase);PF00393(6-phosphogluconate dehydrogenase, C-terminal domain)
jgi|Trias1|134470	OG0000532	Core	1	2	2	2	9.7	32.553		1687200		1687200	0.00326477	Identified			#N/A	GO:0000287 GO:0004427 GO:0005737 GO:0006796 KOG:KOG1626 KEGGEC:ec:3.6.1.1 IPRF:ipr008162 PFD:pf00719	GO:0006796(BP:phosphate-containing compound metabolic process);GO:0005737(CC:cytoplasm);GO:0005634(CC:nucleus);GO:0004427(MF:inorganic diphosphatase activity);GO:0000287(MF:magnesium ion binding)	Cytoplasmic	PF00719(Inorganic pyrophosphatase)
jgi|Trias1|30464	OG0006746	Core	1	1	1	1	3.7	54.22		1684100		1684100	0.00325877	Identified	protease		#N/A	GO:0004190 GO:0004194 GO:0006508 TCDB:8.A.32.1.1 MERCO:A01.077 KOG:KOG1339 KEGGEC:ec:3.4.23.1 IPRF:ipr001461 IPRF:ipr009007 PFD:pf00026	GO:0006508(BP:proteolysis);GO:0004190(MF:aspartic-type endopeptidase activity)	Extracellular	PF00026(Eukaryotic aspartyl protease)
jgi|Trias1|64264	OG0002051	Core	1	2	2	2	3	85.605		1681500		1681500	0.00325374	Identified			#N/A	GO:0003871 GO:0008270 GO:0008652 GO:0009086 GO:0031072 KOG:KOG2263 KEGGEC:ec:2.1.1.14 IPRF:ipr001623 IPRF:ipr002629 IPRF:ipr006276 IPRF:ipr013215 PFD:pf01717 PFD:pf08267	GO:0032259(BP:methylation);GO:0046084(BP:adenine biosynthetic process);GO:0019280(BP:L-methionine biosynthetic process from homoserine via O-acetyl-L-homoserine and cystathionine);GO:0005829(CC:cytosol);GO:0005634(CC:nucleus);GO:0008270(MF:zinc ion binding);GO:0003871(MF:5-methyltetrahydropteroyltriglutamate-homocysteine S-methyltransferase activity)	Cytoplasmic	PF01717(Cobalamin-independent synthase, Catalytic domain);PF08267(Cobalamin-independent synthase, N-terminal domain)
jgi|Trias1|127843	OG0001887	Core	1	3	3	3	6	70.869		1671600		1671600	0.00323459	Identified			#N/A	GO:0006099 GO:0006118 GO:0016491 GO:0016627 GO:0050660 TCDB:5.A.4.1.1 KOG:KOG2403 KEGGEC:ec:1.3.5.1 IPRF:ipr003952 IPRF:ipr003953 IPRF:ipr004112 IPRF:ipr011281 IPRF:ipr014006 IPRF:ipr015939 PFD:pf00890 PFD:pf02910	GO:0006099(BP:tricarboxylic acid cycle);GO:0022900(BP:electron transport chain);GO:0005743(CC:mitochondrial inner membrane);GO:0050660(MF:flavin adenine dinucleotide binding);GO:0008177(MF:succinate dehydrogenase (ubiquinone) activity)	Mitochondrial	PF02910(Fumarate reductase flavoprotein C-term);PF00890(FAD binding domain)
jgi|Trias1|52742	OG0010598	Dispensible	1	1	1	1	2.6	45.556			1671400	1671400	0.0032342	Identified	protease		#N/A	GO:0006508 GO:0008237 GO:0016787 GO:0046983 MERCO:M20.UND IPRF:ipr002933 IPRF:ipr010168 IPRF:ipr011650 IPRF:ipr017144 PFD:pf01546 PFD:pf07687	GO:0016787(MF:hydrolase activity)	Cytoplasmic	PF07687(Peptidase dimerisation domain)
jgi|Trias1|275051	OG0007044	Core	1	1	1	1	10.9	17.918		1918500	1354500	1636500	0.00316667	Quantified			#N/A	GO:0004129 GO:0006118 TCDB:3.D.4.8.1 KOG:KOG4075 KEGGEC:ec:1.9.3.1 IPRF:ipr004203 PFD:pf02936	GO:1902600(BP:proton transmembrane transport);GO:0016021(CC:integral component of membrane);GO:0005739(CC:mitochondrion);GO:0004129(MF:cytochrome-c oxidase activity)	Mitochondrial	PF02936(Cytochrome c oxidase subunit IV)
jgi|Trias1|129850	OG0002189	Core	1	1	1	1	3.1	36.697	1571500	1218100	2115600	1.63507e+06	0.00316389	Quantified			#N/A	KOG:KOG4297	GO:0016020(CC:membrane)	Extracellular
jgi|Trias1|56445	OG0003806	Core	1	1	1	1	4.6	43.965		1627600		1627600	0.00314945	Identified			#N/A	GO:0003735 GO:0005622 GO:0005840 GO:0006412 KOG:KOG0746 IPRF:ipr000597 IPRF:ipr009000 PFD:pf00297	GO:0006412(BP:translation);GO:0000027(BP:ribosomal large subunit assembly);GO:0022625(CC:cytosolic large ribosomal subunit);GO:0003735(MF:structural constituent of ribosome)	Cytoplasmic	PF00297(Ribosomal protein L3)
jgi|Trias1|68607	OG0004619	Core	1	1	1	1	19.5	8.8845			1598300	1598300	0.00309275	Identified			#N/A	GO:0003735 GO:0005622 GO:0005840 GO:0006412 KOG:KOG1779 IPRF:ipr000592 IPRF:ipr011332 PFD:pf01667	GO:0006412(BP:translation);GO:0005840(CC:ribosome);GO:0003735(MF:structural constituent of ribosome)	Extracellular	PF01667(Ribosomal protein S27)
jgi|Trias1|315122	OG0002431	Core	1	1	1	1	5.2	29.086		1889300	1305700	1597500	0.0030912	Quantified			#N/A	GO:0005783 KOG:KOG1792 IPRF:ipr003388 PFD:pf02453	GO:0005789(CC:endoplasmic reticulum membrane);GO:0016021(CC:integral component of membrane)	PlasmaMembrane	PF02453(Reticulon)
jgi|Trias1|59957	OG0005968	Core	1	2	2	2	5.8	43.857		1529100		1529100	0.00295885	Identified			#N/A	GO:0003824 GO:0008152 KOG:KOG1389 KEGGEC:ec:2.3.1.16 IPRF:ipr002155 IPRF:ipr016039 PFD:pf00108 PFD:pf02803	GO:0006357(BP:regulation of transcription by RNA polymerase II);GO:0005634(CC:nucleus);GO:0016747(MF:transferase activity, transferring acyl groups other than amino-acyl groups);GO:0008270(MF:zinc ion binding);GO:0000981(MF:DNA-binding transcription factor activity, RNA polymerase II-specific)	Mitochondrial	PF02803(Thiolase, C-terminal domain);PF00108(Thiolase, N-terminal domain)
jgi|Trias1|54798	OG0010683	Dispensible	1	1	1	1	12.8	10.236			1527800	1527800	0.00295633	Identified			#N/A	N/A		Extracellular
jgi|Trias1|52814	OG0001465	Core	1	1	1	1	4.9	24.426		1370900	1640100	1505500	0.00291318	Quantified			#N/A	KOG:KOG3017		Extracellular
jgi|Trias1|57971	OG0009975	Dispensible	1	1	1	1	5.5	32.536			1495200	1495200	0.00289325	Identified			#N/A	MERCO:C56.006 IPRF:ipr002818 IPRF:ipr017283 PFD:pf01965	GO:0042026(BP:protein refolding);GO:0016829(MF:lyase activity)	Cytoplasmic
jgi|Trias1|50742	OG0000275	Core	1	1	1	1	3.3	46.721		1671200	1187300	1429250	0.00276563	Quantified			#N/A	GO:0003824 GO:0006520 GO:0008483 GO:0009058 GO:0016769 GO:0030170 KOG:KOG1411 KEGGEC:ec:2.6.1.1 IPRF:ipr000796 IPRF:ipr004838 IPRF:ipr004839 IPRF:ipr015424 PFD:pf00155	GO:0006520(BP:cellular amino acid metabolic process);GO:0009058(BP:biosynthetic process);GO:0030170(MF:pyridoxal phosphate binding);GO:0004069(MF:L-aspartate:2-oxoglutarate aminotransferase activity);GO:0080130(MF:L-phenylalanine:2-oxoglutarate aminotransferase activity)	Mitochondrial	PF00155(Aminotransferase class I and II)
jgi|Trias1|53659	OG0002014	Core	1	1	1	1	8.1	15.693		1398000	1370500	1384250	0.00267856	Quantified			#N/A	GO:0003735 GO:0005622 GO:0005840 GO:0006412 KOG:KOG3418 IPRF:ipr001141 PFD:pf01777	GO:0006412(BP:translation);GO:0005840(CC:ribosome);GO:0003735(MF:structural constituent of ribosome)	Cytoplasmic;Mitochondrial	PF01777(Ribosomal L27e protein family)
jgi|Trias1|198977	OG0006202	Core	1	1	1	1	3.2	48.708		1608900	1152400	1380650	0.00267159	Quantified		GH16	β-1,3-glucanase	GO:0004553 GO:0005975 GO:0008061 GO:0031177 CAZY:CBM18 CAZY:GH16 KOG:KOG2806 KEGGEC:ec:3.2.1.73 IPRF:ipr000757 IPRF:ipr001002 IPRF:ipr006162 IPRF:ipr008985 IPRF:ipr017168 PFD:pf00722	GO:0005975(BP:carbohydrate metabolic process);GO:0071555(BP:cell wall organization);GO:0005618(CC:cell wall);GO:0016798(MF:hydrolase activity, acting on glycosyl bonds)	Extracellular	PF00722(Glycosyl hydrolases family 16)
jgi|Trias1|132673	OG0007920	Dispensible	1	1	1	1	2.6	59.385		1367300		1367300	0.00264576	Identified			#N/A	GO:0003993 KOG:KOG1382 KEGGEC:ec:3.1.3.2 IPRF:ipr000560 PFD:pf00328	GO:0016311(BP:dephosphorylation);GO:0003993(MF:acid phosphatase activity)	Extracellular	PF00328(Histidine phosphatase superfamily (branch 2))
jgi|Trias1|28926	OG0005902	Core	1	1	1	1	4.2	32.134		1361700		1361700	0.00263492	Identified			#N/A	IPRF:ipr000420 PFD:pf00399		Extracellular
jgi|Trias1|61756	OG0007031	Core	1	1	1	1	1.2	68.472	1733200		987660	1360430	0.00263247	Quantified			#N/A	GO:0005622 GO:0006396 KOG:KOG1258 IPRF:ipr003107	GO:0006396(BP:RNA processing);GO:0005685(CC:U1 snRNP)	Cytoplasmic
jgi|Trias1|150918	OG0007091	Core	1	1	1	1	8.8	16.827			1341200	1341200	0.00259525	Identified			#N/A	GO:0003735 GO:0005622 GO:0005840 GO:0006412 KOG:KOG3421 IPRF:ipr002784 PFD:pf01929	GO:0006412(BP:translation);GO:0005840(CC:ribosome);GO:0005634(CC:nucleus);GO:0005829(CC:cytosol);GO:0003735(MF:structural constituent of ribosome)	Cytoplasmic;Mitochondrial	PF01929(Ribosomal protein L14)
jgi|Trias1|62460	OG0007406	Core	1	2	2	2	4.6	57.533			1330200	1330200	0.00257397	Identified	protease		#N/A	GO:0004289 GO:0006508 GO:0042802 GO:0043086 KOG:KOG1153 MERCO:S08.052 KEGGEC:ec:3.4.21.48 IPRF:ipr000209 IPRF:ipr009020 IPRF:ipr010259 PFD:pf00082 PFD:pf05922	GO:0006508(BP:proteolysis);GO:0004252(MF:serine-type endopeptidase activity)	Cytoplasmic	PF05922(Peptidase inhibitor I9);PF00082(Subtilase family)
jgi|Trias1|181806	OG0000506	Core	1	2	2	2	3.3	84.516	1765200	859560		1312380	0.00253949	Quantified		GH89	#N/A	CAZY:GH89 KOG:KOG2233 KEGGEC:ec:3.2.1.50 IPRF:ipr007781 PFD:pf05089	GO:0016787(MF:hydrolase activity)	Extracellular;PlasmaMembrane	PF05089(Alpha-N-acetylglucosaminidase (NAGLU) tim-barrel domain);PF12972(Alpha-N-acetylglucosaminidase (NAGLU) C-terminal domain);PF12971(Alpha-N-acetylglucosaminidase (NAGLU) N-terminal domain)
jgi|Trias1|57141	OG0004264	Core	1	1	1	1	1.7	52.347		1236700		1236700	0.00239304	Identified			#N/A	GO:0009306 GO:0015450 GO:0016020 TCDB:3.A.5.9.1 KOG:KOG1373 IPRF:ipr002208 PFD:pf00344	GO:0015031(BP:protein transport);GO:0016021(CC:integral component of membrane);GO:0005783(CC:endoplasmic reticulum);GO:0005794(CC:Golgi apparatus)	PlasmaMembrane	PF00344(SecY translocase);PF10559(Plug domain of Sec61p)
jgi|Trias1|62438	OG0007385	Core	1	1	1	1	4.3	29.149		971550	1428000	1199775	0.00232159	Quantified			#N/A	GO:0003735 GO:0005622 GO:0005840 GO:0006412 KOG:KOG1628 IPRF:ipr001593 PFD:pf01015	GO:0006412(BP:translation);GO:0022627(CC:cytosolic small ribosomal subunit);GO:0003735(MF:structural constituent of ribosome)	Mitochondrial;Nuclear	PF01015(Ribosomal S3Ae family)
jgi|Trias1|23420	OG0002346	Core	1	1	1	1	2.5	54.932		1281900	1086000	1183950	0.00229097	Quantified			#N/A	GO:0005215 GO:0006810 GO:0016021 TCDB:2.A.1.9.5 KOG:KOG0252 IPRF:ipr005828 IPRF:ipr007114 IPRF:ipr016196 PFD:pf00083	GO:0015748(BP:organophosphate ester transport);GO:0015711(BP:organic anion transport);GO:0016020(CC:membrane);GO:0008514(MF:organic anion transmembrane transporter activity);GO:0015605(MF:organophosphate ester transmembrane transporter activity)	PlasmaMembrane	PF00083(Sugar (and other) transporter)
jgi|Trias1|60467	OG0006260	Core	1	1	1	1	7.7	15.98			1096800	1096800	0.00212233	Identified			#N/A	GO:0003735 GO:0005622 GO:0005840 GO:0006412 KOG:KOG1753 IPRF:ipr000754 PFD:pf00380	GO:0006412(BP:translation);GO:0005840(CC:ribosome);GO:0003735(MF:structural constituent of ribosome)	Cytoplasmic;Mitochondrial	PF00380(Ribosomal protein S9/S16)
jgi|Trias1|195109	OG0005281	Core	1	2	2	2	13	27.274		1062000		1062000	0.002055	Identified			#N/A	GO:0003735 GO:0005622 GO:0005840 GO:0006412 KOG:KOG1646 IPRF:ipr001377 IPRF:ipr014401 PFD:pf01092	GO:0006412(BP:translation);GO:0005840(CC:ribosome);GO:0003735(MF:structural constituent of ribosome)	Nuclear	PF01092(Ribosomal protein S6e)
jgi|Trias1|400943	OG0004608	Core	1	1	1	1	3.4	43.405		1047600		1047600	0.00202713	Identified			#N/A	GO:0005515 GO:0005525 GO:0007049 GO:0031105 KOG:KOG2655 IPRF:ipr000038 IPRF:ipr016491 PFD:pf00735	GO:0051301(BP:cell division);GO:0005525(MF:GTP binding)	Cytoplasmic	PF00735(Septin)
jgi|Trias1|136204	OG0003762	Core	1	2	2	2	4.4	81.001		1042800		1042800	0.00201784	Identified			#N/A	GO:0006118 GO:0008137 GO:0009055 GO:0016020 GO:0016491 GO:0016651 GO:0042773 GO:0051536 TCDB:3.D.1.6.2 KOG:KOG2282 IPRF:ipr000283 IPRF:ipr001041 IPRF:ipr006656 IPRF:ipr010228 IPRF:ipr015405 PFD:pf00111 PFD:pf00384 PFD:pf09326	GO:0042773(BP:ATP synthesis coupled electron transport);GO:0016020(CC:membrane);GO:0051536(MF:iron-sulfur cluster binding);GO:0009055(MF:electron transfer activity);GO:0008137(MF:NADH dehydrogenase (ubiquinone) activity)	Cytoplasmic;Mitochondrial	PF10588(NADH-ubiquinone oxidoreductase-G iron-sulfur binding region);PF13510(2Fe-2S iron-sulfur cluster binding domain);PF00384(Molybdopterin oxidoreductase);PF09326(NADH-ubiquinone oxidoreductase subunit G, C-terminal)
jgi|Trias1|139663	OG0004699	Core	1	1	1	1	9.6	15.706		1035300		1035300	0.00200333	Identified			#N/A	IPRF:ipr009009 IPRF:ipr010829 PFD:pf07249		Extracellular	PF07249(Cerato-platanin)
jgi|Trias1|138220	OG0004518	Core	1	1	1	1	1.3	89.734		1033400		1033400	0.00199965	Identified			#N/A	GO:0000166 GO:0005488 GO:0005524 GO:0016787 GO:0017111 TCDB:3.A.16.1.2 KOG:KOG0730 KEGGEC:ec:3.6.1.3 IPRF:ipr003338 IPRF:ipr003593 IPRF:ipr003959 IPRF:ipr003960 IPRF:ipr005938 IPRF:ipr009010 IPRF:ipr010916 PFD:pf00004 PFD:pf02359	GO:0070651(BP:nonfunctional rRNA decay);GO:0006906(BP:vesicle fusion);GO:0071630(BP:nuclear protein quality control by the ubiquitin-proteasome system);GO:0016320(BP:endoplasmic reticulum membrane fusion);GO:0031134(BP:sister chromatid biorientation);GO:0051301(BP:cell division);GO:0016485(BP:protein processing);GO:0030970(BP:retrograde protein transport, ER to cytosol);GO:0033047(BP:regulation o…	Cytoplasmic	PF00004(ATPase family associated with various cellular activities (AAA));PF09336(Vps4 C terminal oligomerisation domain);PF02933(Cell division protein 48 (CDC48), domain 2);PF02359(Cell division protein 48 (CDC48), N-terminal domain)
jgi|Trias1|31901	OG0007557	Core	1	2	2	2	5.5	44.507			1006200	1006200	0.00194702	Identified			#N/A	GO:0004182 GO:0005515 GO:0005525 GO:0006508 GO:0007049 GO:0008270 GO:0031105 KOG:KOG2655 IPRF:ipr000038 IPRF:ipr000834 IPRF:ipr016491 PFD:pf00735	GO:0000921(BP:septin ring assembly);GO:0045860(BP:positive regulation of protein kinase activity);GO:0030011(BP:maintenance of cell polarity);GO:0000281(BP:mitotic cytokinesis);GO:0032160(CC:septin filament array);GO:0000144(CC:cellular bud neck septin ring);GO:0005937(CC:mating projection);GO:0031105(CC:septin complex);GO:0005525(MF:GTP binding);GO:0070273(MF:phosphatidylinositol-4-phosphate bin…	Cytoplasmic;Nuclear	PF00735(Septin)
jgi|Trias1|83544	OG0006966	Core	1	1	1	1	8.3	20.89		1041300	908050	974675	0.00188602	Quantified			#N/A	N/A		Extracellular
jgi|Trias1|33262	OG0001847	Core	1	1	1	1	1.8	62.475		947230		947230	0.00183291	Identified			#N/A	KOG:KOG2154 IPRF:ipr005612 PFD:pf03914	GO:0000472(BP:endonucleolytic cleavage to generate mature 5'-end of SSU-rRNA from (SSU-rRNA, 5.8S rRNA, LSU-rRNA));GO:0000480(BP:endonucleolytic cleavage in 5'-ETS of tricistronic rRNA transcript (SSU-rRNA, 5.8S rRNA, LSU-rRNA));GO:0000447(BP:endonucleolytic cleavage in ITS1 to separate SSU-rRNA from 5.8S rRNA and LSU-rRNA from tricistronic rRNA transcript (SSU-rRNA, 5.8S rRNA, LSU-rRNA));GO:0005…	Nuclear	PF03914(CBF/Mak21 family)
jgi|Trias1|135109	OG0003690	Core	1	1	1	1	3.7	46.171		903240		903240	0.00174779	Identified			#N/A	KOG:KOG2510		Nuclear
jgi|Trias1|182283	OG0001829	Core	1	1	1	1	2.2	59.553			849590	849590	0.00164398	Identified			#N/A	GO:0005975 GO:0016868 KOG:KOG0625 KEGGEC:ec:5.4.2.2 IPRF:ipr005841 IPRF:ipr005843 IPRF:ipr005844 IPRF:ipr005845 IPRF:ipr005846 IPRF:ipr016055 IPRF:ipr016066 PFD:pf00408 PFD:pf02878 PFD:pf02879 PFD:pf02880	GO:0005975(BP:carbohydrate metabolic process);GO:0000287(MF:magnesium ion binding);GO:0016868(MF:intramolecular transferase activity, phosphotransferases)	Cytoplasmic	PF02880(Phosphoglucomutase/phosphomannomutase, alpha/beta/alpha domain III);PF02878(Phosphoglucomutase/phosphomannomutase, alpha/beta/alpha domain I);PF00408(Phosphoglucomutase/phosphomannomutase, C-terminal domain);PF02879(Phosphoglucomutase/phosphomannomutase, alpha/beta/alpha domain II)
jgi|Trias1|27897	OG0000227	Core	1	1	1	1	2.2	54.878		849360		849360	0.00164353	Identified			#N/A	GO:0004108 GO:0044262 GO:0046912 KOG:KOG2617 KEGGEC:ec:2.3.3.1 IPRF:ipr002020 IPRF:ipr010109 IPRF:ipr016141 PFD:pf00285	GO:0006099(BP:tricarboxylic acid cycle);GO:0005739(CC:mitochondrion);GO:0004108(MF:citrate (Si)-synthase activity)	Mitochondrial	PF00285(Citrate synthase, C-terminal domain)
jgi|Trias1|63928	OG0001823	Core	1	2	2	2	9.2	17.466		796540	849440	822990	0.00159251	Quantified			#N/A	GO:0003735 GO:0005622 GO:0005840 GO:0006412 GO:0015935 KOG:KOG0898 IPRF:ipr002222 IPRF:ipr005713 PFD:pf00203	GO:0006412(BP:translation);GO:0015935(CC:small ribosomal subunit);GO:0003735(MF:structural constituent of ribosome);GO:0003723(MF:RNA binding)	Cytoplasmic;Nuclear	PF00203(Ribosomal protein S19)
jgi|Trias1|174236	OG0006349	Core	1	1	1	1	2.7	48.989		1036600	581520	809060	0.00156555	Quantified			#N/A	GO:0005515 GO:0016020 GO:0016192 TCDB:1.A.6.1.8 KOG:KOG3839 IPRF:ipr005052 IPRF:ipr008985 IPRF:ipr010989 PFD:pf03388	GO:0016021(CC:integral component of membrane)	Nuclear	PF03388(Legume-like lectin family)
jgi|Trias1|229182	OG0002047	Core	1	1	1	1	3.3	52.861		786060		786060	0.00152105	Identified			#N/A	GO:0003824 GO:0005524 KOG:KOG1254 KEGGEC:ec:2.3.3.8 IPRF:ipr011761 IPRF:ipr013650 IPRF:ipr016102 PFD:pf08442	GO:0005634(CC:nucleus);GO:0005829(CC:cytosol);GO:0046872(MF:metal ion binding);GO:0005524(MF:ATP binding);GO:0016829(MF:lyase activity)	Cytoplasmic	PF08442(ATP-grasp domain);PF16114(ATP citrate lyase citrate-binding)
jgi|Trias1|57765	OG0004647	Core	1	1	1	1	4	42.826		776990		776990	0.00150349	Identified			#N/A	GO:0000049 KOG:KOG2241 IPRF:ipr002547 IPRF:ipr010987 IPRF:ipr016027 PFD:pf01588	GO:0004812(MF:aminoacyl-tRNA ligase activity);GO:0000049(MF:tRNA binding)	Cytoplasmic	PF01588(Putative tRNA binding domain)
jgi|Trias1|61721	OG0000879	Core	1	1	1	1	5.3	21.043		770930		770930	0.00149177	Identified			#N/A	IPRF:ipr011038		Cytoplasmic
jgi|Trias1|52795	OG0001476	Core	1	1	1	1	2.6	51.492		759650		759650	0.00146994	Identified	protease		#N/A	GO:0006508 GO:0008235 GO:0008451 GO:0030145 KOG:KOG2737 MERCO:M24.A09 KEGGEC:ec:3.4.13.9 IPRF:ipr000994 IPRF:ipr007865 PFD:pf00557 PFD:pf05195	GO:0006508(BP:proteolysis);GO:0030145(MF:manganese ion binding);GO:0004177(MF:aminopeptidase activity)	Cytoplasmic	PF00557(Metallopeptidase family M24);PF05195(Aminopeptidase P, N-terminal domain)
jgi|Trias1|42773_fgenesh1_pg.1_991;jgi|Trias1|55940_fgenesh1_kg.4_135_Locus339v1rpkm435.24	OG0000262	Core	2	3	3	3	9.5	49.446		738570		738570	0.00142915	Identified			#N/A	GO:0003924 GO:0005198 GO:0005525 GO:0005874 GO:0007017 GO:0007018 GO:0032991 GO:0051258 KOG:KOG1375 IPRF:ipr000217 IPRF:ipr002453 IPRF:ipr003008 IPRF:ipr008280 IPRF:ipr013838 PFD:pf00091 PFD:pf03953	GO:0007017(BP:microtubule-based process);GO:0005737(CC:cytoplasm);GO:0005874(CC:microtubule);GO:0005200(MF:structural constituent of cytoskeleton);GO:0005525(MF:GTP binding);GO:0003924(MF:GTPase activity)	Cytoplasmic	PF00091(Tubulin/FtsZ family, GTPase domain);PF03953(Tubulin C-terminal domain)
jgi|Trias1|135835	OG0003822	Core	1	1	1	1	10.1	23.263		704100		704100	0.00136245	Identified		GH128	#N/A	CAZY:GH128 IPRF:ipr017853	GO:0005975(BP:carbohydrate metabolic process)	Extracellular	PF11790(Glycosyl hydrolase catalytic core)
jgi|Trias1|59307	OG0010905	Dispensible	1	1	1	1	1.6	94.153		699670		699670	0.00135388	Identified			#N/A	N/A	GO:0016740(MF:transferase activity)	Extracellular
jgi|Trias1|26207	OG0004307	Core	1	1	1	1	1.9	92.256			642170	642170	0.00124261	Identified		GH81	β-1,3-glucanase	CAZY:GH81 KOG:KOG2254 IPRF:ipr005200 IPRF:ipr008999 PFD:pf03639	GO:0052861(MF:glucan endo-1,3-beta-glucanase activity, C-3 substituted reducing group)	Extracellular	PF03639(Glycosyl hydrolase family 81)
jgi|Trias1|320293	OG0002555	Core	1	1	1	1	10.7	26.423		605240		605240	0.00117115	Identified			#N/A	KOG:KOG0161	GO:0016071(BP:mRNA metabolic process);GO:0008298(BP:intracellular mRNA localization);GO:0007088(BP:regulation of mitotic nuclear division);GO:0005829(CC:cytosol);GO:0042175(CC:nuclear outer membrane-endoplasmic reticulum membrane network);GO:0005844(CC:polysome);GO:0005783(CC:endoplasmic reticulum);GO:0003723(MF:RNA binding);GO:0007126(NA:NA)	Nuclear
jgi|Trias1|134641	OG0003768	Core	1	1	1	1	2.9	61.269		560160		560160	0.00108392	Identified			#N/A	GO:0005515 GO:0005524 GO:0006457 GO:0019538 GO:0051082 KOG:KOG0356 KEGGEC:ec:3.6.4.9 IPRF:ipr001844 IPRF:ipr002423 IPRF:ipr008950 IPRF:ipr012723 PFD:pf00118	GO:0042026(BP:protein refolding);GO:0045041(BP:protein import into mitochondrial intermembrane space);GO:0050821(BP:protein stabilization);GO:0051604(BP:protein maturation);GO:0006458(BP:'de novo' protein folding);GO:0051131(BP:chaperone-mediated protein complex assembly);GO:0031966(CC:mitochondrial membrane);GO:0042645(CC:mitochondrial nucleoid);GO:0005758(CC:mitochondrial intermembrane space);G…	Mitochondrial	PF00118(TCP-1/cpn60 chaperonin family)
jgi|Trias1|447259	OG0006343	Core	1	1	1	1	4.8	35.685		462250		462250	0.000894465	Identified			#N/A	GO:0003735 GO:0005622 GO:0005840 GO:0006412 GO:0015934 GO:0030528 KOG:KOG3184 IPRF:ipr000517 IPRF:ipr005998 IPRF:ipr012988 IPRF:ipr016082 PFD:pf00327 PFD:pf08079	GO:0005840(CC:ribosome)	Mitochondrial;Nuclear	PF08079(Ribosomal L30 N-terminal domain);PF00327(Ribosomal protein L30p/L7e)
jgi|Trias1|83436	OG0013166	Unique	1	1	1	1	7.6	14.564		392100		392100	0.000758723	Identified			#N/A	N/A		Extracellular
jgi|Trias1|128686	OG0001667	Core	1	1	1	1	1.7	100.57		391930		391930	0.000758394	Identified			#N/A	GO:0003824 GO:0004329 GO:0005488 GO:0005524 GO:0008152 GO:0009396 KOG:KOG4230 IPRF:ipr000559 IPRF:ipr000672 IPRF:ipr016040 PFD:pf00763 PFD:pf01268 PFD:pf02882	GO:0055114(BP:oxidation-reduction process);GO:0009396(BP:folic acid-containing compound biosynthetic process);GO:0004488(MF:methylenetetrahydrofolate dehydrogenase (NADP+) activity);GO:0005524(MF:ATP binding);GO:0004329(MF:formate-tetrahydrofolate ligase activity)	Cytoplasmic;Mitochondrial	PF01268(Formate--tetrahydrofolate ligase);PF00763(Tetrahydrofolate dehydrogenase/cyclohydrolase, catalytic domain);PF02882(Tetrahydrofolate dehydrogenase/cyclohydrolase, NAD(P)-binding domain)
jgi|Trias1|244563	OG0000118	Core	1	1	1	1	6	29.362					0	Identified		GH11	#N/A	GO:0004553 GO:0005576 GO:0005975 GO:0030248 CAZY:CBM1 CAZY:GH11 IPRF:ipr000254 IPRF:ipr001137 IPRF:ipr008985 PFD:pf00457 PFD:pf00734	GO:0045493(BP:xylan catabolic process);GO:0005576(CC:extracellular region);GO:0030248(MF:cellulose binding);GO:0031176(MF:endo-1,4-beta-xylanase activity)	Extracellular	PF00734(Fungal cellulose binding domain);PF00457(Glycosyl hydrolases family 11)
jgi|Trias1|85947	OG0002046	Core	1	1	1	1	2.9	52.285					0	Identified		GH72	#N/A	CAZY:GH72 IPRF:ipr004886 IPRF:ipr017853 PFD:pf03198	GO:0005975(BP:carbohydrate metabolic process);GO:0031225(CC:anchored component of membrane);GO:0005886(CC:plasma membrane);GO:0016787(MF:hydrolase activity);GO:0016740(MF:transferase activity)	Extracellular	PF03198(Glucanosyltransferase)
jgi|Trias1|60744	OG0006425	Core	1	1	1	1	1.3	97.701					0	Identified		GT20	#N/A	GO:0003824 GO:0005992 GO:0008152 CAZY:GT20 KOG:KOG1050 IPRF:ipr001830 IPRF:ipr003337 IPRF:ipr006379 PFD:pf00982 PFD:pf02358	GO:0016311(BP:dephosphorylation);GO:0034605(BP:cellular response to heat);GO:0005992(BP:trehalose biosynthetic process);GO:0005946(CC:alpha,alpha-trehalose-phosphate synthase complex (UDP-forming));GO:0016740(MF:transferase activity);GO:0004805(MF:trehalose-phosphatase activity)	Cytoplasmic;Mitochondrial	PF02358(Trehalose-phosphatase);PF00982(Glycosyltransferase family 20)
jgi|Trias1|126789	OG0001561	Core	1	1	1	1	1	91.947					0	Identified			#N/A	KOG:KOG2992 IPRF:ipr013925 PFD:pf08616		Mitochondrial;Nuclear	PF08616(Stabilization of polarity axis);PF07792(Docking domain of Afi1 for Arf3 in vesicle trafficking)
jgi|Trias1|126908	OG0001537	Core	1	1	1	1	3.9	74.59					0	Identified			#N/A	KOG:KOG0281 IPRF:ipr001680 IPRF:ipr001810 IPRF:ipr011046 PFD:pf00400 PFD:pf00646		Nuclear	PF12937(F-box-like);PF00400(WD domain, G-beta repeat)
jgi|Trias1|128078	OG0001647	Core	1	1	1	1	4.2	52.269					0	Identified	protease		#N/A	GO:0006508 GO:0008237 GO:0016787 GO:0046983 KOG:KOG2276 MERCO:M20.017 KEGGEC:ec:3.4.13.20 IPRF:ipr001261 IPRF:ipr002933 IPRF:ipr011650 IPRF:ipr017153 PFD:pf01546 PFD:pf07687	GO:0006508(BP:proteolysis);GO:0008237(MF:metallopeptidase activity);GO:0016805(MF:dipeptidase activity);GO:0034701(MF:tripeptidase activity);GO:0004180(MF:carboxypeptidase activity)	Cytoplasmic	PF07687(Peptidase dimerisation domain);PF01546(Peptidase family M20/M25/M40)
jgi|Trias1|133137	OG0002829	Core	1	1	1	1	1.8	57.621					0	Identified			#N/A	GO:0006118 GO:0016491 GO:0050660 KOG:KOG1336 KEGGEC:ec:1.6.5.4 IPRF:ipr001100 IPRF:ipr001327 IPRF:ipr005806 IPRF:ipr013027 IPRF:ipr016156 PFD:pf00070 PFD:pf00355 PFD:pf07992	GO:0045454(BP:cell redox homeostasis);GO:0055114(BP:oxidation-reduction process);GO:0005829(CC:cytosol);GO:0050660(MF:flavin adenine dinucleotide binding);GO:0046872(MF:metal ion binding);GO:0016491(MF:oxidoreductase activity);GO:0051537(MF:2 iron, 2 sulfur cluster binding)	Cytoplasmic	PF00355(Rieske [2Fe-2S] domain);PF07992(Pyridine nucleotide-disulphide oxidoreductase);PF14759(Reductase C-terminal)
jgi|Trias1|139953	OG0005110	Core	1	1	1	1	0.8	121.64					0	Identified			#N/A	GO:0005096 GO:0005622 GO:0007165 GO:0051056 KOG:KOG3508 IPRF:ipr000008 IPRF:ipr001936 IPRF:ipr008936 IPRF:ipr008973 PFD:pf00168 PFD:pf00616	GO:0007165(BP:signal transduction);GO:0043087(BP:regulation of GTPase activity)	Nuclear	PF00168(C2 domain);PF00616(GTPase-activator protein for Ras-like GTPase)
jgi|Trias1|144844	OG0006105	Core	1	1	1	1	0.6	192.87					0	Identified			#N/A	GO:0003777 GO:0005524 GO:0005875 GO:0007018 KOG:KOG0245 IPRF:ipr000253 IPRF:ipr001752 IPRF:ipr001849 IPRF:ipr008984 PFD:pf00169 PFD:pf00225 PFD:pf00498	GO:0007018(BP:microtubule-based movement);GO:0008017(MF:microtubule binding);GO:0005524(MF:ATP binding);GO:0003777(MF:microtubule motor activity)	Nuclear	PF00225(Kinesin motor domain);PF12473(Kinesin protein);PF16183(Kinesin-associated);PF12423(Kinesin protein 1B)
jgi|Trias1|148855	OG0001331	Core	1	1	1	1	0.8	260.17					0	Identified			#N/A	GO:0003824 GO:0005488 GO:0008152 KOG:KOG1202 IPRF:ipr009081 IPRF:ipr011032 IPRF:ipr013149 IPRF:ipr013154 IPRF:ipr013968 IPRF:ipr014030 IPRF:ipr014031 IPRF:ipr014043 IPRF:ipr016035 IPRF:ipr016036 IPRF:ipr016039 IPRF:ipr016040 PFD:pf00107 PFD:pf00109 PFD:pf00698 PFD:pf02801 PFD:pf08240 PFD:pf08659	GO:0055114(BP:oxidation-reduction process);GO:0016740(MF:transferase activity);GO:0016491(MF:oxidoreductase activity)	Nuclear	PF00109(Beta-ketoacyl synthase, N-terminal domain);PF08659(KR domain);PF02801(Beta-ketoacyl synthase, C-terminal domain);PF14765(Polyketide synthase dehydratase);PF00698(Acyl transferase domain);PF16197(Ketoacyl-synthetase C-terminal extension);PF00107(Zinc-binding dehydrogenase)
jgi|Trias1|149766	OG0010039	Dispensible	1	1	1	1	15	8.6043					0	Identified			#N/A	N/A		Nuclear
jgi|Trias1|150743	OG0007103	Core	1	1	1	1	1.4	62.855					0	Identified			#N/A	GO:0006629 KOG:KOG2624 MERCO:S33.UPW KEGGEC:ec:3.1.1.3 IPRF:ipr000073 IPRF:ipr006693 PFD:pf00561 PFD:pf04083	GO:0016021(CC:integral component of membrane);GO:0004806(MF:triglyceride lipase activity)	PlasmaMembrane	PF00561(alpha/beta hydrolase fold)
jgi|Trias1|152718	OG0007403	Core	1	1	1	1	2	49.852					0	Identified			#N/A	GO:0004579 GO:0005789 GO:0018279 KOG:KOG2754 KEGGEC:ec:2.4.1.119 IPRF:ipr005013 PFD:pf03345	GO:0000278(BP:mitotic cell cycle);GO:0018279(BP:protein N-linked glycosylation via asparagine);GO:0008250(CC:oligosaccharyltransferase complex);GO:0005635(CC:nuclear envelope);GO:0016021(CC:integral component of membrane);GO:0016757(MF:transferase activity, transferring glycosyl groups)	Extracellular	PF03345(Oligosaccharyltransferase 48 kDa subunit beta)
jgi|Trias1|153859	OG0000598	Core	1	1	1	1	1.9	46.717					0	Identified			#N/A	GO:0004055 GO:0005524 GO:0006526 KOG:KOG1706 KEGGEC:ec:6.3.4.5 IPRF:ipr001518 PFD:pf00764	GO:0006526(BP:arginine biosynthetic process);GO:0005524(MF:ATP binding);GO:0004055(MF:argininosuccinate synthase activity)	Cytoplasmic	PF00764(Arginosuccinate synthase)
jgi|Trias1|159260	OG0002494	Core	1	1	1	1	2.6	45.18					0	Identified			#N/A	GO:0003824 GO:0008152 KOG:KOG1390 KEGGEC:ec:2.3.1.9 IPRF:ipr002155 IPRF:ipr016039 PFD:pf00108 PFD:pf02803	GO:0008152(BP:metabolic process);GO:0016747(MF:transferase activity, transferring acyl groups other than amino-acyl groups)	Mitochondrial	PF02803(Thiolase, C-terminal domain);PF00108(Thiolase, N-terminal domain)
jgi|Trias1|162046	OG0003269	Core	1	1	1	1	5.5	22.611					0	Identified			#N/A	N/A	GO:0009116(BP:nucleoside metabolic process);GO:0005783(CC:endoplasmic reticulum);GO:0052657(MF:guanine phosphoribosyltransferase activity)	Cytoplasmic	PF00156(Phosphoribosyl transferase domain)
jgi|Trias1|174042	OG0006297	Core	1	1	1	1	0.9	106.46					0	Identified			#N/A	GO:0016810 IPRF:ipr011059 IPRF:ipr011550 IPRF:ipr013108 PFD:pf07969	GO:0016020(CC:membrane)	Cytoplasmic	PF07969(Amidohydrolase family)
jgi|Trias1|177898	OG0010052	Dispensible	1	1	1	1	5.2	25.69					0	Identified			#N/A	KOG:KOG4157		Extracellular
jgi|Trias1|194065	OG0005016	Core	1	1	1	1	10.9	11.809					0	Identified			#N/A	GO:0003735 GO:0005622 GO:0005840 GO:0006412 KOG:KOG2988 IPRF:ipr000231 IPRF:ipr004038 PFD:pf01248	GO:0006412(BP:translation);GO:0006364(BP:rRNA processing);GO:0048025(BP:negative regulation of mRNA splicing, via spliceosome);GO:0005840(CC:ribosome);GO:0030627(MF:pre-mRNA 5'-splice site binding);GO:0003735(MF:structural constituent of ribosome)	Mitochondrial;Nuclear	PF01248(Ribosomal protein L7Ae/L30e/S12e/Gadd45 family)
jgi|Trias1|198040	OG0005982	Core	1	1	1	1	3.6	38.237					0	Identified			#N/A	GO:0003824 GO:0005488 GO:0008152 GO:0008270 GO:0016491 KOG:KOG0023 KEGGEC:ec:1.1.1.1 IPRF:ipr002328 IPRF:ipr011032 IPRF:ipr013149 IPRF:ipr013154 IPRF:ipr016040 PFD:pf00107 PFD:pf08240	GO:0055114(BP:oxidation-reduction process);GO:0008270(MF:zinc ion binding);GO:0016491(MF:oxidoreductase activity)	Cytoplasmic	PF00107(Zinc-binding dehydrogenase);PF08240(Alcohol dehydrogenase GroES-like domain)
jgi|Trias1|202472	OG0007060	Core	1	1	1	1	2.6	41.867					0	Identified			#N/A	N/A		Mitochondrial
jgi|Trias1|202977	OG0007211	Core	1	1	1	1	2.9	37.779					0	Identified			#N/A	KOG:KOG1474 IPRF:ipr013256 PFD:pf08243		Nuclear	PF08243(SPT2 chromatin protein)
jgi|Trias1|212116	OG0001590	Core	1	1	1	1	6.3	17.958					0	Identified			#N/A	KOG:KOG2806		Nuclear
jgi|Trias1|22384	OG0001642	Core	1	1	1	1	3.5	48.265					0	Identified			#N/A	GO:0016020 TCDB:8.A.27.1.2 KOG:KOG2952 IPRF:ipr005045 PFD:pf03381	GO:0016021(CC:integral component of membrane)	Extracellular	PF03381(LEM3 (ligand-effect modulator 3) family / CDC50 family)
jgi|Trias1|27969	OG0000814	Core	1	1	1	1	3.5	32.552					0	Identified			#N/A	GO:0005488 GO:0006810 GO:0016020 TCDB:2.A.29.4.3 KOG:KOG0767 IPRF:ipr001993 PFD:pf00153	GO:0055085(BP:transmembrane transport);GO:0016021(CC:integral component of membrane)	PlasmaMembrane;Mitochondrial	PF00153(Mitochondrial carrier protein)
jgi|Trias1|28279	OG0005496	Core	1	1	1	1	1.9	85.476					0	Identified			#N/A	GO:0003676 GO:0003723 GO:0003743 GO:0006413 KOG:KOG2314 IPRF:ipr000504 IPRF:ipr011400 IPRF:ipr013979 PFD:pf00076 PFD:pf08662	GO:0001731(BP:formation of translation preinitiation complex);GO:0006446(BP:regulation of translational initiation);GO:0005829(CC:cytosol);GO:0010494(CC:cytoplasmic stress granule);GO:0043614(CC:multi-eIF complex);GO:0016282(CC:eukaryotic 43S preinitiation complex);GO:0071541(CC:eukaryotic translation initiation factor 3 complex, eIF3m);GO:0071540(CC:eukaryotic translation initiation factor 3 com…	Cytoplasmic	PF08662(Eukaryotic translation initiation factor eIF2A);PF00076(RNA recognition motif. (a.k.a. RRM, RBD, or RNP domain))
jgi|Trias1|289096	OG0013264	Unique	1	1	1	1	6.6	21.692					0	Identified			#N/A	N/A		Extracellular
jgi|Trias1|31153	OG0001356	Core	1	1	1	1	4.3	28.182					0	Identified			#N/A	IPRF:ipr012338		Extracellular
jgi|Trias1|321970	OG0012175	Unique	1	1	1	1	4.4	22.346					0	Identified			#N/A	N/A		Nuclear
jgi|Trias1|342905	OG0012266	Unique	1	2	2	2	17.8	16.579					0	Identified			#N/A	N/A		Nuclear
jgi|Trias1|35803	OG0003847	Core	1	2	2	2	2.3	117.12					0	Identified			#N/A	GO:0000166 GO:0005488 GO:0005524 GO:0016887 GO:0017111 KOG:KOG0062 IPRF:ipr000357 IPRF:ipr003439 IPRF:ipr003593 IPRF:ipr016024 PFD:pf00005	GO:0006414(BP:translational elongation);GO:0003746(MF:translation elongation factor activity);GO:0016887(MF:ATPase activity);GO:0005524(MF:ATP binding)	Cytoplasmic	PF00005(ABC transporter)
jgi|Trias1|36481	OG0004346	Core	1	1	1	1	0.2	440.74					0	Identified			#N/A	GO:0005488 GO:0016773 KOG:KOG0889 KEGGEC:ec:2.7.1.37 IPRF:ipr000403 IPRF:ipr003151 IPRF:ipr003152 IPRF:ipr011009 IPRF:ipr014009 IPRF:ipr016024 PFD:pf00454 PFD:pf02259 PFD:pf02260	GO:0016310(BP:phosphorylation);GO:0016573(BP:histone acetylation);GO:0000123(CC:histone acetyltransferase complex);GO:0016301(MF:kinase activity)	Cytoplasmic;Nuclear	PF02259(FAT domain);PF00454(Phosphatidylinositol 3- and 4-kinase);PF02260(FATC domain)
jgi|Trias1|387174	OG0004198	Core	1	1	1	1	6.3	23.136					0	Identified			#N/A	GO:0003924 GO:0005515 GO:0005524 GO:0005525 GO:0005622 GO:0006355 GO:0006886 GO:0006913 GO:0007165 GO:0007264 GO:0008134 GO:0015031 TCDB:9.A.50.1.1 KOG:KOG0394 KEGGEC:ec:3.6.5.2 IPRF:ipr001806 IPRF:ipr002041 IPRF:ipr002078 IPRF:ipr003577 IPRF:ipr003578 IPRF:ipr003579 IPRF:ipr005225 IPRF:ipr013753 PFD:pf00071	GO:0030100(BP:regulation of endocytosis);GO:0034727(BP:piecemeal microautophagy of the nucleus);GO:0042147(BP:retrograde transport, endosome to Golgi);GO:0007035(BP:vacuolar acidification);GO:0007264(BP:small GTPase mediated signal transduction);GO:0072665(BP:protein localization to vacuole);GO:0061191(BP:positive regulation of vacuole fusion, non-autophagic);GO:0000011(BP:vacuole inheritance);GO…	Cytoplasmic;Nuclear	PF00071(Ras family)
jgi|Trias1|39461	OG0000092	Core	1	2	1	1	3.5	62.033					0	Identified			#N/A	GO:0016884 KOG:KOG1211 KEGGEC:ec:6.3.5.- IPRF:ipr000120 PFD:pf01425	GO:0016884(MF:carbon-nitrogen ligase activity, with glutamine as amido-N-donor);EC:6.3.5.0(NA:NA)	Extracellular	PF01425(Amidase)
jgi|Trias1|40302	OG0008399	Dispensible	1	1	1	1	1.5	73.294					0	Identified			#N/A	N/A	GO:0016021(CC:integral component of membrane)	PlasmaMembrane	PF11374(Protein of unknown function (DUF3176))
jgi|Trias1|422544	OG0005268	Core	1	1	1	1	1.7	86.03					0	Identified			#N/A	GO:0005085 GO:0005525 GO:0005622 GO:0007264 GO:0051056 KOG:KOG3417 IPRF:ipr000651 IPRF:ipr001895 IPRF:ipr008937 IPRF:ipr013684 PFD:pf00617 PFD:pf00618 PFD:pf08477	GO:0043547(BP:positive regulation of GTPase activity);GO:0007264(BP:small GTPase mediated signal transduction);GO:0005622(CC:intracellular);GO:0005085(MF:guanyl-nucleotide exchange factor activity)	Mitochondrial;Nuclear	PF00618(RasGEF N-terminal motif);PF00617(RasGEF domain)
jgi|Trias1|55785_fgenesh1_kg.3_862_Locus463v1rpkm321.10;jgi|Trias1|428737_CE222641_7684	OG0003364	Core	2	1	1	1	5.2	14.186					0	Identified			#N/A	GO:0000786 GO:0003677 GO:0005634 GO:0006334 KOG:KOG1756 IPRF:ipr002119 IPRF:ipr007125 IPRF:ipr009072 PFD:pf00125	GO:0000786(CC:nucleosome);GO:0005634(CC:nucleus);GO:0046982(MF:protein heterodimerization activity);GO:0003677(MF:DNA binding)	Nuclear	PF16211(C-terminus of histone H2A);PF00125(Core histone H2A/H2B/H3/H4)
jgi|Trias1|44111	OG0002882	Core	1	1	1	1	2	76.021					0	Identified			#N/A	GO:0003824 GO:0008152 TCDB:4.C.1.1.4 KOG:KOG1180 KEGGEC:ec:6.2.1.3 IPRF:ipr000873 PFD:pf00501	GO:0008152(BP:metabolic process);GO:0003824(MF:catalytic activity)	Cytoplasmic	PF00501(AMP-binding enzyme)
jgi|Trias1|44448	OG0007937	Dispensible	1	1	1	1	4.3	28.19					0	Identified			#N/A	N/A	GO:0016021(CC:integral component of membrane)	Cytoplasmic;Mitochondrial	PF14880(Cytochrome oxidase c assembly)
jgi|Trias1|447653	OG0000485	Dispensible	1	1	1	1	3.4	32.21					0	Identified			#N/A	GO:0003824 GO:0005488 GO:0008152 IPRF:ipr011032 IPRF:ipr016040		Cytoplasmic
jgi|Trias1|45398	OG0003812	Core	1	1	1	1	3.1	39.844					0	Identified			#N/A	GO:0000166 GO:0003677 GO:0005634 GO:0006260 GO:0017111 KOG:KOG2035 KEGGEC:ec:2.7.7.7 IPRF:ipr003593 IPRF:ipr008921	GO:0070914(BP:UV-damage excision repair);GO:0006272(BP:leading strand elongation);GO:0007062(BP:sister chromatid cohesion);GO:0005829(CC:cytosol);GO:0031391(CC:Elg1 RFC-like complex);GO:0031389(CC:Rad17 RFC-like complex);GO:0031390(CC:Ctf18 RFC-like complex);GO:0005634(CC:nucleus);GO:0005663(CC:DNA replication factor C complex);GO:0003677(MF:DNA binding);GO:0016787(MF:hydrolase activity)	Cytoplasmic;Mitochondrial	PF13177(DNA polymerase III, delta subunit)
jgi|Trias1|458737	OG0008143	Core	1	1	1	1	8	23.995					0	Identified			#N/A	GO:0003824 GO:0008152 IPRF:ipr000868 PFD:pf00857	GO:0008152(BP:metabolic process);GO:0003824(MF:catalytic activity)	PlasmaMembrane;Cytoplasmic	PF00857(Isochorismatase family)
jgi|Trias1|46959	OG0004733	Core	1	1	1	1	2.9	53.121					0	Identified			#N/A	GO:0003993 GO:0005215 GO:0006810 GO:0016021 TCDB:2.A.1.9.3 KOG:KOG0252 IPRF:ipr000560 IPRF:ipr007114 IPRF:ipr011701 IPRF:ipr016196 PFD:pf07690	GO:0055114(BP:oxidation-reduction process);GO:0055085(BP:transmembrane transport);GO:0016021(CC:integral component of membrane);GO:0016491(MF:oxidoreductase activity);GO:0022857(MF:transmembrane transporter activity)	PlasmaMembrane	PF00083(Sugar (and other) transporter)
jgi|Trias1|51252	OG0007182	Core	1	1	1	1	0.8	173.28					0	Identified			#N/A	GO:0000166 GO:0005524 GO:0006810 GO:0016021 GO:0016887 GO:0017111 GO:0042626 TCDB:3.A.1.208.11 KOG:KOG0054 IPRF:ipr001140 IPRF:ipr003439 IPRF:ipr003593 IPRF:ipr011527 PFD:pf00005 PFD:pf00664	GO:0071996(BP:glutathione transmembrane import into vacuole);GO:0098849(BP:cellular detoxification of cadmium ion);GO:0015723(BP:bilirubin transport);GO:0036246(BP:phytochelatin 2 import into vacuole);GO:0045454(BP:cell redox homeostasis);GO:0006749(BP:glutathione metabolic process);GO:0042144(BP:vacuole fusion, non-autophagic);GO:0000329(CC:fungal-type vacuole membrane);GO:0005794(CC:Golgi appar…	PlasmaMembrane	PF00005(ABC transporter);PF00664(ABC transporter transmembrane region)
jgi|Trias1|55481	OG0003140	Core	1	1	1	1	3.3	30.26					0	Identified			#N/A	GO:0005634 GO:0006325 KOG:KOG3265 IPRF:ipr006818 IPRF:ipr017282 PFD:pf04729	GO:0006355(BP:regulation of transcription, DNA-templated);GO:0006334(BP:nucleosome assembly);GO:0016573(BP:histone acetylation);GO:0043229(CC:intracellular organelle);GO:0044763(NA:NA)	Cytoplasmic;Nuclear	PF04729(ASF1 like histone chaperone)
jgi|Trias1|56730	OG0003978	Core	1	1	1	1	3	36.239					0	Identified			#N/A	GO:0006807 GO:0016151 IPRF:ipr002669 PFD:pf01774	GO:0006807(BP:nitrogen compound metabolic process);GO:0044424(CC:intracellular part);GO:0016151(MF:nickel cation binding)		PF01774(UreD urease accessory protein)
jgi|Trias1|57229	OG0004321	Core	1	1	1	1	2.1	53.034					0	Identified			#N/A	IPRF:ipr003480 PFD:pf02458	GO:0016747(MF:transferase activity, transferring acyl groups other than amino-acyl groups)	Cytoplasmic	PF02458(Transferase family)
jgi|Trias1|58336	OG0005001	Core	1	1	1	1	9.7	14.095					0	Identified			#N/A	GO:0003735 GO:0005622 GO:0005840 GO:0006412 KOG:KOG3434 IPRF:ipr002671 PFD:pf01776	GO:0006412(BP:translation);GO:0005730(CC:nucleolus);GO:0005840(CC:ribosome);GO:0005829(CC:cytosol);GO:0003735(MF:structural constituent of ribosome)	Nuclear	PF01776(Ribosomal L22e protein family)
jgi|Trias1|58680	OG0005234	Core	1	1	1	1	6.7	23.353					0	Identified			#N/A	GO:0015986 GO:0016469 GO:0046933 GO:0046961 TCDB:3.A.2.1.3 KOG:KOG1662 KEGGEC:ec:3.6.3.14 IPRF:ipr000711 PFD:pf00213	GO:0015986(BP:ATP synthesis coupled proton transport);GO:0005753(CC:mitochondrial proton-transporting ATP synthase complex);GO:0046933(MF:proton-transporting ATP synthase activity, rotational mechanism)	Mitochondrial	PF00213(ATP synthase delta (OSCP) subunit)
jgi|Trias1|59637	OG0005753	Core	1	1	1	1	1.8	84.205					0	Identified	protease		#N/A	GO:0005737 GO:0006508 GO:0017039 KOG:KOG3675 KEGGEC:ec:3.4.14.4 IPRF:ipr005317 IPRF:ipr016526 PFD:pf03571	GO:0006508(BP:proteolysis);GO:0005737(CC:cytoplasm);GO:0005634(CC:nucleus);GO:0046872(MF:metal ion binding);GO:0008239(MF:dipeptidyl-peptidase activity)	Cytoplasmic;Mitochondrial	PF03571(Peptidase family M49)
jgi|Trias1|60020	OG0001262	Core	1	1	1	1	2.9	41.485					0	Identified			#N/A	GO:0008800 GO:0030655 GO:0046677 KOG:KOG1235 MERCO:M28.UPA IPRF:ipr001466 IPRF:ipr012338 PFD:pf00144		Cytoplasmic	PF00144(Beta-lactamase)
jgi|Trias1|60371	OG0006211	Core	1	1	1	1	4.5	18.988					0	Identified			#N/A	KOG:KOG0155		Nuclear	PF15377(Domain of unknown function (DUF4604))
jgi|Trias1|61485	OG0006857	Core	1	1	1	1	4	24.834					0	Identified			#N/A	KOG:KOG0526		Nuclear
jgi|Trias1|62818	OG0007624	Core	1	1	1	1	2.1	59.702					0	Identified			#N/A	GO:0003824 GO:0016491 GO:0050660 KOG:KOG1231 IPRF:ipr006094 IPRF:ipr016166 PFD:pf01565	GO:0055114(BP:oxidation-reduction process);GO:0050660(MF:flavin adenine dinucleotide binding);GO:0016614(MF:oxidoreductase activity, acting on CH-OH group of donors)	Extracellular;Vacuole	PF08031(Berberine and berberine like);PF01565(FAD binding domain)
jgi|Trias1|63732	OG0001707	Core	1	1	1	1	1.3	135.18					0	Identified			#N/A	GO:0005515 GO:0008270 KOG:KOG0955 IPRF:ipr001965 IPRF:ipr011011 PFD:pf00628	GO:0008270(MF:zinc ion binding)	Nuclear	PF10513(Enhancer of polycomb-like);PF13832(PHD-zinc-finger like domain);PF13831(PHD-finger)
jgi|Trias1|70663	OG0005707	Core	1	1	1	1	3.6	39.423					0	Identified			#N/A	KOG:KOG1523 IPRF:ipr001680 IPRF:ipr011046 IPRF:ipr017383 PFD:pf00400	GO:0034314(BP:Arp2/3 complex-mediated actin nucleation);GO:0000281(BP:mitotic cytokinesis);GO:0032153(CC:cell division site);GO:0005885(CC:Arp2/3 protein complex);GO:0005829(CC:cytosol);GO:0051286(CC:cell tip);GO:0030479(CC:actin cortical patch);GO:0043130(MF:ubiquitin binding)	Cytoplasmic	PF00400(WD domain, G-beta repeat)
jgi|Trias1|72857	OG0006875	Core	1	1	1	1	5.9	15.29					0	Identified			#N/A	GO:0003735 GO:0005622 GO:0005840 GO:0006412 GO:0015934 KOG:KOG3401 IPRF:ipr005756 IPRF:ipr005824 IPRF:ipr005825 IPRF:ipr008991 PFD:pf00467	GO:0006412(BP:translation);GO:0015934(CC:large ribosomal subunit);GO:0003735(MF:structural constituent of ribosome)	Mitochondrial	PF16906(Ribosomal proteins L26 eukaryotic, L24P archaeal);PF00467(KOW motif)
jgi|Trias1|73142	OG0007065	Core	1	1	1	1	0.4	249.8					0	Identified			#N/A	KOG:KOG0161		Nuclear
jgi|Trias1|74098	OG0007512	Core	1	1	1	1	8.4	13.289					0	Identified			#N/A	N/A		Nuclear
jgi|Trias1|74282	OG0005920	Dispensible	1	1	1	1	3	45.12					0	Identified			#N/A	N/A		Nuclear
jgi|Trias1|74385	OG0007673	Core	1	1	1	1	1	137.44					0	Identified			#N/A	GO:0006904 GO:0008033 GO:0016192 GO:0050660 KOG:KOG2311 IPRF:ipr001619 IPRF:ipr002218 IPRF:ipr004416 PFD:pf00995 PFD:pf01134	GO:0070899(BP:mitochondrial tRNA wobble uridine modification);GO:0055114(BP:oxidation-reduction process);GO:0006904(BP:vesicle docking involved in exocytosis);GO:0005739(CC:mitochondrion);GO:0016491(MF:oxidoreductase activity);GO:0050660(MF:flavin adenine dinucleotide binding)	Cytoplasmic;Mitochondrial	PF00995(Sec1 family);PF01134(Glucose inhibited division protein A);PF13932(GidA associated domain)
jgi|Trias1|86947	OG0002785	Core	1	1	1	1	3.1	43.362					0	Identified			#N/A	GO:0003824 GO:0008152 KOG:KOG4245 KEGGEC:ec:4.1.1.45 IPRF:ipr006992 PFD:pf04909	GO:0016787(MF:hydrolase activity)	Cytoplasmic	PF04909(Amidohydrolase)

## Sheet: Table S4(B)(Triat2)
FastaHeaders	orthogroup ID	Orthogroup membership	Proteins	Peptides	RazorUniquePeptides	UniquePeptides	Coverage	MolWeight	LFQ intensity TRIATV-1	LFQ intensity TRIATV-2	LFQ intensity TRIATV-3	average LFQ intensity ( values replaced with blank)	% of total LFQ intensity	Identified or Quantified	Protease based on PFAM	CAZY (excluding CBMs)(Triat2_annotat)	Oomycete cell wall relevant CAZy activity	Triat2_annotat	GO annotations	Subcellular localization	Domain	citation for this protein
jgi|Triat2|85687|Triat1.fgenesh1_pg.C_scaffold_2000080	OG0011132	Dispensible	1	1	1	1	4.2	20.814	17832000000	63473000000	85899000000	5.57347e+10	15.9453	Quantified			#N/A	N/A		Extracellular
jgi|Triat2|213708|estExt_Genewise1Plus.C_contig_170308	OG0000801	Core	1	13	13	12	34.9	66.692	10651000000	23776000000	73940000000	3.61223e+10	10.3344	Quantified		GH15	#N/A	GO:0000272 GO:0003824 GO:0004339 GO:0005975 GO:0005976 GO:0030246 CAZY:CBM20 CAZY:GH15 KOG:KOG2421 KEGGEC:ec:3.2.1.3 IPRF:ipr000165 IPRF:ipr002044 IPRF:ipr008291 IPRF:ipr008928 IPRF:ipr011613 IPRF:ipr013784 PFD:pf00686 PFD:pf00723	GO:0000272(BP:polysaccharide catabolic process);GO:0004339(MF:glucan 1,4-alpha-glucosidase activity);GO:2001070(MF:starch binding)	Extracellular	PF00723(Glycosyl hydrolases family 15);PF00686(Starch binding domain)
jgi|Triat2|42986|Triat1.e_gw1.7.762.1	OG0000376	Core	1	27	27	26	46.4	92.953	22304000000	16870000000	39764000000	2.63127e+10	7.52787	Quantified		GH3	ß-1,4-glucosidase	GO:0004553 GO:0005975 CAZY:GH3 KEGGEC:ec:3.2.1.21 IPRF:ipr001764 IPRF:ipr002772 IPRF:ipr017853 PFD:pf00933 PFD:pf01915	GO:0030245(BP:cellulose catabolic process);GO:0008422(MF:beta-glucosidase activity);GO:0102483(MF:scopolin beta-glucosidase activity)	Extracellular	PF14310(Fibronectin type III-like domain);PF01915(Glycosyl hydrolase family 3 C-terminal domain);PF00933(Glycosyl hydrolase family 3 N terminal domain)
jgi|Triat2|297887|estExt_fgenesh1_kg.C_contig_170238	OG0000303	Core	1	5	5	5	12.3	42.541	2348500000	3521900000	36811000000	1.42271e+10	4.07029	Quantified	protease		#N/A	GO:0004190 GO:0004194 GO:0006508 TCDB:8.A.32.1.1 MERCO:A01.027 KOG:KOG1339 KEGGEC:ec:3.4.23.18 IPRF:ipr001461 IPRF:ipr001969 IPRF:ipr009007 PFD:pf00026	GO:0006508(BP:proteolysis);GO:0004190(MF:aspartic-type endopeptidase activity)	Extracellular	PF00026(Eukaryotic aspartyl protease)
jgi|Triat2|188756|e_gw1.15.518.1	OG0000856	Core	1	13	13	13	21.7	64.941	17325000000	12891000000	12295000000	1.41703e+10	4.05403	Quantified	protease		#N/A	GO:0004289 GO:0006508 GO:0008236 MERCO:S53.UPW KEGGEC:ec:3.4.14.9 IPRF:ipr000209 IPRF:ipr009020 IPRF:ipr015366 PFD:pf09286	GO:0006508(BP:proteolysis);GO:0004252(MF:serine-type endopeptidase activity)	Extracellular	PF00082(Subtilase family);PF09286(Pro-kumamolisin, activation domain)
jgi|Triat2|302027|estExt_fgenesh1_kg.C_contig_270661	OG0000376	Core	1	25	24	24	33.1	95.017	207950000	498180000	40614000000	1.37734e+10	3.94047	Quantified		GH3	ß-1,4-glucosidase	GO:0004553 GO:0005975 CAZY:GH3 KEGGEC:ec:3.2.1.21 IPRF:ipr001764 IPRF:ipr002772 IPRF:ipr017853 PFD:pf00933 PFD:pf01915	GO:0005975(BP:carbohydrate metabolic process);GO:0004553(MF:hydrolase activity, hydrolyzing O-glycosyl compounds)	Extracellular	PF14310(Fibronectin type III-like domain);PF01915(Glycosyl hydrolase family 3 C-terminal domain);PF00933(Glycosyl hydrolase family 3 N terminal domain)
jgi|Triat2|88458|Triat1.fgenesh1_pg.C_scaffold_5000022	OG0004744	Core	1	11	11	11	23.1	52.817	4885500000	7610400000	22148000000	1.1548e+10	3.30379	Quantified		GH7	cellobiohydrolyase	GO:0004553 GO:0005576 GO:0005975 GO:0030248 CAZY:CBM1 CAZY:GH7 KOG:KOG4562 IPRF:ipr000254 IPRF:ipr001722 IPRF:ipr008985 PFD:pf00734 PFD:pf00840	GO:0030245(BP:cellulose catabolic process);GO:0005576(CC:extracellular region);GO:0004553(MF:hydrolase activity, hydrolyzing O-glycosyl compounds);GO:0030248(MF:cellulose binding)	Extracellular	PF00734(Fungal cellulose binding domain);PF00840(Glycosyl hydrolase family 7)	Borisova, A.S., Eneyskaya, E.V., Jana, S. et al. Correlation of structure, function and protein dynamics in GH7 cellobiohydrolases from Trichoderma atroviride, T. reesei and T. harzianum. Biotechnol Biofuels 11, 5 (2018). https://doi.org/10.1186/s13068-017-1006-7
jgi|Triat2|136120|Triat1.estExt_Genewise1.C_13994	OG0000264	Core	1	21	21	21	41.7	64.558	5635600000	6218500000	16037000000	9.29703e+09	2.65982	Quantified		GH20	#N/A	GO:0004563 GO:0005975 CAZY:GH20 KOG:KOG2499 KEGGEC:ec:3.2.1.52 IPRF:ipr001540 IPRF:ipr015882 IPRF:ipr015883 IPRF:ipr017853 PFD:pf00728 PFD:pf02838	GO:0005975(BP:carbohydrate metabolic process);GO:0004563(MF:beta-N-acetylhexosaminidase activity)	Extracellular;Lysosomal	PF00728(Glycosyl hydrolase family 20, catalytic domain);PF14845(beta-acetyl hexosaminidase like)
jgi|Triat2|131177|Triat1.estExt_fgenesh1_pg.C_21047	OG0000801	Core	1	10	9	9	19.8	68.596	5905100000	6591400000	11156000000	7.88417e+09	2.25561	Quantified		GH15	#N/A	GO:0000272 GO:0003824 GO:0004339 GO:0005975 GO:0005976 GO:0030246 CAZY:CBM20 CAZY:GH15 KOG:KOG2421 KEGGEC:ec:3.2.1.3 IPRF:ipr000165 IPRF:ipr002044 IPRF:ipr008291 IPRF:ipr008928 IPRF:ipr011613 IPRF:ipr013784 PFD:pf00686 PFD:pf00723	GO:0000272(BP:polysaccharide catabolic process);GO:0004339(MF:glucan 1,4-alpha-glucosidase activity);GO:2001070(MF:starch binding)	Extracellular	PF00723(Glycosyl hydrolases family 15);PF00686(Starch binding domain)
jgi|Triat2|301150|estExt_fgenesh1_kg.C_contig_260454	OG0007886	Dispensible	1	18	18	18	56.6	47.302	6401300000	13096000000	1752900000	7083400000	2.02651	Quantified			#N/A	IPRF:ipr005152 PFD:pf03583	GO:0016042(BP:lipid catabolic process);GO:0004806(MF:triglyceride lipase activity)	Extracellular	PF03583(Secretory lipase)
jgi|Triat2|249136|estExt_Genewise1.C_contig_270879	OG0001888	Core	1	9	9	9	14	110.51	6286600000	5987100000	8136000000	6.80323e+09	1.94636	Quantified		AA5_1	#N/A	CAZY:AA5_1 KOG:KOG4157 IPRF:ipr002889 IPRF:ipr009880 IPRF:ipr011043 IPRF:ipr013994 IPRF:ipr014756 IPRF:ipr015202 PFD:pf01822 PFD:pf07250 PFD:pf09118		Extracellular	PF07250(Glyoxal oxidase N-terminus);PF01822(WSC domain);PF09118(Domain of unknown function (DUF1929))
jgi|Triat2|217206|estExt_Genewise1Plus.C_contig_210135	OG0007475	Core	1	13	13	13	32.4	50.136	12287000000	3593200000	2511900000	6130700000	1.75395	Quantified			#N/A	not found in "Triat2_annotat_Mycocosm_20220917_v1.xlsx"	GO:0005975(BP:carbohydrate metabolic process);GO:0004650(MF:polygalacturonase activity)	Extracellular	PF00295(Glycosyl hydrolases family 28)
jgi|Triat2|137467|Triat1.estExt_Genewise1.C_22545	OG0000102	Core	1	11	11	11	19	107.3	4301600000	5391100000	7496800000	5.72983e+09	1.63927	Quantified		GH55	β-1,3-glucanase	CAZY:GH55 KOG:KOG4157 IPRF:ipr002889 IPRF:ipr011050 IPRF:ipr013994 PFD:pf01822	GO:0008152(BP:metabolic process);GO:0004338(MF:glucan exo-1,3-beta-glucosidase activity)	Extracellular	PF12708(Pectate lyase superfamily protein);PF01822(WSC domain)
jgi|Triat2|289568|estExt_fgenesh1_pm.C_contig_160103	OG0000106	Core	1	17	17	17	23.2	104.8	3105100000	4028000000	7786600000	4.97323e+09	1.42281	Quantified		GH2	#N/A	GO:0004553 GO:0005975 CAZY:GH2 KOG:KOG2230 KEGGEC:ec:3.2.1.25 IPRF:ipr006102 IPRF:ipr017853 PFD:pf00703	GO:0005975(BP:carbohydrate metabolic process);GO:0004567(MF:beta-mannosidase activity)	Extracellular	PF00703(Glycosyl hydrolases family 2)
jgi|Triat2|127924|Triat1.estExt_fgenesh1_pm.C_30573	OG0000283	Core	1	12	12	12	37	53.069	5450500000	3863300000	4661800000	4.65853e+09	1.33277	Quantified			#N/A	not found in "Triat2_annotat_Mycocosm_20220917_v1.xlsx"	GO:0031221(BP:arabinan metabolic process);GO:0046373(BP:L-arabinose metabolic process);GO:0046556(MF:alpha-L-arabinofuranosidase activity)	Extracellular	PF09206(Alpha-L-arabinofuranosidase B, catalytic);PF05270(Alpha-L-arabinofuranosidase B (ABFB) domain)
jgi|Triat2|49834|Triat1.e_gw1.12.1047.1	OG0000035	Core	1	18	18	18	30.8	88.821	3297900000	2495400000	6429100000	4.07413e+09	1.16558	Quantified		GH92	#N/A	CAZY:GH92 IPRF:ipr005887 IPRF:ipr012939 PFD:pf07971	GO:0005975(BP:carbohydrate metabolic process);GO:0016787(MF:hydrolase activity);GO:0030246(MF:carbohydrate binding)	Extracellular	PF07971(Glycosyl hydrolase family 92)
jgi|Triat2|296905|estExt_fgenesh1_kg.C_contig_120031	OG0010881	Dispensible	1	4	4	4	20.2	25.254	1162500000	3595700000	7421600000	4.05993e+09	1.16152	Quantified	protease		#N/A	GO:0004190 GO:0006508 MERCO:G01.002 IPRF:ipr000250 IPRF:ipr008985 PFD:pf01828	GO:0006508(BP:proteolysis);GO:0004190(MF:aspartic-type endopeptidase activity)	Extracellular	PF01828(Peptidase A4 family)
jgi|Triat2|131929|Triat1.estExt_fgenesh1_pg.C_40752	OG0005888	Core	1	14	14	14	27.7	62.516	2709800000	2357800000	6256300000	3.77463e+09	1.0799	Quantified			#N/A	GO:0016884 KOG:KOG1211 KEGGEC:ec:6.3.5.- IPRF:ipr000120 PFD:pf01425	GO:0016884(MF:carbon-nitrogen ligase activity, with glutamine as amido-N-donor)	Extracellular	PF01425(Amidase)
jgi|Triat2|161159|Triat1.VSE_fgenesh1_pg.C_scaffold_2001018	OG0000178	Core	1	19	19	19	37.4	86.785	3514500000	2674700000	4404100000	3531100000	1.01022	Quantified		GH3	#N/A	GO:0004553 GO:0005975 CAZY:GH3 KEGGEC:ec:3.2.1.21 IPRF:ipr001764 IPRF:ipr002772 IPRF:ipr017853 PFD:pf00933 PFD:pf01915	GO:0005975(BP:carbohydrate metabolic process);GO:0009044(MF:xylan 1,4-beta-xylosidase activity)	Extracellular	PF00933(Glycosyl hydrolase family 3 N terminal domain);PF01915(Glycosyl hydrolase family 3 C-terminal domain);PF14310(Fibronectin type III-like domain)
jgi|Triat2|43222|Triat1.e_gw1.7.876.1	OG0000357	Core	1	7	7	7	30.5	51.995	3244400000	3146300000	3732500000	3374400000	0.965393	Quantified		GH30_3	#N/A	GO:0004348 GO:0005764 GO:0006665 GO:0007040 CAZY:GH30_3 KOG:KOG2566 KEGGEC:ec:3.2.1.45 IPRF:ipr001139 IPRF:ipr017853 PFD:pf02055	GO:0006665(BP:sphingolipid metabolic process);GO:0005976(BP:polysaccharide metabolic process);GO:0005615(CC:extracellular space);GO:0046557(MF:glucan endo-1,6-beta-glucosidase activity);GO:0004348(MF:glucosylceramidase activity)	Extracellular	PF17189(Glycosyl hydrolase family 30 beta sandwich domain);PF02055(Glycosyl hydrolase family 30 TIM-barrel domain)
jgi|Triat2|51401|Triat1.e_gw1.14.222.1	OG0005660	Core	1	13	13	13	33.3	47.187	4336800000	2337400000	3099100000	3.25777e+09	0.932025	Quantified		GH27	#N/A	GO:0004553 GO:0005509 GO:0005975 CAZY:GH27 KOG:KOG2366 KEGGEC:ec:3.2.1.22 IPRF:ipr000111 IPRF:ipr002048 IPRF:ipr002241 IPRF:ipr017853 PFD:pf02065	GO:0005975(BP:carbohydrate metabolic process);GO:0052692(MF:raffinose alpha-galactosidase activity)	Extracellular	PF16499(Alpha galactosidase A)
jgi|Triat2|303002|estExt_fgenesh1_kg.C_contig_290197	OG0004998	Core	1	10	10	10	30.9	41.269	2260900000	2936600000	4146500000	3.11467e+09	0.891085	Quantified			#N/A	KOG:KOG4701	GO:0044464(CC:cell part)	Extracellular;PlasmaMembrane;Mitochondrial
jgi|Triat2|296901|estExt_fgenesh1_kg.C_contig_120027	OG0005459	Core	1	11	11	11	24.4	58.082	1022400000	1966500000	5743800000	2910900000	0.832788	Quantified		GH125	#N/A	GO:0003824 CAZY:GH125 IPRF:ipr008313 IPRF:ipr008928 PFD:pf06824	GO:0003824(MF:catalytic activity)	Extracellular;Lysosomal	PF06824(Metal-independent alpha-mannosidase (GH125))
jgi|Triat2|296843|estExt_fgenesh1_kg.C_contig_100015	OG0008515	Dispensible	1	6	6	6	36.6	25.182	2051900000	3002300000	3440000000	2831400000	0.810044	Quantified			#N/A	N/A	GO:0016052(BP:carbohydrate catabolic process);GO:0030246(MF:carbohydrate binding);GO:0004553(MF:hydrolase activity, hydrolyzing O-glycosyl compounds)	Extracellular	PF16011(Carbohydrate-binding family 9)
jgi|Triat2|297515|estExt_fgenesh1_kg.C_contig_160065	OG0000196	Core	1	4	4	4	34.7	14.236	3828500000	2989100000	1547600000	2788400000	0.797742	Quantified			#N/A	KOG:KOG4157 IPRF:ipr008427 IPRF:ipr014005 PFD:pf05730		Extracellular	PF05730(CFEM domain)
jgi|Triat2|223991|estExt_Genewise1Plus.C_contig_251965	OG0000624	Core	1	18	18	18	24.7	101.66	1943100000	3229600000	3155600000	2776100000	0.794223	Quantified		GH31	#N/A	GO:0004553 GO:0005975 CAZY:GH31 KOG:KOG1065 KEGGEC:ec:3.2.1.20 IPRF:ipr000322 IPRF:ipr017853 PFD:pf01055	GO:0005975(BP:carbohydrate metabolic process);GO:0016020(CC:membrane);GO:0004553(MF:hydrolase activity, hydrolyzing O-glycosyl compounds);GO:0030246(MF:carbohydrate binding)	Extracellular	PF16863(N-terminal barrel of NtMGAM and CtMGAM, maltase-glucoamylase);PF13802(Galactose mutarotase-like);PF01055(Glycosyl hydrolases family 31)
jgi|Triat2|42063|Triat1.e_gw1.6.839.1	OG0008329	Dispensible	1	8	8	8	42.1	34.337	1736700000	1615600000	4529600000	2627300000	0.751652	Quantified		CE8	#N/A	GO:0005618 GO:0030599 GO:0042545 CAZY:CE8 IPRF:ipr000070 IPRF:ipr011050 PFD:pf01095	GO:0042545(BP:cell wall modification);GO:0045490(BP:pectin catabolic process);GO:0005618(CC:cell wall);GO:0005576(CC:extracellular region);GO:0030599(MF:pectinesterase activity);GO:0045330(MF:aspartyl esterase activity)	Extracellular	PF01095(Pectinesterase)
jgi|Triat2|150261|Triat1.estExt_Genewise1Plus.C_30442	OG0000529	Core	1	1	1	1	4	55.07	1018700000	4346700000	2354700000	2.57337e+09	0.736223	Quantified			#N/A	GO:0005215 GO:0006810 GO:0016021 TCDB:2.A.1.14.11 KOG:KOG2533 IPRF:ipr007114 IPRF:ipr011701 IPRF:ipr016196 PFD:pf07690	GO:0055085(BP:transmembrane transport);GO:0016021(CC:integral component of membrane)	PlasmaMembrane	PF07690(Major Facilitator Superfamily)
jgi|Triat2|86577|Triat1.fgenesh1_pg.C_scaffold_2000970	OG0007280	Core	1	1	1	1	4.8	43.627	2148200000			2148200000	0.614585	Identified			#N/A	GO:0000287 GO:0016829 IPRF:ipr005630 IPRF:ipr008949 PFD:pf03936	GO:0000287(MF:magnesium ion binding);GO:0010333(MF:terpene synthase activity)	Cytoplasmic;Nuclear	PF03936(Terpene synthase family, metal binding domain)
jgi|Triat2|320525|estExt_Genemark.C_contig_260831	OG0002544	Core	1	10	10	10	38	42.842	464910000	888850000	4915200000	2.08965e+09	0.597835	Quantified			#N/A	N/A	GO:0016853(MF:isomerase activity)	Extracellular	PF10282(Lactonase, 7-bladed beta-propeller)
jgi|Triat2|314657|estExt_Genemark.C_contig_150015	OG0005629	Core	1	6	6	6	28.9	18.237	2535400000	2887600000	664770000	2.02926e+09	0.580556	Quantified			#N/A	N/A		Extracellular	PF12296(Hydrophobic surface binding protein A)
jgi|Triat2|127055|Triat1.estExt_fgenesh1_pm.C_10465	OG0001502	Core	1	18	18	18	19.7	116.88	1705000000	1615700000	2697500000	2.00607e+09	0.573922	Quantified		GH65	#N/A	GO:0003824 GO:0005975 GO:0030246 CAZY:GH65 KOG:KOG4125 KEGGEC:ec:3.2.1.28 IPRF:ipr005194 IPRF:ipr005195 IPRF:ipr005196 IPRF:ipr008928 IPRF:ipr008979 IPRF:ipr011013 PFD:pf03632 PFD:pf03633 PFD:pf03636	GO:0005975(BP:carbohydrate metabolic process);GO:0016787(MF:hydrolase activity);GO:0030246(MF:carbohydrate binding)	Extracellular	PF03632(Glycosyl hydrolase family 65 central catalytic domain);PF03636(Glycosyl hydrolase family 65, N-terminal domain)
jgi|Triat2|163392|gw1.27.400.1	OG0001712	Core	1	8	8	8	16.7	67.648	1809500000	3403600000	748970000	1.98736e+09	0.568569	Quantified			#N/A	KOG:KOG1216 IPRF:ipr002889 IPRF:ipr013994 PFD:pf01822		Extracellular	PF01822(WSC domain)
jgi|Triat2|217708|estExt_Genewise1Plus.C_contig_210708	OG0006764	Core	1	27	27	27	57.1	62.575	3238800000	2120200000	584570000	1981190000	0.566805	Quantified			#N/A	KOG:KOG1218 IPRF:ipr004153 IPRF:ipr009030 PFD:pf03128		Extracellular
jgi|Triat2|42070|Triat1.e_gw1.6.1196.1	OG0000042	Core	1	9	9	9	24.8	61.874	883710000	1010000000	3909700000	1934470000	0.553439	Quantified			#N/A	GO:0003824 GO:0016491 GO:0050660 KOG:KOG1231 IPRF:ipr006094 IPRF:ipr012951 IPRF:ipr016166 PFD:pf01565 PFD:pf08031	GO:0055114(BP:oxidation-reduction process);GO:0050660(MF:flavin adenine dinucleotide binding);GO:0016614(MF:oxidoreductase activity, acting on CH-OH group of donors)	Extracellular	PF08031(Berberine and berberine like);PF01565(FAD binding domain)
jgi|Triat2|317063|estExt_Genemark.C_contig_210282	OG0006737	Core	1	5	5	5	10.8	47.027	248280000	929870000	4549300000	1909150000	0.546195	Quantified		GH5_dist	#N/A	CAZY:GH5_dist IPRF:ipr017853	GO:0005975(BP:carbohydrate metabolic process);GO:0004553(MF:hydrolase activity, hydrolyzing O-glycosyl compounds)	Extracellular	PF00150(Cellulase (glycosyl hydrolase family 5))
jgi|Triat2|301729|estExt_fgenesh1_kg.C_contig_270363	OG0000979	Core	1	11	11	11	31.2	48.158	1587400000	1239800000	2689300000	1.83883e+09	0.526078	Quantified			#N/A	GO:0016788 IPRF:ipr007312 PFD:pf04185	GO:0016788(MF:hydrolase activity, acting on ester bonds)	Extracellular	PF04185(Phosphoesterase family)
jgi|Triat2|296922|estExt_fgenesh1_kg.C_contig_120048	OG0005442	Core	1	11	11	11	21.6	58.375	626590000	1461000000	3282500000	1790030000	0.512115	Quantified	protease		#N/A	GO:0005215 GO:0005488 GO:0006508 GO:0006810 GO:0008236 KOG:KOG2182 MERCO:S28.004 KEGGEC:ec:3.4.16.2 IPRF:ipr002345 IPRF:ipr008758 PFD:pf05577	GO:0006508(BP:proteolysis);GO:0008236(MF:serine-type peptidase activity)	Extracellular	PF05577(Serine carboxypeptidase S28)
jgi|Triat2|40863|Triat1.e_gw1.5.1226.1	OG0004743	Core	1	4	4	4	15.2	26.389	1046200000	1790100000	2138800000	1.65837e+09	0.474447	Quantified	protease		#N/A	GO:0004190 GO:0006508 MERCO:G01.001 IPRF:ipr000250 IPRF:ipr008985 PFD:pf01828	GO:0006508(BP:proteolysis);GO:0004190(MF:aspartic-type endopeptidase activity)	Extracellular	PF01828(Peptidase A4 family)
jgi|Triat2|299543|estExt_fgenesh1_kg.C_contig_230271	OG0001175	Core	1	4	4	4	33	10.925	1391500000	2981900000	593890000	1.65576e+09	0.473703	Quantified			#N/A	GO:0005576 GO:0005618 GO:0007154 IPRF:ipr010636 PFD:pf06766	GO:0005576(CC:extracellular region)	Extracellular	PF06766(Fungal hydrophobin)
jgi|Triat2|315637|estExt_Genemark.C_contig_170424	OG0000110	Core	1	13	13	13	28.9	78.973	1230300000	1410300000	2216100000	1618900000	0.463156	Quantified		GH55	β-1,3-glucanase	CAZY:GH55 IPRF:ipr011050	GO:0016787(MF:hydrolase activity)	Extracellular	PF12708(Pectate lyase superfamily protein)
jgi|Triat2|322056|estExt_Genemark.C_contig_271315	OG0004245	Core	1	4	4	4	15.6	35.776	626790000	1879500000	2347100000	1.6178e+09	0.462841	Quantified			#N/A	GO:0004806 GO:0006629 KOG:KOG4569 KEGGEC:ec:3.1.1.- IPRF:ipr002921 PFD:pf01764	GO:0006629(BP:lipid metabolic process);GO:0016787(MF:hydrolase activity)	Extracellular	PF01764(Lipase (class 3))
jgi|Triat2|258295|fgenesh1_kg.contig_26_269_contig19955_MC_596_748	OG0000032	Core	1	2	2	2	47.2	9.0284	1285100000	3087100000	223040000	1.53175e+09	0.438222	Quantified			#N/A	GO:0005576 GO:0005618 GO:0007154 IPRF:ipr010636 PFD:pf06766	GO:0005576(CC:extracellular region)	Extracellular	PF06766(Fungal hydrophobin)
jgi|Triat2|150843|Triat1.estExt_Genewise1Plus.C_31562	OG0000284	Core	1	19	19	19	36.2	79.319	1191800000	1434100000	1808600000	1.47817e+09	0.422893	Quantified			#N/A	KOG:KOG2232 IPRF:ipr006823 PFD:pf04734	GO:0016021(CC:integral component of membrane)	Extracellular	PF04734(Neutral/alkaline non-lysosomal ceramidase, N-terminal);PF17048(Neutral/alkaline non-lysosomal ceramidase, C-terminal)
jgi|Triat2|301541|estExt_fgenesh1_kg.C_contig_270175	OG0000380	Core	1	11	11	11	37.3	33.895	656450000	3128300000	472220000	1418990000	0.405963	Quantified			#N/A	GO:0005215 GO:0005488 GO:0005743 GO:0006810 GO:0016020 TCDB:2.A.29.1.7 KOG:KOG0749 IPRF:ipr001993 IPRF:ipr002067 IPRF:ipr002113 PFD:pf00153	GO:0055085(BP:transmembrane transport);GO:0005743(CC:mitochondrial inner membrane);GO:0016021(CC:integral component of membrane);GO:0005215(MF:transporter activity)	PlasmaMembrane;Mitochondrial	PF00153(Mitochondrial carrier protein)
jgi|Triat2|258206|fgenesh1_kg.contig_26_180_CBWT_CBYP_CBYT_CCAH_120_3	OG0000032	Core	1	2	2	2	38.8	10.002	220430000	3893000000	78455000	1397295000	0.399756	Quantified			#N/A	GO:0005576 GO:0005618 GO:0007154 IPRF:ipr010636 PFD:pf06766	GO:0005576(CC:extracellular region)	Extracellular	PF06766(Fungal hydrophobin)
jgi|Triat2|317495|estExt_Genemark.C_contig_220279	OG0000040	Core	1	10	10	10	27.1	66.049	1714600000	1437700000	124530000	1.09228e+09	0.312493	Quantified			#N/A	KOG:KOG4389 MERCO:S09.UPW KEGGEC:ec:3.1.1.1 IPRF:ipr002018 PFD:pf00135	GO:0016787(MF:hydrolase activity)	Extracellular;PlasmaMembrane	PF00135(Carboxylesterase family)
jgi|Triat2|297070|estExt_fgenesh1_kg.C_contig_130148	OG0000306	Core	1	11	11	11	36.5	41.607	1385400000	1211700000	546570000	1047890000	0.299794	Quantified			#N/A	GO:0005515 GO:0005524 KOG:KOG0676 IPRF:ipr004000 IPRF:ipr004001 PFD:pf00022	GO:0030100(BP:regulation of endocytosis);GO:0006357(BP:regulation of transcription by RNA polymerase II);GO:0030476(BP:ascospore wall assembly);GO:0009306(BP:protein secretion);GO:1903475(BP:mitotic actomyosin contractile ring assembly);GO:0000916(BP:actomyosin contractile ring contraction);GO:0030010(BP:establishment of cell polarity);GO:0043486(BP:histone exchange);GO:0071963(BP:establishment o…	Cytoplasmic	PF00022(Actin)
jgi|Triat2|35342|Triat1.e_gw1.2.825.1	OG0011036	Dispensible	1	6	6	6	11.2	68.865	736750000	929680000	1465100000	1.04384e+09	0.298636	Quantified			#N/A	not found in "Triat2_annotat_Mycocosm_20220917_v1.xlsx"	GO:0016052(BP:carbohydrate catabolic process);GO:0004556(MF:alpha-amylase activity);GO:0005509(MF:calcium ion binding);GO:2001070(MF:starch binding)	Extracellular	PF00128(Alpha amylase, catalytic domain);PF00686(Starch binding domain);PF09260(Domain of unknown function (DUF1966))
jgi|Triat2|297965|estExt_fgenesh1_kg.C_contig_180018	OG0001403	Core	1	2	2	2	10.3	15.392	2320600000	185940000	534350000	1013630000	0.289993	Quantified			#N/A	GO:0000786 GO:0003677 GO:0005634 GO:0006334 KOG:KOG1745 IPRF:ipr000164 IPRF:ipr007125 IPRF:ipr009072 PFD:pf00125	GO:0000786(CC:nucleosome);GO:0005634(CC:nucleus);GO:0046982(MF:protein heterodimerization activity);GO:0003677(MF:DNA binding);GO:0043581(NA:NA)	Mitochondrial;Nuclear	PF00125(Core histone H2A/H2B/H3/H4)
jgi|Triat2|37969|Triat1.e_gw1.4.431.1	OG0005984	Core	1	2	2	2	7.7	30.18	555630000	1211900000	1215500000	9.94343e+08	0.284475	Quantified		GH16	β-1,3-glucanase	GO:0004553 GO:0005975 CAZY:GH16 IPRF:ipr000757 IPRF:ipr008985 PFD:pf00722	GO:0005975(BP:carbohydrate metabolic process);GO:0052862(MF:glucan endo-1,4-beta-glucanase activity, C-3 substituted reducing group);GO:0052861(MF:glucan endo-1,3-beta-glucanase activity, C-3 substituted reducing group)	Extracellular	PF00722(Glycosyl hydrolases family 16)
jgi|Triat2|81098|Triat1.fgenesh1_pm.C_scaffold_8000077	OG0000283	Core	1	7	7	7	22.1	52.166	815350000	391550000	1683100000	9.63333e+08	0.275603	Quantified		GH54	#N/A	GO:0046373 GO:0046556 CAZY:CBM42 CAZY:GH54 IPRF:ipr007934 IPRF:ipr008985 IPRF:ipr015289 PFD:pf05270 PFD:pf09206	GO:0031221(BP:arabinan metabolic process);GO:0046373(BP:L-arabinose metabolic process);GO:0046556(MF:alpha-L-arabinofuranosidase activity)	Extracellular	PF05270(Alpha-L-arabinofuranosidase B (ABFB) domain);PF09206(Alpha-L-arabinofuranosidase B, catalytic)
jgi|Triat2|145930|Triat1.estExt_Genewise1.C_200072	OG0000086	Core	1	6	6	6	13.3	64.742	707070000	845050000	1228200000	9.26773e+08	0.265143	Quantified			#N/A	GO:0004289 GO:0006508 GO:0008236 MERCO:S53.007 KEGGEC:ec:3.4.14.9 IPRF:ipr000209 IPRF:ipr009020 IPRF:ipr015366 PFD:pf09286	GO:0006508(BP:proteolysis);GO:0004252(MF:serine-type endopeptidase activity)	Extracellular;Vacuole	PF09286(Pro-kumamolisin, activation domain)
jgi|Triat2|92533|Triat1.fgenesh1_pg.C_scaffold_13000104	OG0011058	Dispensible	1	1	1	1	3.1	56.85	924400000			924400000	0.264464	Identified			#N/A	N/A		Nuclear
jgi|Triat2|301435|estExt_fgenesh1_kg.C_contig_270069	OG0011196	Unique	1	1	1	1	11.4	10.073			905750000	905750000	0.259129	Identified			#N/A	N/A		Extracellular;Mitochondrial;Nuclear
jgi|Triat2|297466|estExt_fgenesh1_kg.C_contig_160016	OG0000362	Core	1	10	10	10	24.1	56.323	667950000	628120000	1318500000	8.71523e+08	0.249337	Quantified		GH72	#N/A	CAZY:CBM43 CAZY:GH72 IPRF:ipr004886 IPRF:ipr012946 IPRF:ipr017853 PFD:pf03198 PFD:pf07983	GO:0005975(BP:carbohydrate metabolic process);GO:0031225(CC:anchored component of membrane);GO:0005886(CC:plasma membrane);GO:0016787(MF:hydrolase activity);GO:0016740(MF:transferase activity)	Extracellular	PF07983(X8 domain);PF03198(Glucanosyltransferase)
jgi|Triat2|297966|estExt_fgenesh1_kg.C_contig_180019;jgi|Triat2|255937|fgenesh1_kg.contig_20_103_CBWT_CBYP_CBYT_CCAH_107_2	OG0000094	Core	2	6	6	6	57.3	11.356	1464800000	413230000	571960000	8.16663e+08	0.233642	Quantified			#N/A	GO:0000786 GO:0003677 GO:0005634 GO:0006334 KOG:KOG3467 IPRF:ipr001951 IPRF:ipr007125 IPRF:ipr009072 PFD:pf00125	GO:0006334(BP:nucleosome assembly);GO:0006352(BP:DNA-templated transcription, initiation);GO:0000786(CC:nucleosome);GO:0005634(CC:nucleus);GO:0003677(MF:DNA binding);GO:0046982(MF:protein heterodimerization activity);GO:0043581(NA:NA)	Cytoplasmic;Mitochondrial;Nuclear	PF15511(Centromere kinetochore component CENP-T histone fold)
jgi|Triat2|298536|estExt_fgenesh1_kg.C_contig_200029	OG0007057	Core	1	9	9	9	45.2	24.677	1885900000	218700000	308940000	8.04513e+08	0.230166	Quantified			#N/A	KOG:KOG3271 IPRF:ipr008991 IPRF:ipr016027	GO:0006452(BP:translational frameshifting);GO:0045905(BP:positive regulation of translational termination);GO:0045901(BP:positive regulation of translational elongation);GO:0003746(MF:translation elongation factor activity);GO:0043022(MF:ribosome binding)	Nuclear	PF01287(Eukaryotic elongation factor 5A hypusine, DNA-binding OB fold)
jgi|Triat2|146811|Triat1.estExt_Genewise1Plus.C_10189	OG0004394	Core	1	9	9	9	17.2	75.582	331170000	467750000	1562500000	787140000	0.225195	Quantified			#N/A	IPRF:ipr012878 PFD:pf07944	GO:0003824(MF:catalytic activity)	Extracellular;Lysosomal	PF07944(Beta-L-arabinofuranosidase, GH127)
jgi|Triat2|297520|estExt_fgenesh1_kg.C_contig_160070	OG0000362	Core	1	7	7	7	17.3	57.287	588980000	598600000	1024500000	737360000	0.210954	Quantified		GH72	#N/A	CAZY:CBM43 CAZY:GH72 IPRF:ipr004886 IPRF:ipr012946 IPRF:ipr017853 PFD:pf03198 PFD:pf07983	GO:0005975(BP:carbohydrate metabolic process);GO:0031225(CC:anchored component of membrane);GO:0005886(CC:plasma membrane);GO:0016787(MF:hydrolase activity);GO:0016740(MF:transferase activity)	Extracellular	PF03198(Glucanosyltransferase);PF07983(X8 domain)
jgi|Triat2|36554|Triat1.e_gw1.3.608.1	OG0000106	Core	1	10	10	10	13.9	104.98	636970000	548400000	1016800000	7.34057e+08	0.210009	Quantified		GH2	#N/A	GO:0004553 GO:0005975 CAZY:GH2 KOG:KOG2230 KEGGEC:ec:3.2.1.25 IPRF:ipr006102 IPRF:ipr008979 IPRF:ipr017853 PFD:pf00703	GO:0005975(BP:carbohydrate metabolic process);GO:0004553(MF:hydrolase activity, hydrolyzing O-glycosyl compounds)	Extracellular;PlasmaMembrane;Lysosomal	PF00703(Glycosyl hydrolases family 2)
jgi|Triat2|134316|Triat1.estExt_Genewise1.C_10153	OG0004400	Core	1	17	17	17	21.5	98.465	340050000	470130000	1385400000	731860000	0.20938	Quantified		GH2	#N/A	GO:0004553 GO:0005975 CAZY:GH2 KOG:KOG2230 KEGGEC:ec:3.2.1.25 IPRF:ipr006102 IPRF:ipr008979 IPRF:ipr017853 PFD:pf00703	GO:0000272(BP:polysaccharide catabolic process);GO:0005576(CC:extracellular region);GO:0052761(MF:exo-1,4-beta-D-glucosaminidase activity)	Extracellular	PF00703(Glycosyl hydrolases family 2)
jgi|Triat2|300144|estExt_fgenesh1_kg.C_contig_250021	OG0003365	Core	1	2	2	2	17.5	14.817	1751600000	56901000	334010000	7.1417e+08	0.204319	Quantified			#N/A	GO:0000786 GO:0003677 GO:0005634 GO:0006334 KOG:KOG1744 IPRF:ipr000558 IPRF:ipr007125 IPRF:ipr009072 PFD:pf00125	GO:0000786(CC:nucleosome);GO:0005634(CC:nucleus);GO:0046982(MF:protein heterodimerization activity);GO:0003677(MF:DNA binding)	Nuclear	PF00125(Core histone H2A/H2B/H3/H4)
jgi|Triat2|33651|Triat1.e_gw1.2.1208.1	OG0007851	Dispensible	1	4	4	4	11.1	39.781	414020000	631590000	1058600000	7.01403e+08	0.200667	Quantified	protease		#N/A	GO:0004190 GO:0004194 GO:0006508 TCDB:8.A.32.1.1 MERCO:A01.019 KOG:KOG1339 KEGGEC:ec:3.4.23.34 IPRF:ipr001461 IPRF:ipr001969 IPRF:ipr009007 PFD:pf00026	GO:0006508(BP:proteolysis);GO:0004190(MF:aspartic-type endopeptidase activity)	Extracellular	PF00026(Eukaryotic aspartyl protease)
jgi|Triat2|296469|estExt_fgenesh1_pm.C_contig_290037	OG0005179	Core	1	12	12	12	26.3	60.099	349230000	314480000	1406600000	6.90103e+08	0.197434	Quantified			#N/A	GO:0003677 GO:0003918 GO:0005524 GO:0005694 GO:0006265 IPRF:ipr001241	GO:0055114(BP:oxidation-reduction process);GO:0016491(MF:oxidoreductase activity)	PlasmaMembrane	PF12831(FAD dependent oxidoreductase)
jgi|Triat2|300828|estExt_fgenesh1_kg.C_contig_260132	OG0000516	Core	1	9	9	9	24	48.071	1043500000	759440000	242270000	6.81737e+08	0.19504	Quantified			#N/A	GO:0003746 GO:0003924 GO:0005525 GO:0005737 GO:0006414 KOG:KOG0052 KEGGEC:ec:3.6.5.3 IPRF:ipr000795 IPRF:ipr004160 IPRF:ipr004161 IPRF:ipr004539 IPRF:ipr009000 IPRF:ipr009001 PFD:pf00009 PFD:pf03143 PFD:pf03144	GO:0006414(BP:translational elongation);GO:0005737(CC:cytoplasm);GO:0003746(MF:translation elongation factor activity);GO:0005525(MF:GTP binding);GO:0003924(MF:GTPase activity)	Cytoplasmic	PF03144(Elongation factor Tu domain 2);PF03143(Elongation factor Tu C-terminal domain);PF00009(Elongation factor Tu GTP binding domain)
jgi|Triat2|83873|Triat1.fgenesh1_pm.C_scaffold_20000012	OG0000718	Core	1	2	2	2	7.1	38.32	306040000	249930000	1451600000	669190000	0.191451	Quantified		GH28	#N/A	GO:0004650 GO:0005975 CAZY:GH28 KEGGEC:ec:3.2.1.15 IPRF:ipr000743 IPRF:ipr006626 IPRF:ipr011050 PFD:pf00295	GO:0005975(BP:carbohydrate metabolic process);GO:0071555(BP:cell wall organization);GO:0005576(CC:extracellular region);GO:0004650(MF:polygalacturonase activity)	Extracellular	PF00295(Glycosyl hydrolases family 28)
jgi|Triat2|29926|Triat1.e_gw1.1.3901.1	OG0004291	Core	1	5	5	5	21.2	38.133	531910000	567540000	846800000	648750000	0.185603	Quantified		CE16	#N/A	CAZY:CE16 IPRF:ipr013830	GO:0032259(BP:methylation);GO:0016788(MF:hydrolase activity, acting on ester bonds);GO:0008168(MF:methyltransferase activity)	Extracellular	PF00657(GDSL-like Lipase/Acylhydrolase)
jgi|Triat2|151634|Triat1.estExt_Genewise1Plus.C_40862	OG0006153	Core	1	9	9	9	43.5	29.938	873340000	647120000	359040000	626500000	0.179237	Quantified			#N/A	not found in "Triat2_annotat_Mycocosm_20220917_v1.xlsx"	GO:1903959(BP:regulation of anion transmembrane transport);GO:0005741(CC:mitochondrial outer membrane);GO:0008308(MF:voltage-gated anion channel activity)	Mitochondrial	PF01459(Eukaryotic porin)
jgi|Triat2|258285|fgenesh1_kg.contig_26_259_CBWT_CBYP_CBYT_CCAH_225_1	OG0002381	Core	1	1	1	1	6.9	18.113	940450000	282920000		611685000	0.174999	Quantified			#N/A	GO:0003735 GO:0005622 GO:0005840 GO:0006412 KOG:KOG1732 IPRF:ipr001147 IPRF:ipr008991 PFD:pf01157	GO:0006412(BP:translation);GO:0005840(CC:ribosome);GO:0003735(MF:structural constituent of ribosome)	Cytoplasmic;Mitochondrial	PF01157(Ribosomal protein L21e)
jgi|Triat2|90250|Triat1.fgenesh1_pg.C_scaffold_8000117	OG0009495	Dispensible	1	17	17	17	48.6	56.114	471720000	674560000	688110000	6.11463e+08	0.174935	Quantified			#N/A	N/A		Cytoplasmic;Nuclear
jgi|Triat2|299735|estExt_fgenesh1_kg.C_contig_240145	OG0006001	Core	1	10	10	10	24.2	69.262	657940000	463530000	676780000	5.99417e+08	0.171489	Quantified			#N/A	GO:0016788 IPRF:ipr007312 PFD:pf04185	GO:0009058(BP:biosynthetic process);GO:0016788(MF:hydrolase activity, acting on ester bonds);GO:0030170(MF:pyridoxal phosphate binding)	Extracellular	PF04185(Phosphoesterase family)
jgi|Triat2|80097|Triat1.fgenesh1_pm.C_scaffold_4000552	OG0005916	Core	1	1	1	1	2.8	51.71	1082800000	31163000		556981500	0.159349	Quantified			#N/A	GO:0005634 GO:0008270 KOG:KOG1337 KEGGEC:ec:2.1.1.127 IPRF:ipr001214 IPRF:ipr002893 IPRF:ipr015353 PFD:pf00856 PFD:pf01753 PFD:pf09273	GO:0018026(BP:peptidyl-lysine monomethylation);GO:0046872(MF:metal ion binding);GO:0016279(MF:protein-lysine N-methyltransferase activity)	Cytoplasmic;Nuclear	PF00856(SET domain);PF09273(Rubisco LSMT substrate-binding);PF01753(MYND finger)
jgi|Triat2|154018|Triat1.estExt_Genewise1Plus.C_71132	OG0000343	Core	1	21	21	21	25	110.95	137510000	1329900000	106990000	524800000	0.150142	Quantified			#N/A	GO:0003824 GO:0005524 GO:0006810 GO:0006812 GO:0008152 GO:0015662 GO:0016020 GO:0016021 GO:0016887 GO:0042626 GO:1902600 TCDB:3.A.3.3.6 KOG:KOG0205 KEGGEC:ec:3.6.3.6 IPRF:ipr000695 IPRF:ipr001757 IPRF:ipr004014 IPRF:ipr005834 IPRF:ipr006534 IPRF:ipr008250 PFD:pf00122 PFD:pf00690 PFD:pf00702	GO:0006754(BP:ATP biosynthetic process);GO:1902600(BP:proton transmembrane transport);GO:0016021(CC:integral component of membrane);GO:0008553(MF:proton-exporting ATPase activity, phosphorylative mechanism);GO:0046872(MF:metal ion binding);GO:0005524(MF:ATP binding)	PlasmaMembrane	PF00690(Cation transporter/ATPase, N-terminus);PF00702(haloacid dehalogenase-like hydrolase);PF00122(E1-E2 ATPase)
jgi|Triat2|302952|estExt_fgenesh1_kg.C_contig_290147	OG0001198	Core	1	3	3	3	31.2	14.546	513450000	541910000	486330000	5.13897e+08	0.147022	Quantified		EXPN	#N/A	CAZY:EXPN IPRF:ipr009009 IPRF:ipr010829 PFD:pf07249		Extracellular	PF07249(Cerato-platanin)
jgi|Triat2|220221|estExt_Genewise1Plus.C_contig_231270	OG0004740	Core	1	6	6	6	11.4	74.266	276300000	423970000	836580000	5.12283e+08	0.146561	Quantified			#N/A	GO:0004289 GO:0006508 GO:0008236 MERCO:S53.007 KEGGEC:ec:3.4.14.9 IPRF:ipr000209 IPRF:ipr009020 IPRF:ipr015366 PFD:pf09286	GO:0006508(BP:proteolysis);GO:0004252(MF:serine-type endopeptidase activity)	Extracellular;Vacuole	PF09286(Pro-kumamolisin, activation domain)
jgi|Triat2|299151|estExt_fgenesh1_kg.C_contig_220193;jgi|Triat2|302343|estExt_fgenesh1_kg.C_contig_270977	OG0000814	Core	2	8	8	8	33.5	32.584	150000000	1109200000	133330000	4.64177e+08	0.132798	Quantified			#N/A	GO:0005488 GO:0006810 GO:0016020 TCDB:2.A.29.4.3 KOG:KOG0767 IPRF:ipr001993 PFD:pf00153	GO:0055085(BP:transmembrane transport);GO:0016021(CC:integral component of membrane)	PlasmaMembrane;Mitochondrial	PF00153(Mitochondrial carrier protein)
jgi|Triat2|299888|estExt_fgenesh1_kg.C_contig_240298	OG0000261	Core	1	11	11	9	41.9	30.422	497780000	705330000	180000000	4.61037e+08	0.131899	Quantified			#N/A	GO:0019904 KOG:KOG0841 IPRF:ipr000308 PFD:pf00244	GO:0055114(BP:oxidation-reduction process);GO:0004497(MF:monooxygenase activity);GO:0019904(MF:protein domain specific binding)	Cytoplasmic	PF00244(14-3-3 protein)
jgi|Triat2|132671|Triat1.estExt_fgenesh1_pg.C_80100	OG0007434	Core	1	4	4	4	9.7	54.919	282120000	734870000	359170000	458720000	0.131237	Quantified			#N/A	not found in "Triat2_annotat_Mycocosm_20220917_v1.xlsx"	GO:0055114(BP:oxidation-reduction process);GO:0050660(MF:flavin adenine dinucleotide binding);GO:0016614(MF:oxidoreductase activity, acting on CH-OH group of donors)	Extracellular	PF01565(FAD binding domain)
jgi|Triat2|300426|estExt_fgenesh1_kg.C_contig_250303	OG0003050	Core	1	1	1	1	7.6	13.958	441200000			441200000	0.126224	Identified			#N/A	N/A		Mitochondrial;Nuclear
jgi|Triat2|320017|estExt_Genemark.C_contig_260280	OG0002201	Core	1	2	2	2	6.7	38.508	225520000	287590000	698040000	4.03717e+08	0.115501	Quantified			#N/A	N/A		Extracellular	PF09084(NMT1/THI5 like)
jgi|Triat2|44788|Triat1.e_gw1.8.287.1	OG0001223	Core	1	1	1	1	5.7	46.709	331680000	361810000	516030000	4.03173e+08	0.115345	Quantified			#N/A	GO:0008152 GO:0016491 GO:0050660 IPRF:ipr001327 IPRF:ipr003042 PFD:pf00070	GO:0055114(BP:oxidation-reduction process);GO:0016021(CC:integral component of membrane);GO:0071949(MF:FAD binding);GO:0016491(MF:oxidoreductase activity)	Cytoplasmic;Mitochondrial	PF01494(FAD binding domain)
jgi|Triat2|28843|Triat1.e_gw1.1.2524.1	OG0013863	Unique	1	4	4	4	21.4	18.32	158220000	721550000	258740000	3.79503e+08	0.108573	Quantified			#N/A	N/A		Extracellular;Mitochondrial
jgi|Triat2|137451|Triat1.estExt_Genewise1.C_22483	OG0007269	Core	1	5	5	5	16.3	49.23	441780000	255000000	431180000	3.75987e+08	0.107567	Quantified	protease		#N/A	GO:0004190 GO:0004194 GO:0006508 MERCO:A01.080 KOG:KOG1339 KEGGEC:ec:3.4.23.18 IPRF:ipr001461 IPRF:ipr001969 IPRF:ipr009007 PFD:pf00026	GO:0006508(BP:proteolysis);GO:0004190(MF:aspartic-type endopeptidase activity)	Extracellular;Vacuole	PF00026(Eukaryotic aspartyl protease)
jgi|Triat2|153642|Triat1.estExt_Genewise1Plus.C_70336	OG0009506	Dispensible	1	8	8	8	25.6	44.091	447040000	200760000	474760000	3.74187e+08	0.107052	Quantified			#N/A	GO:0003824 GO:0005975 GO:0016853 GO:0030246 KOG:KOG1604 KEGGEC:ec:5.1.3.3 IPRF:ipr008183 IPRF:ipr011013 PFD:pf01263	GO:0005975(BP:carbohydrate metabolic process);GO:0030246(MF:carbohydrate binding);GO:0016853(MF:isomerase activity)	Extracellular	PF01263(Aldose 1-epimerase)
jgi|Triat2|150280|Triat1.estExt_Genewise1Plus.C_30488	OG0003242	Core	1	4	4	4	6.8	60.807		354200000		354200000	0.101334	Identified			#N/A	GO:0005215 GO:0005351 GO:0006810 GO:0008643 GO:0016020 GO:0016021 TCDB:2.A.1.1.57 KOG:KOG0254 KEGGEC:ec:5.3.1.4 IPRF:ipr003663 IPRF:ipr005828 IPRF:ipr005829 IPRF:ipr007114 IPRF:ipr016196 PFD:pf00083	GO:0055085(BP:transmembrane transport);GO:0008643(BP:carbohydrate transport);GO:0016021(CC:integral component of membrane);GO:0022891(NA:NA)	PlasmaMembrane	PF00083(Sugar (and other) transporter)
jgi|Triat2|300145|estExt_fgenesh1_kg.C_contig_250022;jgi|Triat2|296920|estExt_fgenesh1_kg.C_contig_120046	OG0003364	Core	2	2	2	2	10.4	14.186	754430000	79517000	144960000	3.26302e+08	0.0933529	Quantified			#N/A	GO:0000786 GO:0003677 GO:0005634 GO:0006334 KOG:KOG1756 IPRF:ipr002119 IPRF:ipr007125 IPRF:ipr009072 PFD:pf00125	GO:0000786(CC:nucleosome);GO:0005634(CC:nucleus);GO:0046982(MF:protein heterodimerization activity);GO:0003677(MF:DNA binding)	Nuclear	PF16211(C-terminus of histone H2A);PF00125(Core histone H2A/H2B/H3/H4)
jgi|Triat2|299895|estExt_fgenesh1_kg.C_contig_240305	OG0007030	Core	1	7	7	7	28	39.356	147310000	762100000	61491000	3.23634e+08	0.0925894	Quantified			#N/A	GO:0004601 GO:0006118 GO:0006979 GO:0020037 KEGGEC:ec:1.11.1.5 IPRF:ipr002016 IPRF:ipr002207 IPRF:ipr010255 PFD:pf00141	GO:0098869(BP:cellular oxidant detoxification);GO:0055114(BP:oxidation-reduction process);GO:0006979(BP:response to oxidative stress);GO:0016021(CC:integral component of membrane);GO:0020037(MF:heme binding);GO:0046872(MF:metal ion binding);GO:0004601(MF:peroxidase activity)		PF00141(Peroxidase)
jgi|Triat2|211546|estExt_Genewise1Plus.C_contig_140190	OG0005513	Core	1	9	9	9	22.6	59.164	189390000	211090000	569160000	3.23213e+08	0.0924691	Quantified			#N/A	KOG:KOG4389 MERCO:S09.UPW KEGGEC:ec:3.1.1.1 IPRF:ipr002018 PFD:pf00135	GO:0016787(MF:hydrolase activity)	Extracellular	PF00135(Carboxylesterase family)
jgi|Triat2|46393|Triat1.e_gw1.9.699.1	OG0000358	Core	1	8	8	8	15.8	54.515	107390000	111560000	728950000	3.15967e+08	0.0903959	Quantified		AA7_dist	#N/A	GO:0003824 GO:0016491 GO:0050660 CAZY:AA7_dist IPRF:ipr006094 IPRF:ipr012951 IPRF:ipr016164 IPRF:ipr016166 PFD:pf01565 PFD:pf08031	GO:0055114(BP:oxidation-reduction process);GO:0050660(MF:flavin adenine dinucleotide binding);GO:0016614(MF:oxidoreductase activity, acting on CH-OH group of donors)	Extracellular;Vacuole	PF01565(FAD binding domain);PF08031(Berberine and berberine like)
jgi|Triat2|297563|estExt_fgenesh1_kg.C_contig_160113	OG0007322	Core	1	17	17	17	27.2	80.09	431020000	385960000	129890000	3.15623e+08	0.0902977	Quantified			#N/A	GO:0005524 GO:0006457 GO:0051082 KOG:KOG0019 IPRF:ipr001404 IPRF:ipr003594 PFD:pf00183 PFD:pf02518	GO:0006457(BP:protein folding);GO:0006950(BP:response to stress);GO:0055085(BP:transmembrane transport);GO:0016021(CC:integral component of membrane);GO:0042626(MF:ATPase activity, coupled to transmembrane movement of substances);GO:0005524(MF:ATP binding);GO:0051082(MF:unfolded protein binding)	Cytoplasmic	PF00183(Hsp90 protein);PF02518(Histidine kinase-, DNA gyrase B-, and HSP90-like ATPase)
jgi|Triat2|145909|Triat1.estExt_Genewise1.C_190276	OG0000086	Core	1	4	4	4	13.5	66.939	63310000	123500000	709400000	2.98737e+08	0.0854665	Quantified	protease		#N/A	GO:0004289 GO:0006508 GO:0008236 MERCO:S53.007 KEGGEC:ec:3.4.14.9 IPRF:ipr000209 IPRF:ipr009020 IPRF:ipr015366 PFD:pf09286	GO:0006508(BP:proteolysis);GO:0004252(MF:serine-type endopeptidase activity)	Extracellular	PF09286(Pro-kumamolisin, activation domain);PF00082(Subtilase family)
jgi|Triat2|298116|estExt_fgenesh1_kg.C_contig_180169	OG0000484	Core	1	1	1	1	5.7	27.145	168360000	271770000	448190000	2.96107e+08	0.0847141	Quantified	protease		#N/A	GO:0004190 GO:0006508 MERCO:G01.002 IPRF:ipr000250 IPRF:ipr008985 PFD:pf01828	GO:0006508(BP:proteolysis);GO:0004190(MF:aspartic-type endopeptidase activity)	Extracellular	PF01828(Peptidase A4 family)
jgi|Triat2|301609|estExt_fgenesh1_kg.C_contig_270243	OG0000261	Core	1	7	5	5	21.6	29.616	256250000	506140000	114140000	2.92177e+08	0.0835897	Quantified			#N/A	GO:0019904 KOG:KOG0841 IPRF:ipr000308 PFD:pf00244	GO:0019904(MF:protein domain specific binding)	Cytoplasmic	PF00244(14-3-3 protein)
jgi|Triat2|299021|estExt_fgenesh1_kg.C_contig_220063	OG0000034	Core	1	15	14	14	24.4	71.024	537640000	216770000	99665000	2.84692e+08	0.0814483	Quantified			#N/A	GO:0005524 TCDB:1.A.33.1.3 KOG:KOG0101 IPRF:ipr001023 IPRF:ipr013126 PFD:pf00012	GO:0005524(MF:ATP binding)	Cytoplasmic	PF00012(Hsp70 protein)
jgi|Triat2|297251|estExt_fgenesh1_kg.C_contig_150009	OG0005637	Core	1	7	7	7	35.7	25.404	143780000	502280000	136130000	260730000	0.0745931	Quantified			#N/A	GO:0006118 GO:0008121 GO:0016020 GO:0016491 TCDB:1.A.24.1.1 KOG:KOG1671 KEGGEC:ec:1.10.2.2 IPRF:ipr004192 IPRF:ipr005805 IPRF:ipr005806 IPRF:ipr006317 PFD:pf00355 PFD:pf02921	GO:1902600(BP:proton transmembrane transport);GO:0006122(BP:mitochondrial electron transport, ubiquinol to cytochrome c);GO:0009060(BP:aerobic respiration);GO:0005750(CC:mitochondrial respiratory chain complex III);GO:0008121(MF:ubiquinol-cytochrome-c reductase activity);GO:0051537(MF:2 iron, 2 sulfur cluster binding);GO:0046872(MF:metal ion binding)		PF00355(Rieske [2Fe-2S] domain);PF02921(Ubiquinol cytochrome reductase transmembrane region)
jgi|Triat2|302279|estExt_fgenesh1_kg.C_contig_270913	OG0004264	Core	1	4	4	4	7.8	52.347		488770000	32225000	260497500	0.0745265	Quantified			#N/A	GO:0009306 GO:0015450 GO:0016020 TCDB:3.A.5.9.1 KOG:KOG1373 IPRF:ipr002208 PFD:pf00344	GO:0015031(BP:protein transport);GO:0016021(CC:integral component of membrane);GO:0005783(CC:endoplasmic reticulum);GO:0005794(CC:Golgi apparatus)	PlasmaMembrane	PF00344(SecY translocase);PF10559(Plug domain of Sec61p)
jgi|Triat2|296957|estExt_fgenesh1_kg.C_contig_130035	OG0007587	Core	1	3	3	3	16.6	19.16	47750000	678650000	43204000	2.56535e+08	0.0733928	Quantified			#N/A	KOG:KOG1725 IPRF:ipr004345 PFD:pf03134	GO:0051292(BP:nuclear pore complex assembly);GO:0048309(BP:endoplasmic reticulum inheritance);GO:0071786(BP:endoplasmic reticulum tubular network organization);GO:0016192(BP:vesicle-mediated transport);GO:0034613(BP:cellular protein localization);GO:0016021(CC:integral component of membrane);GO:0032153(CC:cell division site);GO:0032541(CC:cortical endoplasmic reticulum)	PlasmaMembrane	PF03134(TB2/DP1, HVA22 family)
jgi|Triat2|296192|estExt_fgenesh1_pm.C_contig_280247	OG0006447	Core	1	1	1	1	1.4	97.374	251200000			251200000	0.0718666	Identified			#N/A	GO:0003676 GO:0003677 GO:0003678 GO:0004386 GO:0005524 GO:0005634 GO:0006139 GO:0016818 KOG:KOG1133 KEGGEC:ec:3.6.1.- IPRF:ipr006554 IPRF:ipr006555 IPRF:ipr010614 IPRF:ipr013020 IPRF:ipr014013 PFD:pf06733	GO:0032508(BP:DNA duplex unwinding);GO:0006139(BP:nucleobase-containing compound metabolic process);GO:0005634(CC:nucleus);GO:0003677(MF:DNA binding);GO:0004003(MF:ATP-dependent DNA helicase activity);GO:0005524(MF:ATP binding)	Nuclear	PF13307(Helicase C-terminal domain);PF06733(DEAD_2)
jgi|Triat2|297323|estExt_fgenesh1_kg.C_contig_150081	OG0005732	Core	1	4	4	4	16.3	37.291	218620000	199000000	332640000	2.50087e+08	0.0715481	Quantified			#N/A	GO:0003824 GO:0016787 KOG:KOG4178 MERCO:S33.UPW IPRF:ipr000073 IPRF:ipr003089 IPRF:ipr008262 PFD:pf00561	GO:0016787(MF:hydrolase activity)	Extracellular	PF00561(alpha/beta hydrolase fold)
jgi|Triat2|238086|estExt_Genewise1.C_contig_190985;jgi|Triat2|300462|estExt_fgenesh1_kg.C_contig_250339;jgi|Triat2|300588|estExt_fgenesh1_kg.C_contig_250465	OG0007956	Dispensible	3	2	2	2	17	11.839	376050000	259020000	105180000	246750000	0.0705935	Quantified			#N/A	GO:0036211 KOG:KOG0003 IPRF:ipr000626 PFD:pf00240	GO:0006412(BP:translation);GO:0005840(CC:ribosome);GO:0003735(MF:structural constituent of ribosome)	Mitochondrial;Nuclear	PF00240(Ubiquitin family)
jgi|Triat2|302733|estExt_fgenesh1_kg.C_contig_280309	OG0004798	Core	1	8	8	8	23.9	36.129	159800000	399250000	132840000	230630000	0.0659817	Quantified			#N/A	GO:0006118 GO:0016491 TCDB:3.D.5.1.1 KOG:KOG0534 KEGGEC:ec:1.6.2.2 IPRF:ipr001433 IPRF:ipr001709 IPRF:ipr001834 IPRF:ipr008333 PFD:pf00175 PFD:pf00970	GO:0055114(BP:oxidation-reduction process);GO:0004128(MF:cytochrome-b5 reductase activity, acting on NAD(P)H)	Mitochondrial	PF00970(Oxidoreductase FAD-binding domain);PF00175(Oxidoreductase NAD-binding domain)
jgi|Triat2|284581|estExt_fgenesh1_pg.C_contig_250174	OG0000042	Core	1	4	4	4	8.4	61.015	93800000	183810000	375000000	2.17537e+08	0.0622357	Quantified			#N/A	GO:0003824 GO:0016491 GO:0050660 KOG:KOG1231 IPRF:ipr006094 IPRF:ipr012951 IPRF:ipr016166 PFD:pf01565 PFD:pf08031	GO:0055114(BP:oxidation-reduction process);GO:0050660(MF:flavin adenine dinucleotide binding);GO:0016614(MF:oxidoreductase activity, acting on CH-OH group of donors)	Extracellular	PF08031(Berberine and berberine like);PF01565(FAD binding domain)
jgi|Triat2|301275|estExt_fgenesh1_kg.C_contig_260579	OG0002684	Core	1	16	16	16	23.8	93.478	382270000	158730000	93149000	211383000	0.0604752	Quantified			#N/A	GO:0003924 GO:0005525 KOG:KOG0469 KEGGEC:ec:3.6.5.3 IPRF:ipr000640 IPRF:ipr000795 IPRF:ipr004161 IPRF:ipr005225 IPRF:ipr005517 IPRF:ipr009000 IPRF:ipr009022 PFD:pf00009 PFD:pf00679 PFD:pf03144 PFD:pf03764	GO:0006414(BP:translational elongation);GO:0003746(MF:translation elongation factor activity);GO:0005525(MF:GTP binding);GO:0003924(MF:GTPase activity)	Cytoplasmic	PF00009(Elongation factor Tu GTP binding domain);PF03144(Elongation factor Tu domain 2);PF00679(Elongation factor G C-terminus);PF03764(Elongation factor G, domain IV);PF14492(Elongation Factor G, domain II)
jgi|Triat2|144531|Triat1.estExt_Genewise1.C_140183	OG0005807	Core	1	10	10	10	20.1	59.583	232860000	270060000	115400000	2.06107e+08	0.0589657	Quantified			#N/A	GO:0015078 GO:0015986 GO:0016469 GO:0042626 GO:0046933 GO:0046961 TCDB:3.A.2.1.3 KOG:KOG1353 KEGGEC:ec:3.6.3.14 IPRF:ipr000194 IPRF:ipr000793 IPRF:ipr004100 IPRF:ipr005294 PFD:pf00006 PFD:pf00306 PFD:pf02874	GO:0015991(BP:ATP hydrolysis coupled proton transport);GO:0015986(BP:ATP synthesis coupled proton transport);GO:0045261(CC:proton-transporting ATP synthase complex, catalytic core F(1));GO:0046961(MF:proton-transporting ATPase activity, rotational mechanism);GO:0046933(MF:proton-transporting ATP synthase activity, rotational mechanism);GO:0005524(MF:ATP binding)	Mitochondrial	PF02874(ATP synthase alpha/beta family, beta-barrel domain);PF00306(ATP synthase alpha/beta chain, C terminal domain);PF00006(ATP synthase alpha/beta family, nucleotide-binding domain)
jgi|Triat2|298139|estExt_fgenesh1_kg.C_contig_180192	OG0005414	Core	1	4	4	4	21.8	21.319		203190000		203190000	0.0581313	Identified			#N/A	GO:0006817 KOG:KOG4554 IPRF:ipr012098	GO:0016021(CC:integral component of membrane)	PlasmaMembrane;Cytoplasmic	PF10032(Phosphate transport (Pho88))
jgi|Triat2|146528|Triat1.estExt_fgenesh1_kg.C_100030	OG0003576	Core	1	7	7	7	16.1	61.922	174900000	315260000	115200000	2.01787e+08	0.0577298	Quantified			#N/A	GO:0005509 GO:0005783 GO:0006457 GO:0051082 KOG:KOG0675 IPRF:ipr001580 IPRF:ipr008985 IPRF:ipr009033 PFD:pf00262	GO:0006457(BP:protein folding);GO:0016021(CC:integral component of membrane);GO:0005783(CC:endoplasmic reticulum);GO:0051082(MF:unfolded protein binding);GO:0005509(MF:calcium ion binding)	ER	PF00262(Calreticulin family)
jgi|Triat2|184152|gw1.21.999.1	OG0007467	Core	1	3	3	3	14.8	35.892	122790000	210710000	243140000	1.92213e+08	0.0549909	Quantified			#N/A	N/A		Extracellular;PlasmaMembrane
jgi|Triat2|161120|Triat1.VSE_gw1.4.1001.1	OG0001340	Core	1	2	2	2	5.7	46.638			191240000	191240000	0.0547124	Identified		GH5_7	#N/A	GO:0004553 GO:0005576 GO:0005975 GO:0030248 CAZY:CBM1 CAZY:GH5_7 IPRF:ipr000254 IPRF:ipr001547 IPRF:ipr017853 PFD:pf00150 PFD:pf00734	GO:0005975(BP:carbohydrate metabolic process);GO:0005576(CC:extracellular region);GO:0004553(MF:hydrolase activity, hydrolyzing O-glycosyl compounds);GO:0030248(MF:cellulose binding)	Extracellular	PF00734(Fungal cellulose binding domain);PF00150(Cellulase (glycosyl hydrolase family 5))
jgi|Triat2|298376|estExt_fgenesh1_kg.C_contig_190225	OG0000034	Core	1	15	15	14	25.2	72.38	269680000	218360000	85223000	1.91088e+08	0.0546689	Quantified			#N/A	GO:0005524 TCDB:1.A.33.1.3 KOG:KOG0100 IPRF:ipr001023 IPRF:ipr013126 PFD:pf00012	GO:0000742(BP:karyogamy involved in conjugation with cellular fusion);GO:0051084(BP:'de novo' posttranslational protein folding);GO:0006986(BP:response to unfolded protein);GO:0031204(BP:posttranslational protein targeting to membrane, translocation);GO:0006616(BP:SRP-dependent cotranslational protein targeting to membrane, translocation);GO:0030433(BP:ubiquitin-dependent ERAD pathway);GO:0031965…	ER	PF00012(Hsp70 protein)
jgi|Triat2|281230|estExt_fgenesh1_pg.C_contig_170363	OG0001121	Core	1	1	1	1	1.8	51.312			190520000	190520000	0.0545065	Identified			#N/A	KEGGEC:ec:3.2.-.- IPRF:ipr005502 PFD:pf03747	GO:0016787(MF:hydrolase activity)	Mitochondrial	PF03747(ADP-ribosylglycohydrolase)
jgi|Triat2|133927|Triat1.estExt_fgenesh1_pg.C_150248	OG0007046	Core	1	13	13	13	36.6	54.896	283900000	208180000	72039000	1.8804e+08	0.0537969	Quantified			#N/A	GO:0000166 GO:0006754 GO:0008553 GO:0015078 GO:0015986 GO:0016021 GO:0016469 GO:0017111 GO:0046933 GO:0046961 TCDB:3.A.2.1.3 KOG:KOG1350 KEGGEC:ec:3.6.3.14 IPRF:ipr000194 IPRF:ipr000793 IPRF:ipr003593 IPRF:ipr004100 IPRF:ipr005722 PFD:pf00006 PFD:pf00306 PFD:pf02874	GO:0015991(BP:ATP hydrolysis coupled proton transport);GO:0042776(BP:mitochondrial ATP synthesis coupled proton transport);GO:0005754(CC:mitochondrial proton-transporting ATP synthase, catalytic core);GO:0046933(MF:proton-transporting ATP synthase activity, rotational mechanism);GO:0043531(MF:ADP binding);GO:0005524(MF:ATP binding)	Mitochondrial	PF00006(ATP synthase alpha/beta family, nucleotide-binding domain);PF02874(ATP synthase alpha/beta family, beta-barrel domain)
jgi|Triat2|33098|Triat1.e_gw1.2.707.1	OG0007853	Dispensible	1	1	1	1	1.5	69.797	356940000		12782000	184861000	0.0528875	Quantified			#N/A	not found in "Triat2_annotat_Mycocosm_20220917_v1.xlsx"	GO:0005992(BP:trehalose biosynthetic process);GO:0016740(MF:transferase activity)	Nuclear	PF00982(Glycosyltransferase family 20)
jgi|Triat2|297344|estExt_fgenesh1_kg.C_contig_150102	OG0000336	Core	1	5	5	5	31.7	20.934	73578000	395960000	77069000	1.82202e+08	0.0521268	Quantified			#N/A	GO:0005525 GO:0005622 GO:0006886 GO:0007264 GO:0015031 KOG:KOG0070 IPRF:ipr001806 IPRF:ipr003579 IPRF:ipr005225 IPRF:ipr006687 IPRF:ipr006688 IPRF:ipr006689 PFD:pf00025	GO:0007264(BP:small GTPase mediated signal transduction);GO:0005622(CC:intracellular);GO:0005525(MF:GTP binding)	Cytoplasmic;Mitochondrial	PF00025(ADP-ribosylation factor family)
jgi|Triat2|82538|Triat1.fgenesh1_pm.C_scaffold_12000125	OG0003827	Core	1	1	1	1	2.6	29.167	182150000			182150000	0.0521119	Identified			#N/A	KOG:KOG3823 KEGGEC:ec:2.7.7.6 IPRF:ipr016264	GO:0006359(BP:regulation of transcription by RNA polymerase III)	Nuclear	PF11705(DNA-directed RNA polymerase III subunit Rpc31)
jgi|Triat2|234784|estExt_Genewise1.C_contig_160102	OG0000361	Core	1	5	5	5	13.9	67.919	226090000	106660000	205110000	1.79287e+08	0.0512927	Quantified		GH27	#N/A	GO:0004553 GO:0005975 CAZY:GH27 KOG:KOG2366 IPRF:ipr000111 IPRF:ipr017853	GO:0005975(BP:carbohydrate metabolic process);GO:0004557(MF:alpha-galactosidase activity)	Extracellular	PF16499(Alpha galactosidase A)
jgi|Triat2|316963|estExt_Genemark.C_contig_210156	OG0006683	Core	1	3	3	3	1.7	169.73	86024000	186200000	247560000	1.73261e+08	0.0495689	Quantified			#N/A	KOG:KOG4157 IPRF:ipr002889 IPRF:ipr011047 IPRF:ipr013994 PFD:pf01822		Extracellular	PF01822(WSC domain)
jgi|Triat2|44429|Triat1.e_gw1.8.820.1	OG0000590	Core	1	4	4	4	19.3	25.068	166700000	189400000	163360000	1.73153e+08	0.049538	Quantified		GH12	endo-β-1,4-glucanase	GO:0000272 GO:0008810 CAZY:GH12 IPRF:ipr002594 IPRF:ipr008985 PFD:pf01670	GO:0000272(BP:polysaccharide catabolic process);GO:0008810(MF:cellulase activity)	Extracellular	PF01670(Glycosyl hydrolase family 12)
jgi|Triat2|137809|Triat1.estExt_Genewise1.C_30543	OG0000035	Core	1	6	6	6	9.3	88.915	30567000	26506000	460160000	172411000	0.0493256	Quantified		GH92	#N/A	CAZY:GH92 IPRF:ipr005887 IPRF:ipr012939 PFD:pf07971	GO:0005975(BP:carbohydrate metabolic process);GO:0016787(MF:hydrolase activity);GO:0030246(MF:carbohydrate binding)	Extracellular	PF07971(Glycosyl hydrolase family 92)
jgi|Triat2|161137|Triat1.VSE_e_gw1.2.1188.1	OG0011040	Dispensible	1	3	3	3	8.9	37.731	99927000	85996000	328090000	1.71338e+08	0.0490185	Quantified			#N/A	not found in "Triat2_annotat_Mycocosm_20220917_v1.xlsx"	GO:0016829(MF:lyase activity)	Extracellular
jgi|Triat2|80187|Triat1.fgenesh1_pm.C_scaffold_5000006	OG0004745	Core	1	2	2	2	4.9	51.729	27402000	37682000	437900000	1.67661e+08	0.0479668	Quantified		EXPN	#N/A	GO:0004553 GO:0005576 GO:0005975 GO:0030248 CAZY:CBM1 CAZY:EXPN KOG:KOG4157 IPRF:ipr000254 IPRF:ipr007112 IPRF:ipr007117 IPRF:ipr009009 PFD:pf00734 PFD:pf01357	GO:0005975(BP:carbohydrate metabolic process);GO:0005576(CC:extracellular region);GO:0004553(MF:hydrolase activity, hydrolyzing O-glycosyl compounds);GO:0030248(MF:cellulose binding)	Extracellular	PF00734(Fungal cellulose binding domain);PF01357(Pollen allergen)
jgi|Triat2|33962|Triat1.e_gw1.2.785.1	OG0002227	Core	1	5	5	5	7.9	74.231		42403000	279950000	161176500	0.0461115	Quantified			#N/A	not found in "Triat2_annotat_Mycocosm_20220917_v1.xlsx"	GO:0005975(BP:carbohydrate metabolic process);GO:0004563(MF:beta-N-acetylhexosaminidase activity)	Extracellular	PF02838(Glycosyl hydrolase family 20, domain 2);PF00728(Glycosyl hydrolase family 20, catalytic domain)
jgi|Triat2|302588|estExt_fgenesh1_kg.C_contig_280164	OG0006467	Core	1	3	3	3	6.7	62.526	54072000	124210000	287460000	1.55247e+08	0.0444152	Quantified		GH71	#N/A	CAZY:GH71 KOG:KOG4157 KEGGEC:ec:3.2.1.59 IPRF:ipr005197 PFD:pf03659	GO:0016787(MF:hydrolase activity)	Extracellular	PF03659(Glycosyl hydrolase family 71)
jgi|Triat2|302180|estExt_fgenesh1_kg.C_contig_270814	OG0004159	Core	1	7	7	7	90.7	12.284	162730000	253430000	34186000	1.50115e+08	0.042947	Quantified			#N/A	N/A	GO:0016042(BP:lipid catabolic process);GO:0016021(CC:integral component of membrane);GO:0004806(MF:triglyceride lipase activity)	Cytoplasmic	PF12585(Protein of unknown function (DUF3759))
jgi|Triat2|298585|estExt_fgenesh1_kg.C_contig_200078	OG0007100	Core	1	8	8	8	25.6	35.635	155040000	203400000	91004000	1.49815e+08	0.0428609	Quantified			#N/A	GO:0004801 GO:0005737 GO:0005975 GO:0006098 KOG:KOG2772 KEGGEC:ec:2.2.1.2 IPRF:ipr001585 IPRF:ipr004730 PFD:pf00923	GO:0005975(BP:carbohydrate metabolic process);GO:0006098(BP:pentose-phosphate shunt);GO:0005634(CC:nucleus);GO:0005829(CC:cytosol);GO:0004801(MF:sedoheptulose-7-phosphate:D-glyceraldehyde-3-phosphate glyceronetransferase activity)	Cytoplasmic	PF00923(Transaldolase/Fructose-6-phosphate aldolase)
jgi|Triat2|317759|estExt_Genemark.C_contig_230051	OG0004455	Core	1	6	6	6	11.9	85.103	203140000	189500000	45255000	145965000	0.0417596	Quantified			#N/A	KOG:KOG1146	GO:0016021(CC:integral component of membrane)	Nuclear
jgi|Triat2|301307|estExt_fgenesh1_kg.C_contig_260611	OG0002721	Core	1	4	4	4	15.1	50.128	120470000	146900000	167450000	144940000	0.0414663	Quantified		GH17	β-1,3-glucanase	GO:0004553 GO:0005975 CAZY:GH17 KOG:KOG2992 KEGGEC:ec:3.2.1.18 IPRF:ipr000490 IPRF:ipr017853 PFD:pf00332	GO:0005975(BP:carbohydrate metabolic process);GO:0016787(MF:hydrolase activity)	Extracellular;Nuclear
jgi|Triat2|300248|estExt_fgenesh1_kg.C_contig_250125	OG0003237	Core	1	5	5	5	20.5	38.533	104000000	252150000	66591000	1.40914e+08	0.0403144	Quantified			#N/A	TCDB:3.A.1.17.3 IPRF:ipr015168 PFD:pf09084	GO:0009228(BP:thiamine biosynthetic process)	Cytoplasmic	PF09084(NMT1/THI5 like)
jgi|Triat2|4297|Triat1.gw1.7.350.1	OG0005208	Core	1	1	1	1	3.5	46.083			138370000	138370000	0.0395867	Identified			#N/A	GO:0005215 GO:0006810 GO:0016021 TCDB:2.A.1.3.35 KOG:KOG0254 IPRF:ipr007114 IPRF:ipr011701 IPRF:ipr016196 PFD:pf07690	GO:0055085(BP:transmembrane transport);GO:0016021(CC:integral component of membrane)	PlasmaMembrane	PF07690(Major Facilitator Superfamily)
jgi|Triat2|314392|estExt_Genemark.C_contig_140040	OG0000120	Core	1	1	1	1	3.6	44.161	37423000	55729000	314370000	1.35841e+08	0.0388631	Quantified		GH5_5	endo-β-1,4-glucanase	GO:0004553 GO:0005576 GO:0005975 GO:0030248 CAZY:CBM1 CAZY:GH5_5 IPRF:ipr000254 IPRF:ipr001547 IPRF:ipr017853 PFD:pf00150 PFD:pf00734	GO:0000272(BP:polysaccharide catabolic process);GO:0005576(CC:extracellular region);GO:0004553(MF:hydrolase activity, hydrolyzing O-glycosyl compounds);GO:0030248(MF:cellulose binding)	Extracellular	PF00734(Fungal cellulose binding domain);PF00150(Cellulase (glycosyl hydrolase family 5))
jgi|Triat2|157142|Triat1.estExt_Genewise1Plus.C_140339	OG0005763	Core	1	1	1	1	5.7	38.374	253370000	118040000	29642000	133684000	0.0382461	Quantified			#N/A	N/A	GO:0016021(CC:integral component of membrane)	Extracellular	PF12505(Protein of unknown function (DUF3712))
jgi|Triat2|226570|estExt_Genewise1Plus.C_contig_270279	OG0002092	Core	1	1	1	1	2.7	109.95	131630000			131630000	0.0376584	Identified			#N/A	GO:0000145 GO:0004672 GO:0004674 GO:0004713 GO:0005524 GO:0006468 GO:0006904 GO:0015031 KOG:KOG0575 KEGGEC:ec:2.7.11.21 IPRF:ipr000719 IPRF:ipr001245 IPRF:ipr002290 IPRF:ipr008271 IPRF:ipr011009 IPRF:ipr017441 IPRF:ipr017442 PFD:pf00069	GO:0000226(BP:microtubule cytoskeleton organization);GO:0006468(BP:protein phosphorylation);GO:0065007(BP:biological regulation);GO:0043229(CC:intracellular organelle);GO:0004674(MF:protein serine/threonine kinase activity);GO:0005524(MF:ATP binding);GO:0007126(NA:NA)	Nuclear	PF00069(Protein kinase domain)
jgi|Triat2|137289|Triat1.estExt_Genewise1.C_21911	OG0007856	Dispensible	1	1	1	1	20.6	13.949	185060000	77309000		131184500	0.037531	Quantified			#N/A	GO:0003723 GO:0004521 GO:0004540 IPRF:ipr000026 IPRF:ipr016191 PFD:pf00545	GO:0090502(BP:RNA phosphodiester bond hydrolysis, endonucleolytic);GO:0003723(MF:RNA binding);GO:0004521(MF:endoribonuclease activity)	Extracellular	PF00545(ribonuclease)
jgi|Triat2|298935|estExt_fgenesh1_kg.C_contig_210169	OG0006786	Core	1	10	10	10	43.9	28.891	283010000	68853000	40923000	1.30929e+08	0.0374578	Quantified			#N/A	GO:0003723 GO:0003735 GO:0005622 GO:0005840 GO:0006412 GO:0015935 KOG:KOG3181 IPRF:ipr001351 IPRF:ipr004044 IPRF:ipr005703 IPRF:ipr009019 PFD:pf00189 PFD:pf07650	GO:0006259(BP:DNA metabolic process);GO:0006407(BP:rRNA export from nucleus);GO:0002181(BP:cytoplasmic translation);GO:0000056(BP:ribosomal small subunit export from nucleus);GO:0030688(CC:preribosome, small subunit precursor);GO:0022627(CC:cytosolic small ribosomal subunit);GO:0003723(MF:RNA binding);GO:0003735(MF:structural constituent of ribosome);GO:0003906(MF:DNA-(apurinic or apyrimidinic si…	Cytoplasmic	PF07650(KH domain);PF00189(Ribosomal protein S3, C-terminal domain)
jgi|Triat2|9267|Triat1.gw1.5.727.1	OG0004599	Core	1	1	1	1	14.9	16.786	129800000			129800000	0.0371349	Identified			#N/A	N/A		Cytoplasmic;Nuclear
jgi|Triat2|310935|Genemark.7821_g	OG0009927	Dispensible	1	1	1	1	1.8	63.3	128590000			128590000	0.0367887	Identified			#N/A	N/A		Cytoplasmic;Nuclear
jgi|Triat2|297741|estExt_fgenesh1_kg.C_contig_170092	OG0000536	Core	1	9	9	9	36.4	36.306	169360000	167030000	46212000	127534000	0.0364866	Quantified			#N/A	GO:0003824 GO:0004365 GO:0005488 GO:0006006 GO:0006096 GO:0008152 GO:0008943 GO:0051287 KOG:KOG0657 KEGGEC:ec:1.2.1.12 IPRF:ipr000173 IPRF:ipr006424 IPRF:ipr016040 PFD:pf00044 PFD:pf02800	GO:0055114(BP:oxidation-reduction process);GO:0006006(BP:glucose metabolic process);GO:0006096(BP:glycolytic process);GO:0005737(CC:cytoplasm);GO:0051287(MF:NAD binding);GO:0004365(MF:glyceraldehyde-3-phosphate dehydrogenase (NAD+) (phosphorylating) activity);GO:0050661(MF:NADP binding)	Cytoplasmic	PF02800(Glyceraldehyde 3-phosphate dehydrogenase, C-terminal domain);PF00044(Glyceraldehyde 3-phosphate dehydrogenase, NAD binding domain)
jgi|Triat2|301694|estExt_fgenesh1_kg.C_contig_270328	OG0001868	Core	1	4	4	4	19.2	16.83	179620000	127710000	70690000	1.26007e+08	0.0360496	Quantified			#N/A	GO:0003735 GO:0005622 GO:0005840 GO:0006412 KOG:KOG0400 IPRF:ipr000589 IPRF:ipr009068 IPRF:ipr012606 PFD:pf00312 PFD:pf08069	GO:0006412(BP:translation);GO:0000462(BP:maturation of SSU-rRNA from tricistronic rRNA transcript (SSU-rRNA, 5.8S rRNA, LSU-rRNA));GO:0022627(CC:cytosolic small ribosomal subunit);GO:0003735(MF:structural constituent of ribosome);GO:0070181(MF:small ribosomal subunit rRNA binding)	Mitochondrial	PF08069(Ribosomal S13/S15 N-terminal domain);PF00312(Ribosomal protein S15)
jgi|Triat2|53809|Triat1.e_gw1.17.480.1	OG0000067	Dispensible	1	1	1	1	1	100.38		92288000	150480000	121384000	0.0347271	Quantified			#N/A	KOG:KOG0266 IPRF:ipr001680 IPRF:ipr007111 IPRF:ipr011046 PFD:pf00400 PFD:pf05729		PlasmaMembrane	PF00400(WD domain, G-beta repeat);PF05729(NACHT domain);PF12894(Anaphase-promoting complex subunit 4 WD40 domain)
jgi|Triat2|279848|estExt_fgenesh1_pg.C_contig_130025	OG0007597	Core	1	1	1	1	1.1	96.312	120480000			120480000	0.0344685	Identified			#N/A	KOG:KOG1874		Nuclear	PF12757(Eisosome protein 1)
jgi|Triat2|45176|Triat1.e_gw1.8.88.1	OG0005506	Core	1	2	2	2	2.6	82.097	85421000		154770000	120095500	0.0343585	Quantified		GH55	β-1,3-glucanase	CAZY:GH55 IPRF:ipr011050	GO:0016787(MF:hydrolase activity)	Extracellular	PF12708(Pectate lyase superfamily protein)
jgi|Triat2|247705|estExt_Genewise1.C_contig_261844	OG0002591	Core	1	1	1	1	1	117.96	117100000			117100000	0.0335015	Identified			#N/A	GO:0005622 GO:0007165 GO:0008270 KOG:KOG1453 KEGGEC:ec:2.7.11.1 IPRF:ipr000198 IPRF:ipr001781 IPRF:ipr008936 PFD:pf00412 PFD:pf00620	GO:0007165(BP:signal transduction);GO:0008270(MF:zinc ion binding)	Nuclear	PF00620(RhoGAP domain);PF00412(LIM domain)
jgi|Triat2|299856|estExt_fgenesh1_kg.C_contig_240266	OG0006140	Core	1	2	2	2	8.8	22.917	77521000	235170000	38608000	1.171e+08	0.0335014	Quantified			#N/A	GO:0006508 GO:0009268 GO:0016020 GO:0051090 IPRF:ipr014850 PFD:pf08739	GO:0016021(CC:integral component of membrane);GO:0005886(CC:plasma membrane)	PlasmaMembrane	PF06687(SUR7/PalI family)
jgi|Triat2|256720|fgenesh1_kg.contig_23_120_CBWT_CBYP_CBYT_CCAH_130_1	OG0004561	Core	1	3	3	3	37	13.8	84562000	223110000	38813000	115495000	0.0330423	Quantified			#N/A	N/A	GO:0016021(CC:integral component of membrane)	Mitochondrial
jgi|Triat2|161158|Triat1.VSE_fgenesh1_pg.C_scaffold_7000461	OG0000178	Core	1	3	3	3	4	91.859		33594000	194880000	114237000	0.0326824	Quantified		GH3	#N/A	GO:0004553 GO:0005975 CAZY:GH3 KOG:KOG4157 KEGGEC:ec:3.2.1.21 IPRF:ipr001764 IPRF:ipr002772 IPRF:ipr002889 IPRF:ipr013994 IPRF:ipr017853 PFD:pf00933 PFD:pf01822 PFD:pf01915	GO:0005975(BP:carbohydrate metabolic process);GO:0004553(MF:hydrolase activity, hydrolyzing O-glycosyl compounds)	Extracellular	PF01822(WSC domain);PF01915(Glycosyl hydrolase family 3 C-terminal domain);PF00933(Glycosyl hydrolase family 3 N terminal domain)
jgi|Triat2|50583|Triat1.e_gw1.13.422.1	OG0008465	Dispensible	1	1	1	1	32.1	6.1741		112480000		112480000	0.0321798	Identified			#N/A	N/A		Mitochondrial;Nuclear
jgi|Triat2|276604|fgenesh1_pg.contig_26_767	OG0000520	Dispensible	1	1	1	1	4.5	64.852	111470000			111470000	0.0318908	Identified			#N/A	N/A		PlasmaMembrane;Mitochondrial;Nuclear
jgi|Triat2|212446|estExt_Genewise1Plus.C_contig_150495	OG0005772	Core	1	1	1	1	0.6	119.99	110790000			110790000	0.0316963	Identified			#N/A	GO:0000287 GO:0003684 GO:0005622 GO:0005975 GO:0006281 GO:0016779 KOG:KOG2093 KEGGEC:ec:2.7.7.- IPRF:ipr001126 IPRF:ipr001357 IPRF:ipr003500 IPRF:ipr012112 PFD:pf00533 PFD:pf00817	GO:0006281(BP:DNA repair);GO:0003684(MF:damaged DNA binding)	Cytoplasmic;Mitochondrial;Nuclear	PF00817(impB/mucB/samB family);PF16589(BRCT domain, a BRCA1 C-terminus domain);PF11799(impB/mucB/samB family C-terminal domain);PF16727(DNA repair protein REV1 C-terminal domain);PF14377(Domain of unknown function (DUF4414))
jgi|Triat2|33115|Triat1.e_gw1.2.1988.1	OG0007897	Dispensible	1	5	5	5	8.1	83.871	33236000	36851000	260030000	110039000	0.0314814	Quantified		GH3	ß-1,4-glucosidase	GO:0004553 GO:0005975 CAZY:GH3 KEGGEC:ec:3.2.1.21 IPRF:ipr001764 IPRF:ipr002772 IPRF:ipr017853 PFD:pf00933 PFD:pf01915	GO:0005975(BP:carbohydrate metabolic process);GO:0004553(MF:hydrolase activity, hydrolyzing O-glycosyl compounds)	Extracellular	PF14310(Fibronectin type III-like domain);PF01915(Glycosyl hydrolase family 3 C-terminal domain);PF00933(Glycosyl hydrolase family 3 N terminal domain)
jgi|Triat2|145242|Triat1.estExt_Genewise1.C_160369	OG0003999	Core	1	3	3	3	6.7	96.8	67636000	69307000	189280000	108741000	0.0311101	Quantified			#N/A	GO:0004601 GO:0006118 GO:0006979 GO:0020037 KOG:KOG4157 IPRF:ipr002016 IPRF:ipr002889 IPRF:ipr010255 IPRF:ipr013994 PFD:pf00141 PFD:pf01822	GO:0098869(BP:cellular oxidant detoxification);GO:0055114(BP:oxidation-reduction process);GO:0006979(BP:response to oxidative stress);GO:0020037(MF:heme binding);GO:0004601(MF:peroxidase activity)	Extracellular	PF00141(Peroxidase);PF01822(WSC domain)
jgi|Triat2|302790|estExt_fgenesh1_kg.C_contig_280366	OG0001186	Core	1	4	4	4	14.9	26.495	87841000	200400000	33042000	1.07094e+08	0.030639	Quantified			#N/A	N/A	GO:0016021(CC:integral component of membrane)	Mitochondrial	PF04588(Hypoxia induced protein conserved region)
jgi|Triat2|148028|Triat1.estExt_Genewise1Plus.C_12882	OG0001794	Core	1	4	4	4	7.5	83.254		106880000		106880000	0.0305776	Identified		GT66	#N/A	GO:0004576 GO:0006486 GO:0016020 CAZY:GT66 KOG:KOG2292 KEGGEC:ec:2.4.1.119 IPRF:ipr003674 PFD:pf02516	GO:0006487(BP:protein N-linked glycosylation);GO:0008250(CC:oligosaccharyltransferase complex);GO:0016021(CC:integral component of membrane);GO:0004576(MF:oligosaccharyl transferase activity)	PlasmaMembrane	PF02516(Oligosaccharyl transferase STT3 subunit)
jgi|Triat2|146399|Triat1.estExt_fgenesh1_kg.C_60015	OG0006526	Core	1	1	1	1	10.8	16.208		106870000		106870000	0.0305748	Identified			#N/A	GO:0016020 GO:0035556 KOG:KOG2729 IPRF:ipr003377 PFD:pf03311	GO:0006810(BP:transport);GO:0016021(CC:integral component of membrane)	PlasmaMembrane	PF03311(Cornichon protein)
jgi|Triat2|299661|estExt_fgenesh1_kg.C_contig_240071	OG0000351	Core	1	4	4	4	14.9	35.067	134310000	152580000	33146000	1.06679e+08	0.03052	Quantified			#N/A	GO:0003824 GO:0005488 GO:0005975 GO:0006096 GO:0006100 GO:0006108 GO:0008152 GO:0016491 GO:0016615 GO:0016616 GO:0030060 GO:0044262 KOG:KOG1494 KEGGEC:ec:1.1.1.37 IPRF:ipr001236 IPRF:ipr001252 IPRF:ipr001557 IPRF:ipr010097 IPRF:ipr015955 IPRF:ipr016040 PFD:pf00056 PFD:pf02866	GO:0005975(BP:carbohydrate metabolic process);GO:0006108(BP:malate metabolic process);GO:0006099(BP:tricarboxylic acid cycle);GO:0030060(MF:L-malate dehydrogenase activity)	Mitochondrial	PF00056(lactate/malate dehydrogenase, NAD binding domain);PF02866(lactate/malate dehydrogenase, alpha/beta C-terminal domain)
jgi|Triat2|151059|Triat1.estExt_Genewise1Plus.C_31984	OG0007920	Dispensible	1	4	4	4	8.2	59.466	46028000	111290000	160700000	106006000	0.0303276	Quantified			#N/A	GO:0003993 KOG:KOG1382 KEGGEC:ec:3.1.3.2 IPRF:ipr000560 PFD:pf00328	GO:0016311(BP:dephosphorylation);GO:0003993(MF:acid phosphatase activity)	Extracellular	PF00328(Histidine phosphatase superfamily (branch 2))
jgi|Triat2|297396|estExt_fgenesh1_kg.C_contig_150154	OG0005800	Core	1	5	5	5	25.5	24.383	119100000	90616000		104858000	0.0299992	Quantified			#N/A	GO:0003924 GO:0005515 GO:0005525 GO:0005622 GO:0006886 GO:0006913 GO:0007165 GO:0007264 GO:0015031 TCDB:9.A.50.1.1 KOG:KOG0096 IPRF:ipr001806 IPRF:ipr002041 IPRF:ipr003577 IPRF:ipr003578 IPRF:ipr003579 IPRF:ipr005225 IPRF:ipr013753 PFD:pf00071	GO:0007264(BP:small GTPase mediated signal transduction);GO:0010972(BP:negative regulation of G2/M transition of mitotic cell cycle);GO:0006886(BP:intracellular protein transport);GO:0016973(BP:poly(A)+ mRNA export from nucleus);GO:0005829(CC:cytosol);GO:0005634(CC:nucleus);GO:0003924(MF:GTPase activity);GO:0005525(MF:GTP binding)	Cytoplasmic	PF00071(Ras family)
jgi|Triat2|147095|Triat1.estExt_Genewise1Plus.C_10954	OG0000811	Core	1	2	2	2	3.6	69.781	96829000	92298000	124150000	1.04426e+08	0.0298755	Quantified			#N/A	GO:0004767 GO:0006685 GO:0016787 KEGGEC:3.1.4.12 KOG:KOG3770 KEGGEC:ec:3.1.4.12 IPRF:ipr004843 IPRF:ipr011001 IPRF:ipr011160 PFD:pf00149	GO:0006685(BP:sphingomyelin catabolic process);GO:0016798(MF:hydrolase activity, acting on glycosyl bonds);GO:0004767(MF:sphingomyelin phosphodiesterase activity)	Extracellular	PF00149(Calcineurin-like phosphoesterase)
jgi|Triat2|298345|estExt_fgenesh1_kg.C_contig_190194	OG0003522	Core	1	4	4	4	15.6	35.264	33841000	243760000	34250000	1.0395e+08	0.0297395	Quantified			#N/A	GO:0005506 GO:0006118 GO:0009055 GO:0020037 TCDB:3.D.3.3.1 KOG:KOG3052 KEGGEC:ec:1.10.2.2 IPRF:ipr002326 IPRF:ipr009056 PFD:pf02167	GO:0006122(BP:mitochondrial electron transport, ubiquinol to cytochrome c);GO:0005750(CC:mitochondrial respiratory chain complex III);GO:0020037(MF:heme binding);GO:0045153(MF:electron transporter, transferring electrons within CoQH2-cytochrome c reductase complex activity)	Mitochondrial	PF02167(Cytochrome C1 family)
jgi|Triat2|300192|estExt_fgenesh1_kg.C_contig_250069	OG0007946	Dispensible	1	3	3	3	19.2	21.15		103260000		103260000	0.029542	Identified			#N/A	TCDB:3.D.1.6.2	GO:0016021(CC:integral component of membrane)	PlasmaMembrane;Mitochondrial
jgi|Triat2|151833|Triat1.estExt_Genewise1Plus.C_41302	OG0006033	Core	1	5	5	5	17.6	24.983	26188000	248010000	23150000	99116000	0.0283564	Quantified			#N/A	KOG:KOG1691 IPRF:ipr009038	GO:0006888(BP:ER to Golgi vesicle-mediated transport);GO:0005789(CC:endoplasmic reticulum membrane);GO:0030134(CC:COPII-coated ER to Golgi transport vesicle);GO:0016021(CC:integral component of membrane)	Cytoplasmic	PF01105(emp24/gp25L/p24 family/GOLD)
jgi|Triat2|297447|estExt_fgenesh1_kg.C_contig_150206	OG0005859	Core	1	5	5	5	21.1	29.602	48603000	188210000	60296000	9.90363e+07	0.0283336	Quantified			#N/A	GO:0004017 GO:0005524 GO:0006139 GO:0016776 GO:0019205 GO:0050145 KOG:KOG3078 KEGGEC:ec:2.7.4.3 IPRF:ipr000850 IPRF:ipr006259 IPRF:ipr007862 IPRF:ipr011769 PFD:pf00406 PFD:pf05191	GO:0046034(BP:ATP metabolic process);GO:0046939(BP:nucleotide phosphorylation);GO:0006172(BP:ADP biosynthetic process);GO:0046033(BP:AMP metabolic process);GO:0006270(BP:DNA replication initiation);GO:0005758(CC:mitochondrial intermembrane space);GO:0005829(CC:cytosol);GO:0005634(CC:nucleus);GO:0005524(MF:ATP binding);GO:0004017(MF:adenylate kinase activity)	Cytoplasmic;Mitochondrial;Nuclear	PF00406(Adenylate kinase);PF05191(Adenylate kinase, active site lid)
jgi|Triat2|32888|Triat1.e_gw1.2.573.1	OG0000758	Core	1	2	2	2	2.6	140.4	87202000	104090000		95646000	0.0273637	Quantified			#N/A	IPRF:ipr013027 PFD:pf07992	GO:0055114(BP:oxidation-reduction process);GO:0050660(MF:flavin adenine dinucleotide binding);GO:0016614(MF:oxidoreductase activity, acting on CH-OH group of donors)	Cytoplasmic	PF05199(GMC oxidoreductase);PF00732(GMC oxidoreductase)
jgi|Triat2|322532|estExt_Genemark.C_contig_280178	OG0006521	Core	1	3	3	3	9.2	51.003	80758000	88292000	112840000	9.39633e+07	0.0268823	Quantified	protease		#N/A	GO:0004190 GO:0004194 GO:0006508 TCDB:8.A.32.1.1 MERCO:A01.UPA KOG:KOG1339 KEGGEC:ec:3.4.23.41 IPRF:ipr001461 IPRF:ipr001969 IPRF:ipr009007 PFD:pf00026	GO:0006508(BP:proteolysis);GO:0016021(CC:integral component of membrane);GO:0004190(MF:aspartic-type endopeptidase activity)	Extracellular	PF00026(Eukaryotic aspartyl protease)
jgi|Triat2|218916|estExt_Genewise1Plus.C_contig_221036	OG0006179	Core	1	2	2	2	5.3	51.64	46061000	67487000	159440000	90996000	0.0260333	Quantified			#N/A	GO:0030246 IPRF:ipr001480 IPRF:ipr006626 IPRF:ipr011050		Extracellular	PF13229(Right handed beta helix region)
jgi|Triat2|230369|estExt_Genewise1Plus.C_contig_280459	OG0006498	Core	1	1	1	1	2.3	62.186	90063000			90063000	0.0257664	Identified			#N/A	not found in "Triat2_annotat_Mycocosm_20220917_v1.xlsx"	GO:0008152(BP:metabolic process);GO:0016874(MF:ligase activity)	Mitochondrial	PF00501(AMP-binding enzyme);PF13193(AMP-binding enzyme C-terminal domain)
jgi|Triat2|146878|Triat1.estExt_Genewise1Plus.C_10433	OG0004343	Core	1	4	4	4	10.7	58.428		7630500	171020000	89325250	0.0255553	Quantified		GH79	#N/A	CAZY:GH79	GO:0005975(BP:carbohydrate metabolic process);GO:0016787(MF:hydrolase activity)	Extracellular	PF16862(Glycosyl hydrolase family 79 C-terminal beta domain)
jgi|Triat2|258258|fgenesh1_kg.contig_26_232_CBWT_CBYP_CBYT_CCAH_977_1	OG0002365	Core	1	1	1	1	2.8	37.113	89153000			89153000	0.0255061	Identified			#N/A	TCDB:3.D.4.8.1 KOG:KOG1563 IPRF:ipr002994 PFD:pf02104	GO:0009987(BP:cellular process);GO:0016021(CC:integral component of membrane);GO:0005739(CC:mitochondrion)	Mitochondrial	PF02104(SURF1 family)
jgi|Triat2|230096|estExt_Genewise1Plus.C_contig_280182	OG0006595	Core	1	3	3	3	2.3	143.73		88881000		88881000	0.0254282	Identified			#N/A	GO:0005515 KOG:KOG1630 IPRF:ipr000595 IPRF:ipr001611 IPRF:ipr001810 IPRF:ipr006553 PFD:pf00027 PFD:pf00560 PFD:pf00646	GO:0016021(CC:integral component of membrane)	PlasmaMembrane	PF00646(F-box domain);PF16643(Unstructured region on cNMP-binding protein);PF13516(Leucine Rich repeat);PF01027(Inhibitor of apoptosis-promoting Bax1);PF00027(Cyclic nucleotide-binding domain)
jgi|Triat2|129664|Triat1.estExt_fgenesh1_pm.C_150003	OG0007229	Core	1	6	6	6	14.3	48.497	55220000	122330000		88775000	0.0253979	Quantified			#N/A	GO:0003824 GO:0004013 GO:0005488 GO:0006730 GO:0008152 KOG:KOG1370 KEGGEC:ec:3.3.1.1 IPRF:ipr000043 IPRF:ipr015878 IPRF:ipr016040 PFD:pf00670 PFD:pf05221	GO:0006656(BP:phosphatidylcholine biosynthetic process);GO:0006641(BP:triglyceride metabolic process);GO:0019510(BP:S-adenosylhomocysteine catabolic process);GO:0006730(BP:one-carbon metabolic process);GO:0004013(MF:adenosylhomocysteinase activity)	Cytoplasmic	PF05221(S-adenosyl-L-homocysteine hydrolase);PF00670(S-adenosyl-L-homocysteine hydrolase, NAD binding domain)
jgi|Triat2|79879|Triat1.fgenesh1_pm.C_scaffold_4000334	OG0000320	Core	1	1	1	1	1.2	149.28	250180000	6701600	5532200	8.74713e+07	0.0250249	Quantified			#N/A	GO:0003824 GO:0016787 KOG:KOG1939 KEGGEC:ec:3.5.2.9 IPRF:ipr002821 IPRF:ipr003692 IPRF:ipr008040 PFD:pf01968 PFD:pf02538 PFD:pf05378	GO:0005829(CC:cytosol);GO:0016787(MF:hydrolase activity)	Cytoplasmic	PF01968(Hydantoinase/oxoprolinase);PF05378(Hydantoinase/oxoprolinase N-terminal region);PF02538(Hydantoinase B/oxoprolinase)
jgi|Triat2|300799|estExt_fgenesh1_kg.C_contig_260103	OG0002241	Core	1	3	3	3	16.2	20.471		87285000		87285000	0.0249716	Identified			#N/A	TCDB:3.D.1.6.2 KEGGEC:ec:1.6.5.3	GO:0016021(CC:integral component of membrane)	Mitochondrial	PF12853(C-terminal of NADH-ubiquinone oxidoreductase 21 kDa subunit);PF10785(NADH-ubiquinone oxidoreductase complex I, 21 kDa subunit)
jgi|Triat2|146349|Triat1.estExt_fgenesh1_kg.C_40049	OG0006018	Core	1	5	5	5	18.2	44.381	77336000	91564000		84450000	0.0241606	Quantified			#N/A	GO:0004618 GO:0006096 KOG:KOG1367 KEGGEC:ec:2.7.2.3 IPRF:ipr001576 IPRF:ipr015911 PFD:pf00162	GO:0006096(BP:glycolytic process);GO:0005737(CC:cytoplasm);GO:0004618(MF:phosphoglycerate kinase activity);GO:0005524(MF:ATP binding)	Cytoplasmic	PF00162(Phosphoglycerate kinase)
jgi|Triat2|44894|Triat1.e_gw1.8.689.1	OG0007710	Core	1	4	4	4	11.1	49.016	57985000	60396000	131180000	83187000	0.0237992	Quantified			#N/A	not found in "Triat2_annotat_Mycocosm_20220917_v1.xlsx"	GO:0030245(BP:cellulose catabolic process);GO:0005576(CC:extracellular region);GO:0042802(MF:identical protein binding);GO:0004553(MF:hydrolase activity, hydrolyzing O-glycosyl compounds);GO:0030248(MF:cellulose binding)	Extracellular	PF01341(Glycosyl hydrolases family 6);PF00734(Fungal cellulose binding domain)
jgi|Triat2|298650|estExt_fgenesh1_kg.C_contig_200143	OG0007199	Core	1	2	2	2	3.1	59.913		82684000		82684000	0.0236553	Identified			#N/A	GO:0008610 GO:0008825 KOG:KOG1269 KEGGEC:ec:2.1.1.79 IPRF:ipr003333 PFD:pf02353	GO:0032259(BP:methylation);GO:0016021(CC:integral component of membrane);GO:0008168(MF:methyltransferase activity)	PlasmaMembrane;Cytoplasmic	PF02353(Mycolic acid cyclopropane synthetase)
jgi|Triat2|298512|estExt_fgenesh1_kg.C_contig_200005	OG0007044	Core	1	1	1	1	6	18.093	32114000	178120000	36553000	8.22623e+07	0.0235347	Quantified			#N/A	GO:0004129 GO:0006118 TCDB:3.D.4.8.1 KOG:KOG4075 KEGGEC:ec:1.9.3.1 IPRF:ipr004203 PFD:pf02936	GO:1902600(BP:proton transmembrane transport);GO:0016021(CC:integral component of membrane);GO:0005739(CC:mitochondrion);GO:0004129(MF:cytochrome-c oxidase activity)	Mitochondrial	PF02936(Cytochrome c oxidase subunit IV)
jgi|Triat2|256410|fgenesh1_kg.contig_22_125_contig20088_LC_1328_94	OG0001206	Core	1	1	1	1	2.1	36.284	81237000			81237000	0.0232413	Identified			#N/A	GO:0003676 GO:0004523 KOG:KOG3752 KEGGEC:ec:3.1.26.4 IPRF:ipr002156 IPRF:ipr009027 IPRF:ipr012337 PFD:pf00075	GO:0090502(BP:RNA phosphodiester bond hydrolysis, endonucleolytic);GO:0043232(CC:intracellular non-membrane-bounded organelle);GO:0031981(CC:nuclear lumen);GO:0046872(MF:metal ion binding);GO:0004523(MF:RNA-DNA hybrid ribonuclease activity);GO:0003676(MF:nucleic acid binding)	Mitochondrial	PF00075(RNase H);PF01693(Caulimovirus viroplasmin)
jgi|Triat2|299030|estExt_fgenesh1_kg.C_contig_220072	OG0005273	Core	1	5	5	5	19.7	33.147	27787000	114100000	101320000	81069000	0.0231933	Quantified			#N/A	GO:0005488 GO:0006810 GO:0016020 TCDB:2.A.29.21.1 KOG:KOG0750 IPRF:ipr001993 PFD:pf00153	GO:0006879(BP:cellular iron ion homeostasis);GO:1903790(BP:guanine nucleotide transmembrane transport);GO:0000002(BP:mitochondrial genome maintenance);GO:0005623(CC:cell);GO:0016021(CC:integral component of membrane);GO:0001409(MF:guanine nucleotide transmembrane transporter activity)	Mitochondrial	PF00153(Mitochondrial carrier protein)
jgi|Triat2|80779|Triat1.fgenesh1_pm.C_scaffold_7000151	OG0005323	Core	1	1	1	1	5.5	55.625	81141000	79475000		80308000	0.0229756	Quantified			#N/A	GO:0000049 GO:0000166 GO:0000287 GO:0004812 GO:0004826 GO:0005524 GO:0005737 GO:0006412 GO:0006418 GO:0006432 GO:0008033 KOG:KOG2783 KEGGEC:ec:6.1.1.20 IPRF:ipr002319 IPRF:ipr004530 IPRF:ipr005121 IPRF:ipr006195 PFD:pf01409 PFD:pf03147	GO:0006432(BP:phenylalanyl-tRNA aminoacylation);GO:0008033(BP:tRNA processing);GO:0005737(CC:cytoplasm);GO:0005524(MF:ATP binding);GO:0004826(MF:phenylalanine-tRNA ligase activity);GO:0000287(MF:magnesium ion binding);GO:0000049(MF:tRNA binding)	Mitochondrial	PF03147(Ferredoxin-fold anticodon binding domain);PF01409(tRNA synthetases class II core domain (F))
jgi|Triat2|36069|Triat1.e_gw1.3.209.1	OG0003231	Core	1	5	5	5	11.6	58.606	75305000	99308000	64487000	79700000	0.0228016	Quantified			#N/A	KOG:KOG4389 MERCO:S09.UPW KEGGEC:ec:3.1.1.8 IPRF:ipr002018 PFD:pf00135	GO:0016787(MF:hydrolase activity)	Extracellular	PF00135(Carboxylesterase family)
jgi|Triat2|227773|estExt_Genewise1Plus.C_contig_271537	OG0001700	Core	1	1	1	1	5.3	22.861			79172000	79172000	0.0226506	Identified			#N/A	GO:0004146 GO:0006545 GO:0009165 KOG:KOG1324 KEGGEC:ec:1.5.1.3 IPRF:ipr001796 PFD:pf00186	GO:0009165(BP:nucleotide biosynthetic process);GO:0006545(BP:glycine biosynthetic process);GO:0055114(BP:oxidation-reduction process);GO:0004146(MF:dihydrofolate reductase activity);GO:0050661(MF:NADP binding)	Cytoplasmic;Mitochondrial	PF00186(Dihydrofolate reductase)
jgi|Triat2|282426|estExt_fgenesh1_pg.C_contig_210048	OG0000134	Core	1	1	1	1	3.8	49.161	79130000			79130000	0.0226385	Identified			#N/A	GO:0005215 GO:0006810 GO:0016021 TCDB:2.A.1.13.4 KOG:KOG2504 IPRF:ipr007114 IPRF:ipr011701 IPRF:ipr016196 PFD:pf07690	GO:0055085(BP:transmembrane transport);GO:0016021(CC:integral component of membrane)	PlasmaMembrane	PF07690(Major Facilitator Superfamily)
jgi|Triat2|256374|fgenesh1_kg.contig_22_89_CBWT_CBYP_CBYT_CCAH_440_1	OG0000014	Core	1	7	7	7	18.4	54.278	108150000	118150000	8783100	7.8361e+07	0.0224186	Quantified			#N/A	GO:0008152 GO:0016491 KOG:KOG2450 KEGGEC:ec:1.2.1.3 IPRF:ipr015590 IPRF:ipr016160 IPRF:ipr016161 PFD:pf00171	GO:0055114(BP:oxidation-reduction process);GO:0016620(MF:oxidoreductase activity, acting on the aldehyde or oxo group of donors, NAD or NADP as acceptor)	Cytoplasmic	PF00171(Aldehyde dehydrogenase family)
jgi|Triat2|84116|Triat1.fgenesh1_pg.C_scaffold_1000148	OG0000042	Core	1	4	4	4	9.2	60.414	29340000	48283000	156930000	7.81843e+07	0.022368	Quantified			#N/A	GO:0003824 GO:0016491 GO:0050660 KOG:KOG1231 IPRF:ipr006094 IPRF:ipr012951 IPRF:ipr016166 PFD:pf01565 PFD:pf08031	GO:0055114(BP:oxidation-reduction process);GO:0050660(MF:flavin adenine dinucleotide binding);GO:0016614(MF:oxidoreductase activity, acting on CH-OH group of donors)	Extracellular	PF08031(Berberine and berberine like);PF01565(FAD binding domain)
jgi|Triat2|279684|estExt_fgenesh1_pg.C_contig_110064	OG0007648	Core	1	3	3	3	10.1	39.433		17394000	137580000	77487000	0.0221685	Quantified		GH64	β-1,3-glucanase	CAZY:GH64	GO:0016787(MF:hydrolase activity)	Extracellular	PF16483(Beta-1,3-glucanase)
jgi|Triat2|151229|Triat1.estExt_Genewise1Plus.C_40177	OG0006852	Core	2	3	3	3	14.4	22.407	35682000	173920000	22096000	7.72327e+07	0.0220957	Quantified			#N/A	not found in "Triat2_annotat_Mycocosm_20220917_v1.xlsx"	GO:0034498(BP:early endosome to Golgi transport);GO:0016236(BP:macroautophagy);GO:0032456(BP:endocytic recycling);GO:0032258(BP:protein localization by the Cvt pathway);GO:0048194(BP:Golgi vesicle budding);GO:1990261(BP:pre-mRNA catabolic process);GO:0007264(BP:small GTPase mediated signal transduction);GO:0035494(BP:SNARE complex disassembly);GO:0070317(BP:negative regulation of G0 to G1 transit…	Extracellular	PF00071(Ras family)
jgi|Triat2|308445|Genemark.5331_g	OG0010929	Dispensible	1	1	1	1	5.6	34.747	76505000			76505000	0.0218876	Identified			#N/A	KOG:KOG1815		Cytoplasmic;Nuclear
jgi|Triat2|155981|Triat1.estExt_Genewise1Plus.C_111008	OG0005153	Core	1	1	1	1	4	41.546			76497000	76497000	0.0218853	Identified			#N/A	GO:0003824 GO:0008152 KOG:KOG4754 IPRF:ipr001345 IPRF:ipr013078 PFD:pf00300		Extracellular	PF00300(Histidine phosphatase superfamily (branch 1))
jgi|Triat2|298895|estExt_fgenesh1_kg.C_contig_210129	OG0000854	Dispensible	1	1	1	1	5	28.102	75816000			75816000	0.0216904	Identified			#N/A	N/A		Cytoplasmic;Mitochondrial
jgi|Triat2|297423|estExt_fgenesh1_kg.C_contig_150181	OG0000568	Core	1	8	8	8	26.9	47.358	94948000	100420000	31672000	75680000	0.0216515	Quantified			#N/A	GO:0000015 GO:0004634 GO:0006096 KOG:KOG2670 KEGGEC:ec:4.2.1.11 IPRF:ipr000941 PFD:pf00113 PFD:pf03952	GO:0006096(BP:glycolytic process);GO:0000015(CC:phosphopyruvate hydratase complex);GO:0000287(MF:magnesium ion binding);GO:0004634(MF:phosphopyruvate hydratase activity)	Cytoplasmic	PF00113(Enolase, C-terminal TIM barrel domain);PF03952(Enolase, N-terminal domain)
jgi|Triat2|136004|Triat1.estExt_Genewise1.C_13803	OG0002051	Core	1	7	7	7	12	85.699	87453000	86930000	52069000	75484000	0.0215955	Quantified			#N/A	GO:0003871 GO:0008270 GO:0008652 GO:0009086 GO:0031072 KOG:KOG2263 KEGGEC:ec:2.1.1.14 IPRF:ipr001623 IPRF:ipr002629 IPRF:ipr006276 IPRF:ipr013215 PFD:pf01717 PFD:pf08267	GO:0032259(BP:methylation);GO:0046084(BP:adenine biosynthetic process);GO:0019280(BP:L-methionine biosynthetic process from homoserine via O-acetyl-L-homoserine and cystathionine);GO:0005829(CC:cytosol);GO:0005634(CC:nucleus);GO:0008270(MF:zinc ion binding);GO:0003871(MF:5-methyltetrahydropteroyltriglutamate-homocysteine S-methyltransferase activity)	Cytoplasmic	PF08267(Cobalamin-independent synthase, N-terminal domain);PF01717(Cobalamin-independent synthase, Catalytic domain)
jgi|Triat2|314769|estExt_Genemark.C_contig_150144	OG0005706	Core	1	2	2	2	1.9	88.38		75358000		75358000	0.0215594	Identified		GT39	#N/A	GO:0000030 GO:0006493 GO:0016020 CAZY:GT39 KOG:KOG3359 KEGGEC:ec:2.4.1.109 IPRF:ipr003342 IPRF:ipr003608 IPRF:ipr016093 PFD:pf02366 PFD:pf02815	GO:0035269(BP:protein O-linked mannosylation);GO:0016021(CC:integral component of membrane);GO:0004169(MF:dolichyl-phosphate-mannose-protein mannosyltransferase activity)	PlasmaMembrane	PF02366(Dolichyl-phosphate-mannose-protein mannosyltransferase);PF16192(C-terminal four TMM region of protein-O-mannosyltransferase);PF02815(MIR domain)
jgi|Triat2|46344|Triat1.e_gw1.9.1274.1	OG0000740	Core	1	1	1	1	5.6	24.418	74976000			74976000	0.0214501	Identified			#N/A	KOG:KOG0867 KEGGEC:ec:2.5.1.18 IPRF:ipr004046 IPRF:ipr010987 IPRF:ipr012336 PFD:pf00043		Cytoplasmic	PF13417(Glutathione S-transferase, N-terminal domain);PF13410(Glutathione S-transferase, C-terminal domain)
jgi|Triat2|210776|estExt_Genewise1Plus.C_contig_120309	OG0008175	Dispensible	1	2	2	2	4.5	59.318		42339000	107460000	74899500	0.0214282	Quantified			#N/A	GO:0006118 GO:0016491 KOG:KOG0029 KEGGEC:ec:1.5.3.11 IPRF:ipr001613 IPRF:ipr002937 PFD:pf01593	GO:0055114(BP:oxidation-reduction process);GO:0016491(MF:oxidoreductase activity)	Extracellular	PF01593(Flavin containing amine oxidoreductase)
jgi|Triat2|139062|Triat1.estExt_Genewise1.C_40772	OG0007028	Core	1	6	6	6	16.2	54.433	121850000	70553000	31759000	7.47207e+07	0.0213771	Quantified			#N/A	not found in "Triat2_annotat_Mycocosm_20220917_v1.xlsx"	GO:0045454(BP:cell redox homeostasis);GO:0005783(CC:endoplasmic reticulum);GO:0003756(MF:protein disulfide isomerase activity)	ER	PF13848(Thioredoxin-like domain);PF00085(Thioredoxin)
jgi|Triat2|301614|estExt_fgenesh1_kg.C_contig_270248	OG0000260	Core	1	5	5	5	15.2	44.688	114400000	58253000	49295000	7.39827e+07	0.0211659	Quantified			#N/A	GO:0003676 GO:0004386 GO:0005524 TCDB:3.A.18.1.1 KOG:KOG0327 KEGGEC:ec:3.6.1.3 IPRF:ipr000629 IPRF:ipr001650 IPRF:ipr011545 IPRF:ipr014001 IPRF:ipr014014 IPRF:ipr014021 PFD:pf00270 PFD:pf00271	GO:0005829(CC:cytosol);GO:0004386(MF:helicase activity);GO:0003676(MF:nucleic acid binding);GO:0005524(MF:ATP binding)	Cytoplasmic	PF00271(Helicase conserved C-terminal domain);PF00270(DEAD/DEAH box helicase)
jgi|Triat2|158537|Triat1.estExt_Genewise1Plus.C_210041	OG0008966	Dispensible	1	4	4	4	11.1	65.364	43460000	8475500	168750000	7.35618e+07	0.0210455	Quantified		AA3_2	#N/A	GO:0006066 GO:0016614 GO:0050660 CAZY:AA3_2 KOG:KOG1238 KEGGEC:ec:1.1.99.1 IPRF:ipr000172 IPRF:ipr007867 IPRF:ipr012132 PFD:pf00732 PFD:pf05199	GO:0055114(BP:oxidation-reduction process);GO:0050660(MF:flavin adenine dinucleotide binding);GO:0016614(MF:oxidoreductase activity, acting on CH-OH group of donors)	Extracellular	PF00732(GMC oxidoreductase);PF05199(GMC oxidoreductase)
jgi|Triat2|250268|estExt_Genewise1.C_contig_272086	OG0001532	Core	1	1	1	1	2.3	62.954	73390000			73390000	0.0209964	Identified			#N/A	KOG:KOG3896 IPRF:ipr008603 PFD:pf05502	GO:0005869(CC:dynactin complex)	Nuclear	PF05502(Dynactin p62 family)
jgi|Triat2|146090|Triat1.estExt_fgenesh1_kg.C_10033	OG0000180	Core	1	2	2	2	8.6	33.236		71200000		71200000	0.0203698	Identified			#N/A	GO:0006950 GO:0016021 TCDB:9.A.26.1.2 IPRF:ipr007568 PFD:pf04479	GO:0006950(BP:response to stress);GO:0016021(CC:integral component of membrane)	PlasmaMembrane	PF04479(RTA1 like protein)
jgi|Triat2|298907|estExt_fgenesh1_kg.C_contig_210141	OG0006750	Core	1	3	3	3	17.9	21.641		99725000	42258000	70991500	0.0203102	Quantified			#N/A	GO:0003924 GO:0005515 GO:0005525 GO:0005622 GO:0006886 GO:0006913 GO:0007165 GO:0007264 GO:0015031 TCDB:9.A.50.1.1 KOG:KOG0393 IPRF:ipr001806 IPRF:ipr002041 IPRF:ipr003577 IPRF:ipr003578 IPRF:ipr003579 IPRF:ipr005225 IPRF:ipr013753 PFD:pf00071	GO:1903338(BP:regulation of cell wall organization or biogenesis);GO:0032879(BP:regulation of localization);GO:0007264(BP:small GTPase mediated signal transduction);GO:0048522(BP:positive regulation of cellular process);GO:0071852(BP:fungal-type cell wall organization or biogenesis);GO:0051128(BP:regulation of cellular component organization);GO:0030427(CC:site of polarized growth);GO:0043231(CC:…	Cytoplasmic	PF00071(Ras family)
jgi|Triat2|300975|estExt_fgenesh1_kg.C_contig_260279	OG0002395	Core	1	6	6	6	28.2	29.384	188300000	17076000	6493700	7.06232e+07	0.0202048	Quantified			#N/A	GO:0003723 GO:0003735 GO:0005622 GO:0005840 GO:0006412 KOG:KOG0378 IPRF:ipr000876 IPRF:ipr002942 IPRF:ipr005824 IPRF:ipr013843 IPRF:ipr013844 IPRF:ipr013845 PFD:pf00467 PFD:pf00900 PFD:pf01479 PFD:pf08071	GO:0006412(BP:translation);GO:0005840(CC:ribosome);GO:0003735(MF:structural constituent of ribosome);GO:0019843(MF:rRNA binding)	Cytoplasmic;Mitochondrial	PF00900(Ribosomal family S4e);PF16121(40S ribosomal protein S4 C-terminus);PF08071(RS4NT (NUC023) domain);PF00467(KOW motif)
jgi|Triat2|45585|Triat1.e_gw1.9.850.1	OG0000388	Core	1	2	2	2	10	42.003	41402000	67828000	100650000	69960000	0.0200151	Quantified		GH18	#N/A	GO:0004553 GO:0005975 CAZY:GH18 KOG:KOG4701 KEGGEC:ec:3.2.1.14 IPRF:ipr001223 IPRF:ipr001579 IPRF:ipr017853 PFD:pf00704	GO:0005975(BP:carbohydrate metabolic process);GO:0004553(MF:hydrolase activity, hydrolyzing O-glycosyl compounds)	Extracellular	PF00704(Glycosyl hydrolases family 18)
jgi|Triat2|195782|e_gw1.22.599.1	OG0005274	Core	1	1	1	1	2.4	69.069	69307000			69307000	0.0198283	Identified			#N/A	GO:0003677 GO:0003899 GO:0005635 GO:0006351 KOG:KOG2587 KEGGEC:ec:2.7.7.6 IPRF:ipr003887 IPRF:ipr008806 IPRF:ipr013197 PFD:pf03020 PFD:pf05645 PFD:pf08221	GO:0006351(BP:transcription, DNA-templated);GO:0044446(CC:intracellular organelle part);GO:0005634(CC:nucleus);GO:0003677(MF:DNA binding);GO:0003899(MF:DNA-directed 5'-3' RNA polymerase activity)	Nuclear	PF08221(RNA polymerase III subunit RPC82 helix-turn-helix domain);PF05645(RNA polymerase III subunit RPC82)
jgi|Triat2|139793|Triat1.estExt_Genewise1.C_50505	OG0004674	Core	1	4	4	4	5.4	99.562		118500000	20014000	69257000	0.019814	Quantified			#N/A	GO:0016020 KOG:KOG1134 IPRF:ipr003864 PFD:pf02714	GO:0016021(CC:integral component of membrane)	PlasmaMembrane	PF02714(Calcium-dependent channel, 7TM region, putative phosphate);PF13967(Late exocytosis, associated with Golgi transport);PF14703(Cytosolic domain of 10TM putative phosphate transporter);PF12621(Extracellular tail, of 10TM putative phosphate transporter)
jgi|Triat2|300237|estExt_fgenesh1_kg.C_contig_250114	OG0003249	Core	1	1	1	1	1.6	62.696	143030000	34028000	29987000	69015000	0.0197447	Quantified			#N/A	GO:0005515 KOG:KOG2397 KEGGEC:ec:3.2.1.20 IPRF:ipr002172 IPRF:ipr009011 IPRF:ipr012913 PFD:pf07915	GO:0006491(BP:N-glycan processing);GO:0044432(CC:endoplasmic reticulum part);GO:0003824(MF:catalytic activity)	Cytoplasmic	PF12999(Glucosidase II beta subunit-like);PF13015(Glucosidase II beta subunit-like protein)
jgi|Triat2|303026|estExt_fgenesh1_kg.C_contig_290222	OG0004978	Core	1	1	1	1	3.9	41.545		67799000		67799000	0.0193968	Identified			#N/A	GO:0005338 GO:0015780 GO:0016021 TCDB:2.A.7.13.2 KOG:KOG1444 IPRF:ipr004689 IPRF:ipr004853 PFD:pf03151	GO:0055085(BP:transmembrane transport);GO:0016021(CC:integral component of membrane)	PlasmaMembrane	PF08449(UAA transporter family)
jgi|Triat2|297699|estExt_fgenesh1_kg.C_contig_170050	OG0003730	Core	1	2	2	2	6.8	29.739	67719000			67719000	0.0193739	Identified			#N/A	KOG:KOG4701 IPRF:ipr008427 IPRF:ipr014005 PFD:pf05730	GO:0016787(MF:hydrolase activity)	Extracellular	PF05730(CFEM domain)
jgi|Triat2|29536|Triat1.e_gw1.1.4183.1	OG0001465	Core	1	4	4	4	27.2	24.327	108640000	33679000	59030000	6.71163e+07	0.0192015	Quantified			#N/A	not found in "Triat2_annotat_Mycocosm_20220917_v1.xlsx"		Extracellular
jgi|Triat2|81139|Triat1.fgenesh1_pm.C_scaffold_8000118	OG0006655	Core	1	4	4	4	7.9	74.6	66937000			66937000	0.0191502	Identified		AA3_3	#N/A	GO:0006066 GO:0016614 GO:0050660 CAZY:AA3_3 KOG:KOG1238 KEGGEC:ec:1.1.99.1 IPRF:ipr000172 IPRF:ipr007867 IPRF:ipr012132 PFD:pf00732 PFD:pf05199	GO:0055114(BP:oxidation-reduction process);GO:0050660(MF:flavin adenine dinucleotide binding);GO:0016614(MF:oxidoreductase activity, acting on CH-OH group of donors)	Cytoplasmic	PF00732(GMC oxidoreductase);PF05199(GMC oxidoreductase)
jgi|Triat2|300024|estExt_fgenesh1_kg.C_contig_240434	OG0006897	Core	1	3	3	3	13	33.991	66814000			66814000	0.019115	Identified			#N/A	GO:0003735 GO:0005622 GO:0005840 GO:0006412 GO:0008097 KOG:KOG0875 IPRF:ipr005484 IPRF:ipr005485 PFD:pf00861	GO:0006412(BP:translation);GO:0000027(BP:ribosomal large subunit assembly);GO:0022625(CC:cytosolic large ribosomal subunit);GO:0003735(MF:structural constituent of ribosome);GO:0008097(MF:5S rRNA binding)	Cytoplasmic	PF14204(Ribosomal L18 C-terminal region);PF17144(Ribosomal large subunit proteins 60S L5, and 50S L18)
jgi|Triat2|148632|Triat1.estExt_Genewise1Plus.C_14056	OG0002122	Core	1	1	1	1	2.3	55.224	65832000			65832000	0.0188341	Identified			#N/A	GO:0005634 GO:0006355 GO:0030528 KOG:KOG1318 IPRF:ipr001092 IPRF:ipr011598 PFD:pf00010	GO:0046983(MF:protein dimerization activity)	Nuclear	PF00010(Helix-loop-helix DNA-binding domain)
jgi|Triat2|301630|estExt_fgenesh1_kg.C_contig_270264	OG0001935	Core	1	4	4	4	21.4	23.966		64178000		64178000	0.0183609	Identified			#N/A	GO:0005524 GO:0006139 GO:0016776 GO:0019205 GO:0050145 KOG:KOG3079 KEGGEC:ec:2.7.4.- IPRF:ipr000850 IPRF:ipr006266 IPRF:ipr011769 PFD:pf00406	GO:0046939(BP:nucleotide phosphorylation);GO:0006221(BP:pyrimidine nucleotide biosynthetic process);GO:0006207(BP:'de novo' pyrimidine nucleobase biosynthetic process);GO:0005737(CC:cytoplasm);GO:0005634(CC:nucleus);GO:0004127(MF:cytidylate kinase activity);GO:0005524(MF:ATP binding);GO:0009041(MF:uridylate kinase activity)	Cytoplasmic	PF00406(Adenylate kinase)
jgi|Triat2|302744|estExt_fgenesh1_kg.C_contig_280320	OG0004814	Core	1	1	1	1	5.2	24.568	71988000	56075000		64031500	0.018319	Quantified			#N/A	GO:0005783 GO:0006886 GO:0006915 GO:0016021 TCDB:3.A.5.8.1 KOG:KOG1962 IPRF:ipr008417 PFD:pf05529	GO:0006886(BP:intracellular protein transport);GO:0016021(CC:integral component of membrane);GO:0005783(CC:endoplasmic reticulum)	PlasmaMembrane	PF05529(B-cell receptor-associated protein 31-like)
jgi|Triat2|255300|fgenesh1_kg.contig_18_28_CBWT_CBYP_CBYT_CCAH_1387_1	OG0000598	Core	1	2	2	2	4.8	46.666	40157000	97014000	54297000	6.38227e+07	0.0182592	Quantified			#N/A	GO:0004055 GO:0005524 GO:0006526 KOG:KOG1706 KEGGEC:ec:6.3.4.5 IPRF:ipr001518 PFD:pf00764	GO:0006526(BP:arginine biosynthetic process);GO:0005524(MF:ATP binding);GO:0004055(MF:argininosuccinate synthase activity)	Cytoplasmic	PF00764(Arginosuccinate synthase)
jgi|Triat2|200893|e_gw1.25.1511.1	OG0003121	Core	1	2	2	2	11.5	29.186	22516000	155200000	13522000	63746000	0.0182373	Quantified			#N/A	IPRF:ipr016196 IPRF:ipr016509	GO:0000753(BP:cell morphogenesis involved in conjugation with cellular fusion);GO:0016021(CC:integral component of membrane)	PlasmaMembrane	PF12351(Ca2+ regulator and membrane fusion protein Fig1)
jgi|Triat2|128447|Triat1.estExt_fgenesh1_pm.C_60217	OG0000034	Core	1	6	6	6	15.1	66.81	101270000	48981000	40704000	6.36517e+07	0.0182103	Quantified			#N/A	GO:0005524 TCDB:1.A.33.1.1 KOG:KOG0101 IPRF:ipr001023 IPRF:ipr013126 PFD:pf00012	GO:0005829(CC:cytosol);GO:0005524(MF:ATP binding)	Cytoplasmic	PF00012(Hsp70 protein)
jgi|Triat2|302304|estExt_fgenesh1_kg.C_contig_270938	OG0004287	Core	1	3	3	3	20.2	25.319	82836000	39187000		61011500	0.017455	Quantified		CE5	#N/A	GO:0005576 GO:0008152 GO:0016787 GO:0050525 CAZY:CE5 IPRF:ipr000675 IPRF:ipr011150 PFD:pf01083	GO:0008152(BP:metabolic process);GO:0005576(CC:extracellular region);GO:0050525(MF:cutinase activity)	Extracellular	PF01083(Cutinase)
jgi|Triat2|314009|estExt_Genemark.C_contig_120020	OG0000109	Core	1	2	2	2	3.3	41.546			60222000	60222000	0.0172291	Identified		GH18	#N/A	GO:0004553 GO:0005576 GO:0005975 GO:0030248 CAZY:CBM1 CAZY:GH18 KOG:KOG4701 KEGGEC:ec:3.2.1.14 IPRF:ipr000254 IPRF:ipr001223 IPRF:ipr001579 IPRF:ipr017853 PFD:pf00704 PFD:pf00734	GO:0005975(BP:carbohydrate metabolic process);GO:0005576(CC:extracellular region);GO:0004553(MF:hydrolase activity, hydrolyzing O-glycosyl compounds);GO:0030248(MF:cellulose binding)	Extracellular	PF00734(Fungal cellulose binding domain);PF00704(Glycosyl hydrolases family 18)
jgi|Triat2|141254|Triat1.estExt_Genewise1.C_70587	OG0005353	Core	1	4	4	4	6.5	84.139	28772000	89947000		59359500	0.0169823	Quantified		GT39	#N/A	GO:0000030 GO:0006493 GO:0016020 CAZY:GT39 KOG:KOG3359 KEGGEC:ec:2.4.1.109 IPRF:ipr003342 IPRF:ipr003608 IPRF:ipr016093 PFD:pf02366 PFD:pf02815	GO:0035269(BP:protein O-linked mannosylation);GO:0005789(CC:endoplasmic reticulum membrane);GO:0016021(CC:integral component of membrane);GO:0004169(MF:dolichyl-phosphate-mannose-protein mannosyltransferase activity)	PlasmaMembrane	PF02366(Dolichyl-phosphate-mannose-protein mannosyltransferase);PF02815(MIR domain);PF16192(C-terminal four TMM region of protein-O-mannosyltransferase)
jgi|Triat2|297835|estExt_fgenesh1_kg.C_contig_170186	OG0003876	Core	1	2	2	2	10.6	21.256	32158000	59522000	85790000	5.91567e+07	0.0169243	Quantified			#N/A	N/A		Extracellular	PF16541(Alternaria alternata allergen 1)
jgi|Triat2|152790|Triat1.estExt_Genewise1Plus.C_60075	OG0006626	Core	1	3	3	3	16.2	25.12	69351000	84197000	22712000	5.87533e+07	0.0168089	Quantified			#N/A	GO:0003755 GO:0006457 KOG:KOG0865 KEGGEC:ec:5.2.1.8 IPRF:ipr002130 IPRF:ipr015891 PFD:pf00160	GO:0006457(BP:protein folding);GO:0000413(BP:protein peptidyl-prolyl isomerization);GO:0003755(MF:peptidyl-prolyl cis-trans isomerase activity)		PF00160(Cyclophilin type peptidyl-prolyl cis-trans isomerase/CLD)
jgi|Triat2|254670|fgenesh1_kg.contig_15_107_contig15930_MC_698_610	OG0005752	Core	1	3	3	3	19	22.146	73135000	71007000	31392000	5.85113e+07	0.0167397	Quantified			#N/A	GO:0003735 GO:0005622 GO:0005840 GO:0006412 KOG:KOG1694 IPRF:ipr000915 PFD:pf01159	GO:0006412(BP:translation);GO:0005730(CC:nucleolus);GO:0005840(CC:ribosome);GO:0005829(CC:cytosol);GO:0003735(MF:structural constituent of ribosome)	Mitochondrial;Nuclear	PF01159(Ribosomal protein L6e)
jgi|Triat2|177340|gw1.19.745.1	OG0003641	Core	1	3	3	3	17.2	23.966	53707000	66267000	55204000	5.83927e+07	0.0167057	Quantified			#N/A	N/A	GO:0016020(CC:membrane)	Extracellular
jgi|Triat2|301380|estExt_fgenesh1_kg.C_contig_270014	OG0002179	Core	1	3	3	3	22.3	20.703	58085000			58085000	0.0166177	Identified			#N/A	GO:0003735 GO:0005622 GO:0005840 GO:0006412 KOG:KOG1714 IPRF:ipr000039 PFD:pf00828	GO:0006412(BP:translation);GO:0005840(CC:ribosome);GO:0003735(MF:structural constituent of ribosome)	Cytoplasmic;Mitochondrial;Nuclear	PF17135(Ribosomal protein 60S L18 and 50S L18e)
jgi|Triat2|141239|Triat1.estExt_Genewise1.C_70556;jgi|Triat2|298737|estExt_fgenesh1_kg.C_contig_200230	OG0000227	Core	2	3	3	3	7.2	51.947	64732000	51170000		57951000	0.0165794	Quantified			#N/A	GO:0004108 GO:0044262 GO:0046912 KOG:KOG2617 KEGGEC:ec:2.3.3.1 IPRF:ipr002020 IPRF:ipr010109 IPRF:ipr016141 PFD:pf00285	GO:0006099(BP:tricarboxylic acid cycle);GO:0005739(CC:mitochondrion);GO:0004108(MF:citrate (Si)-synthase activity)	Mitochondrial	PF00285(Citrate synthase, C-terminal domain)
jgi|Triat2|185558|gw1.24.1955.1	OG0007017	Core	1	1	1	1	4.7	17.61		35878000	76077000	55977500	0.0160148	Quantified			#N/A	IPRF:ipr008972	GO:0016020(CC:membrane);GO:0009055(MF:electron transfer activity)	Extracellular	PF02298(Plastocyanin-like domain)
jgi|Triat2|148743|Triat1.estExt_Genewise1Plus.C_14261	OG0002181	Core	1	3	3	3	9.8	35.096	55114000			55114000	0.0157677	Identified			#N/A	not found in "Triat2_annotat_Mycocosm_20220917_v1.xlsx"	GO:0007186(BP:G protein-coupled receptor signaling pathway);GO:0017148(BP:negative regulation of translation);GO:0034613(BP:cellular protein localization);GO:0031139(BP:positive regulation of conjugation with cellular fusion);GO:0031954(BP:positive regulation of protein autophosphorylation);GO:0001403(BP:invasive growth in response to glucose limitation);GO:0050790(BP:regulation of catalytic acti…	Extracellular	PF00400(WD domain, G-beta repeat)
jgi|Triat2|255456|fgenesh1_kg.contig_18_184_contig20251_LC_1689_1136	OG0005403	Core	1	7	7	7	14.5	59.907	130540000	24939000	9185100	5.4888e+07	0.0157031	Quantified			#N/A	GO:0004351 GO:0006536 GO:0016831 GO:0019752 GO:0030170 KOG:KOG1383 KEGGEC:ec:4.1.1.15 IPRF:ipr002129 IPRF:ipr010107 IPRF:ipr015424 PFD:pf00282	GO:0006536(BP:glutamate metabolic process);GO:0030170(MF:pyridoxal phosphate binding);GO:0004351(MF:glutamate decarboxylase activity)	Cytoplasmic;Nuclear	PF00282(Pyridoxal-dependent decarboxylase conserved domain)
jgi|Triat2|193949|e_gw1.20.493.1	OG0007091	Core	1	4	4	4	24.5	16.843	71235000	37282000		54258500	0.015523	Quantified			#N/A	GO:0003735 GO:0005622 GO:0005840 GO:0006412 KOG:KOG3421 IPRF:ipr002784 PFD:pf01929	GO:0006412(BP:translation);GO:0005840(CC:ribosome);GO:0005634(CC:nucleus);GO:0005829(CC:cytosol);GO:0003735(MF:structural constituent of ribosome)	Cytoplasmic;Mitochondrial	PF01929(Ribosomal protein L14)
jgi|Triat2|40685|Triat1.e_gw1.5.1371.1	OG0000319	Core	1	5	5	5	12.7	64.453	113800000	35607000	12464000	53957000	0.0154367	Quantified		AA3_2	#N/A	GO:0006066 GO:0016614 GO:0050660 CAZY:AA3_2 KOG:KOG1238 KEGGEC:ec:1.1.99.1 IPRF:ipr000172 IPRF:ipr007867 IPRF:ipr012132 PFD:pf00732 PFD:pf05199	GO:0055114(BP:oxidation-reduction process);GO:0050660(MF:flavin adenine dinucleotide binding);GO:0016614(MF:oxidoreductase activity, acting on CH-OH group of donors)	Cytoplasmic	PF00732(GMC oxidoreductase);PF05199(GMC oxidoreductase)
jgi|Triat2|146108|Triat1.estExt_fgenesh1_kg.C_10051	OG0001721	Core	1	3	3	3	10.4	35.54	40287000	96109000	23231000	53209000	0.0152227	Quantified			#N/A	GO:0016020 TCDB:1.A.6.1.8 KOG:KOG3839 IPRF:ipr005052 IPRF:ipr008985 PFD:pf03388	GO:0016021(CC:integral component of membrane);GO:0005783(CC:endoplasmic reticulum);GO:0005794(CC:Golgi apparatus);GO:0000329(CC:fungal-type vacuole membrane)	Extracellular;PlasmaMembrane	PF03388(Legume-like lectin family)
jgi|Triat2|87055|Triat1.fgenesh1_pg.C_scaffold_3000312	OG0001074	Core	1	1	1	1	12.3	14.708	53186000			53186000	0.0152161	Identified			#N/A	GO:0003700 GO:0005634 GO:0006355 GO:0008270 IPRF:ipr001138 PFD:pf00172	GO:0006357(BP:regulation of transcription by RNA polymerase II);GO:0005634(CC:nucleus);GO:0000981(MF:DNA-binding transcription factor activity, RNA polymerase II-specific);GO:0008270(MF:zinc ion binding)	Nuclear	PF00172(Fungal Zn(2)-Cys(6) binuclear cluster domain)
jgi|Triat2|233757|estExt_Genewise1.C_contig_140437	OG0005562	Core	1	1	1	1	1.8	81.668	53185000			53185000	0.0152159	Identified			#N/A	GO:0006904 GO:0009306 GO:0016192 KOG:KOG1300 IPRF:ipr001619 PFD:pf00995	GO:0006904(BP:vesicle docking involved in exocytosis);GO:0005933(CC:cellular bud);GO:0044424(CC:intracellular part);GO:0016020(CC:membrane);GO:0030427(CC:site of polarized growth)	Nuclear	PF00995(Sec1 family)
jgi|Triat2|136041|Triat1.estExt_Genewise1.C_13866;jgi|Triat2|298391|estExt_fgenesh1_kg.C_contig_190240	OG0000262	Core	2	5	5	4	16.4	49.454	72855000	33443000		53149000	0.0152056	Quantified			#N/A	GO:0003924 GO:0005198 GO:0005525 GO:0005874 GO:0007017 GO:0007018 GO:0032991 GO:0051258 KOG:KOG1375 IPRF:ipr000217 IPRF:ipr002453 IPRF:ipr003008 IPRF:ipr008280 IPRF:ipr013838 PFD:pf00091 PFD:pf03953	GO:0007017(BP:microtubule-based process);GO:0005737(CC:cytoplasm);GO:0005874(CC:microtubule);GO:0005200(MF:structural constituent of cytoskeleton);GO:0005525(MF:GTP binding);GO:0003924(MF:GTPase activity)	Cytoplasmic	PF03953(Tubulin C-terminal domain);PF00091(Tubulin/FtsZ family, GTPase domain)
jgi|Triat2|133683|Triat1.estExt_fgenesh1_pg.C_140017	OG0005848	Core	1	1	1	1	1.3	123.63	52920000			52920000	0.01514	Identified			#N/A	GO:0004182 GO:0004601 GO:0006118 GO:0006508 GO:0006979 GO:0008270 GO:0020037 IPRF:ipr000834 IPRF:ipr002016 IPRF:ipr013665 PFD:pf08457		Nuclear	PF08457(Sfi1 spindle body protein)
jgi|Triat2|297774|estExt_fgenesh1_kg.C_contig_170125	OG0003806	Core	1	3	3	3	9	44.009	55985000	85303000	17422000	5.29033e+07	0.0151353	Quantified			#N/A	GO:0003735 GO:0005622 GO:0005840 GO:0006412 KOG:KOG0746 IPRF:ipr000597 IPRF:ipr009000 PFD:pf00297	GO:0006412(BP:translation);GO:0000027(BP:ribosomal large subunit assembly);GO:0022625(CC:cytosolic large ribosomal subunit);GO:0003735(MF:structural constituent of ribosome)	Cytoplasmic	PF00297(Ribosomal protein L3)
jgi|Triat2|290334|estExt_fgenesh1_pm.C_contig_180269	OG0001283	Core	1	4	4	4	9.3	61.113	10998000	93875000		52436500	0.0150017	Quantified			#N/A	GO:0016491 GO:0050660 KOG:KOG2495 KEGGEC:ec:1.6.99.3 IPRF:ipr001327 IPRF:ipr013027 PFD:pf00070 PFD:pf07992	GO:0055114(BP:oxidation-reduction process);GO:0016021(CC:integral component of membrane);GO:0016491(MF:oxidoreductase activity)	Mitochondrial	PF07992(Pyridine nucleotide-disulphide oxidoreductase)
jgi|Triat2|303061|estExt_fgenesh1_kg.C_contig_290257	OG0004936	Core	1	4	4	4	9.7	66.731	52029000			52029000	0.0148851	Identified			#N/A	GO:0000104 GO:0006118 GO:0016491 GO:0020037 GO:0046914 TCDB:5.A.4.1.1 KOG:KOG2404 KEGGEC:ec:1.3.99.1 IPRF:ipr001199 IPRF:ipr003953 IPRF:ipr010960 PFD:pf00173 PFD:pf00890	GO:0055114(BP:oxidation-reduction process);GO:0000104(MF:succinate dehydrogenase activity)	Cytoplasmic	PF00173(Cytochrome b5-like Heme/Steroid binding domain);PF00890(FAD binding domain)
jgi|Triat2|291545|estExt_fgenesh1_pm.C_contig_220107	OG0000213	Core	1	3	3	3	8	50.155	110850000	32472000	11265000	51529000	0.0147421	Quantified			#N/A	GO:0003924 GO:0005198 GO:0005525 GO:0005874 GO:0007017 GO:0007018 GO:0032991 GO:0051258 KOG:KOG1376 IPRF:ipr000217 IPRF:ipr002452 IPRF:ipr003008 IPRF:ipr008280 PFD:pf00091 PFD:pf03953	GO:0007017(BP:microtubule-based process);GO:0005737(CC:cytoplasm);GO:0005874(CC:microtubule);GO:0005200(MF:structural constituent of cytoskeleton);GO:0005525(MF:GTP binding);GO:0003924(MF:GTPase activity)	Cytoplasmic	PF00091(Tubulin/FtsZ family, GTPase domain);PF03953(Tubulin C-terminal domain)
jgi|Triat2|33537|Triat1.e_gw1.2.1900.1	OG0000067	Dispensible	1	1	1	1	1	123.33	51128000			51128000	0.0146274	Identified			#N/A	GO:0005198 GO:0019028 GO:0019058 KOG:KOG0274 IPRF:ipr001680 IPRF:ipr007111 IPRF:ipr008981 IPRF:ipr011046 PFD:pf00400 PFD:pf05729		PlasmaMembrane	PF05729(NACHT domain);PF00400(WD domain, G-beta repeat)
jgi|Triat2|237331|estExt_Genewise1.C_contig_190192	OG0003630	Core	1	1	1	1	1.9	46.872	50512000			50512000	0.0144511	Identified			#N/A	GO:0003824 GO:0005488 GO:0008152 KOG:KOG2733 IPRF:ipr005097 IPRF:ipr016040 PFD:pf03435	GO:0055114(BP:oxidation-reduction process);GO:0016021(CC:integral component of membrane);GO:0016491(MF:oxidoreductase activity)	Cytoplasmic	PF03435(Saccharopine dehydrogenase NADP binding domain)
jgi|Triat2|143107|Triat1.estExt_Genewise1.C_110305	OG0004977	Core	1	3	3	3	4.5	101.53		50392000		50392000	0.0144168	Identified		GT2	#N/A	GO:0004100 GO:0006031 CAZY:GT2 KOG:KOG2571 KEGGEC:ec:2.4.1.16 IPRF:ipr004834 IPRF:ipr013616 PFD:pf01644 PFD:pf08407	GO:0006031(BP:chitin biosynthetic process);GO:0016021(CC:integral component of membrane);GO:0004100(MF:chitin synthase activity)	PlasmaMembrane	PF08407(Chitin synthase N-terminal);PF01644(Chitin synthase)
jgi|Triat2|155960|Triat1.estExt_Genewise1Plus.C_110971	OG0000335	Core	1	7	7	7	15.9	83.134	96733000	3117300		49925150	0.0142832	Quantified			#N/A	GO:0004096 GO:0004601 GO:0006118 GO:0006979 GO:0020037 KEGGEC:ec:1.11.1.11 IPRF:ipr000763 IPRF:ipr002016 IPRF:ipr010255 PFD:pf00141	GO:0098869(BP:cellular oxidant detoxification);GO:0006979(BP:response to oxidative stress);GO:0042744(BP:hydrogen peroxide catabolic process);GO:0055114(BP:oxidation-reduction process);GO:0046872(MF:metal ion binding);GO:0020037(MF:heme binding);GO:0004096(MF:catalase activity)	Cytoplasmic;Mitochondrial	PF00141(Peroxidase)
jgi|Triat2|141234|Triat1.estExt_Genewise1.C_70551	OG0000343	Core	1	2	2	2	2.9	100.23		49538000		49538000	0.0141725	Identified			#N/A	GO:0003824 GO:0005524 GO:0006810 GO:0006812 GO:0008152 GO:0015662 GO:0016020 GO:0016021 GO:0016887 GO:0042626 GO:1902600 TCDB:3.A.3.3.1 KOG:KOG0205 KEGGEC:ec:3.6.3.6 IPRF:ipr000695 IPRF:ipr001757 IPRF:ipr004014 IPRF:ipr005834 IPRF:ipr006534 IPRF:ipr008250 PFD:pf00122 PFD:pf00690 PFD:pf00702	GO:0006754(BP:ATP biosynthetic process);GO:1902600(BP:proton transmembrane transport);GO:0016021(CC:integral component of membrane);GO:0008553(MF:proton-exporting ATPase activity, phosphorylative mechanism);GO:0046872(MF:metal ion binding);GO:0005524(MF:ATP binding)	PlasmaMembrane	PF00690(Cation transporter/ATPase, N-terminus);PF00122(E1-E2 ATPase);PF00702(haloacid dehalogenase-like hydrolase)
jgi|Triat2|235183|estExt_Genewise1.C_contig_160559	OG0000041	Core	1	3	3	3	7.8	71.091	32611000	81545000	32816000	4.89907e+07	0.0140159	Quantified			#N/A	GO:0005215 GO:0005351 GO:0006810 GO:0008643 GO:0016020 GO:0016021 TCDB:2.A.1.1.69 KOG:KOG0254 KEGGEC:ec:5.3.1.4 IPRF:ipr003663 IPRF:ipr005828 IPRF:ipr005829 IPRF:ipr007114 IPRF:ipr016196 PFD:pf00083	GO:0055085(BP:transmembrane transport);GO:0016021(CC:integral component of membrane);GO:0022891(NA:NA)	PlasmaMembrane	PF00083(Sugar (and other) transporter)
jgi|Triat2|299421|estExt_fgenesh1_kg.C_contig_230149	OG0004584	Core	1	1	1	1	9.8	19.634	36719000	60182000		48450500	0.0138614	Quantified			#N/A	TCDB:3.D.1.6.2 KOG:KOG3458 IPRF:ipr010625 IPRF:ipr016680 PFD:pf06747	GO:0055114(BP:oxidation-reduction process);GO:0005743(CC:mitochondrial inner membrane);GO:0070469(CC:respiratory chain)	Nuclear	PF06747(CHCH domain)
jgi|Triat2|150014|Triat1.estExt_Genewise1Plus.C_30023	OG0000395	Core	1	3	3	3	4.3	85.335	86993000	32974000	23641000	4.78693e+07	0.0136951	Quantified			#N/A	GO:0003994 GO:0006099 GO:0008152 GO:0051539 KOG:KOG0453 KEGGEC:ec:4.2.1.3 IPRF:ipr000573 IPRF:ipr001030 IPRF:ipr006248 IPRF:ipr015928 PFD:pf00330 PFD:pf00694	GO:0006099(BP:tricarboxylic acid cycle);GO:0000002(BP:mitochondrial genome maintenance);GO:0005829(CC:cytosol);GO:0042645(CC:mitochondrial nucleoid);GO:0046872(MF:metal ion binding);GO:0003697(MF:single-stranded DNA binding);GO:0051539(MF:4 iron, 4 sulfur cluster binding);GO:0003994(MF:aconitate hydratase activity);GO:0003690(MF:double-stranded DNA binding)	Mitochondrial	PF00330(Aconitase family (aconitate hydratase));PF00694(Aconitase C-terminal domain)
jgi|Triat2|300095|estExt_fgenesh1_kg.C_contig_240505	OG0000030	Core	1	1	1	1	2.3	62.823		47405000		47405000	0.0135622	Identified			#N/A	GO:0006810 GO:0006865 GO:0015171 GO:0016020 GO:0016021 TCDB:2.A.3.10.21 KOG:KOG1286 IPRF:ipr002293 IPRF:ipr004840 IPRF:ipr004841 PFD:pf00324	GO:0003333(BP:amino acid transmembrane transport);GO:0016021(CC:integral component of membrane);GO:0015171(MF:amino acid transmembrane transporter activity)	PlasmaMembrane	PF00324(Amino acid permease)
jgi|Triat2|146579|Triat1.estExt_fgenesh1_kg.C_110039	OG0000336	Core	1	1	1	1	5.4	20.819		47040000		47040000	0.0134578	Identified			#N/A	GO:0005525 GO:0005622 GO:0006886 GO:0007264 KOG:KOG0071 IPRF:ipr001806 IPRF:ipr005225 IPRF:ipr006687 IPRF:ipr006688 IPRF:ipr006689 PFD:pf00025	GO:0007264(BP:small GTPase mediated signal transduction);GO:0005622(CC:intracellular);GO:0005525(MF:GTP binding)	Mitochondrial	PF00025(ADP-ribosylation factor family)
jgi|Triat2|48371|Triat1.e_gw1.11.889.1	OG0000076	Core	1	1	1	1	4.2	30.04	37987000	15771000	85633000	4.64637e+07	0.0132929	Quantified			#N/A	N/A		Extracellular
jgi|Triat2|162452|gw1.22.73.1	OG0001201	Core	1	1	1	1	1.4	95.606	46117000			46117000	0.0131938	Identified			#N/A	KOG:KOG4679 IPRF:ipr007557 PFD:pf04468		Nuclear	PF04468(PSP1 C-terminal conserved region)
jgi|Triat2|228302|estExt_Genewise1Plus.C_contig_272090	OG0001529	Core	1	2	2	2	7.1	32.737	76366000	15526000		45946000	0.0131448	Quantified			#N/A	GO:0005488 GO:0005743 GO:0006810 GO:0016020 TCDB:2.A.29.13.1 KOG:KOG0756 IPRF:ipr001993 IPRF:ipr002067 PFD:pf00153	GO:0055085(BP:transmembrane transport);GO:0016021(CC:integral component of membrane)	Mitochondrial	PF00153(Mitochondrial carrier protein)
jgi|Triat2|279850|estExt_fgenesh1_pg.C_contig_130027	OG0000992	Dispensible	1	1	1	1	0.6	214.8	45281000			45281000	0.0129546	Identified			#N/A	GO:0003824 KOG:KOG4177 IPRF:ipr002110 IPRF:ipr007111 IPRF:ipr008262 PFD:pf00023		Cytoplasmic;Nuclear	PF12796(Ankyrin repeats (3 copies));PF05729(NACHT domain)
jgi|Triat2|259826|fgenesh1_kg.contig_28_71_CBWT_CBYP_CBYT_CCAH_336_1	OG0006572	Core	1	4	4	4	18.3	28.591	81619000	26811000	25947000	4.47923e+07	0.0128148	Quantified			#N/A	GO:0003723 GO:0003735 GO:0005622 GO:0005840 GO:0006412 GO:0015935 KOG:KOG0877 IPRF:ipr005324 IPRF:ipr005711 IPRF:ipr013810 PFD:pf00333 PFD:pf03719	GO:0006407(BP:rRNA export from nucleus);GO:0045903(BP:positive regulation of translational fidelity);GO:0022627(CC:cytosolic small ribosomal subunit);GO:0032040(CC:small-subunit processome);GO:0003735(MF:structural constituent of ribosome);GO:0070181(MF:small ribosomal subunit rRNA binding)	Cytoplasmic;Mitochondrial;Nuclear	PF00333(Ribosomal protein S5, N-terminal domain);PF03719(Ribosomal protein S5, C-terminal domain)
jgi|Triat2|139837|Triat1.estExt_Genewise1.C_50639	OG0004641	Core	1	2	2	2	22.2	16.694	95387000	25594000	13011000	44664000	0.0127781	Quantified			#N/A	GO:0003735 GO:0005622 GO:0005840 GO:0006412 KOG:KOG0187 IPRF:ipr001210 PFD:pf00833	GO:0006412(BP:translation);GO:0000028(BP:ribosomal small subunit assembly);GO:0022627(CC:cytosolic small ribosomal subunit);GO:0003735(MF:structural constituent of ribosome)	Nuclear	PF00833(Ribosomal S17)
jgi|Triat2|88376|Triat1.fgenesh1_pg.C_scaffold_4000758	OG0008247	Dispensible	1	1	1	1	3.7	42.25	73241000		13689000	43465000	0.012435	Quantified		GH17	β-1,3-glucanase	CAZY:GH17 IPRF:ipr017853	GO:0016787(MF:hydrolase activity)	PlasmaMembrane;Lysosomal
jgi|Triat2|89743|Triat1.fgenesh1_pg.C_scaffold_7000128	OG0010868	Dispensible	1	1	1	1	24.4	12.864		10507000	74308000	42407500	0.0121325	Quantified			#N/A	N/A		Extracellular
jgi|Triat2|128994|Triat1.estExt_fgenesh1_pm.C_100164	OG0003540	Core	1	2	2	2	10.5	33.796	2524800	120890000	2278100	4.18976e+07	0.0119866	Quantified			#N/A	KOG:KOG3998 IPRF:ipr002995 IPRF:ipr011592 PFD:pf02077	GO:0016021(CC:integral component of membrane)	PlasmaMembrane	PF02077(SURF4 family)
jgi|Triat2|161126|Triat1.VSE_e_gw1.1.2085.1	OG0010835	Dispensible	1	2	2	2	5.5	48.895			41877000	41877000	0.0119807	Identified		GH43	#N/A	GO:0004553 GO:0005975 GO:0030246 CAZY:CBM35 CAZY:GH43 IPRF:ipr005084 IPRF:ipr006710 IPRF:ipr008979 PFD:pf04616	GO:0005975(BP:carbohydrate metabolic process);GO:0030246(MF:carbohydrate binding);GO:0004553(MF:hydrolase activity, hydrolyzing O-glycosyl compounds)	Extracellular	PF04616(Glycosyl hydrolases family 43)
jgi|Triat2|170067|gw1.19.411.1	OG0003553	Core	1	2	2	2	12	21.274	55944000	20713000	46127000	40928000	0.0117092	Quantified			#N/A	KOG:KOG3599		Extracellular	PF10342(Ser-Thr-rich glycosyl-phosphatidyl-inositol-anchored membrane family)
jgi|Triat2|81097|Triat1.fgenesh1_pm.C_scaffold_8000076	OG0000159	Core	1	3	3	3	7.8	60.58		17399000	64142000	40770500	0.0116642	Quantified		GH71	#N/A	CAZY:CBM24 CAZY:CBM24 CAZY:GH71 KEGGEC:ec:3.2.1.59 IPRF:ipr005197 PFD:pf03659	GO:0016787(MF:hydrolase activity)	Extracellular	PF03659(Glycosyl hydrolase family 71)
jgi|Triat2|301030|estExt_fgenesh1_kg.C_contig_260334	OG0002454	Core	1	3	3	3	10.6	50.923	24975000	39532000	57278000	40595000	0.011614	Quantified			#N/A	GO:0005093 GO:0015031 GO:0043087 KOG:KOG1439 IPRF:ipr000806 IPRF:ipr002005 PFD:pf00996	GO:0016192(BP:vesicle-mediated transport);GO:0050790(BP:regulation of catalytic activity);GO:0007264(BP:small GTPase mediated signal transduction);GO:0055114(BP:oxidation-reduction process);GO:0015031(BP:protein transport);GO:0032153(CC:cell division site);GO:0005829(CC:cytosol);GO:0016491(MF:oxidoreductase activity);GO:0005093(MF:Rab GDP-dissociation inhibitor activity);GO:0016740(MF:transferase…	Cytoplasmic	PF00996(GDP dissociation inhibitor)
jgi|Triat2|146703|Triat1.estExt_fgenesh1_kg.C_160013	OG0004020	Core	1	1	1	1	2.7	39.965	13314000	100230000	7399300	4.03144e+07	0.0115337	Quantified			#N/A	GO:0005783 GO:0016853 GO:0045454 KOG:KOG0191 KEGGEC:ec:5.3.4.1 IPRF:ipr005788 IPRF:ipr006662 IPRF:ipr011679 IPRF:ipr012336 IPRF:ipr013766 PFD:pf00085 PFD:pf07749	GO:0045454(BP:cell redox homeostasis);GO:0005783(CC:endoplasmic reticulum);GO:0016853(MF:isomerase activity)	ER	PF07749(Endoplasmic reticulum protein ERp29, C-terminal domain);PF00085(Thioredoxin)
jgi|Triat2|301047|estExt_fgenesh1_kg.C_contig_260351	OG0000598	Core	1	1	1	1	2.2	45.784	88984000	21745000	8685800	3.98049e+07	0.0113879	Quantified			#N/A	GO:0004055 GO:0005524 GO:0006526 KOG:KOG1706 KEGGEC:ec:6.3.4.5 IPRF:ipr001518 PFD:pf00764	GO:0006526(BP:arginine biosynthetic process);GO:0005524(MF:ATP binding);GO:0004055(MF:argininosuccinate synthase activity)	Cytoplasmic	PF00764(Arginosuccinate synthase)
jgi|Triat2|299529|estExt_fgenesh1_kg.C_contig_230257	OG0004695	Core	1	3	3	3	12.5	31.457		39433000		39433000	0.0112815	Identified			#N/A	KOG:KOG4002	GO:1902408(BP:mitotic cytokinesis, site selection);GO:0006998(BP:nuclear envelope organization);GO:0071786(BP:endoplasmic reticulum tubular network organization);GO:0051292(BP:nuclear pore complex assembly);GO:0034613(BP:cellular protein localization);GO:0071790(BP:establishment of spindle pole body localization to nuclear envelope);GO:0032153(CC:cell division site);GO:0016021(CC:integral compone…	PlasmaMembrane	PF03661(Uncharacterised protein family (UPF0121))
jgi|Triat2|79860|Triat1.fgenesh1_pm.C_scaffold_4000315	OG0006105	Core	1	1	1	1	0.6	193.13			39317000	39317000	0.0112483	Identified			#N/A	GO:0003777 GO:0005524 GO:0005875 GO:0007018 KOG:KOG0245 IPRF:ipr000253 IPRF:ipr001752 IPRF:ipr001849 IPRF:ipr008984 PFD:pf00169 PFD:pf00225 PFD:pf00498	GO:0007018(BP:microtubule-based movement);GO:0008017(MF:microtubule binding);GO:0005524(MF:ATP binding);GO:0003777(MF:microtubule motor activity)	Nuclear	PF00225(Kinesin motor domain);PF16183(Kinesin-associated);PF12423(Kinesin protein 1B);PF12473(Kinesin protein)
jgi|Triat2|230310|estExt_Genewise1Plus.C_contig_280396	OG0006519	Core	1	1	1	1	0.8	115.64		39116000		39116000	0.0111908	Identified			#N/A	GO:0000166 GO:0005524 GO:0016887 GO:0017111 TCDB:3.A.1.204.9 KOG:KOG0061 IPRF:ipr000742 IPRF:ipr003439 IPRF:ipr003593 IPRF:ipr013032 IPRF:ipr013525 PFD:pf00005 PFD:pf01061	GO:0016021(CC:integral component of membrane);GO:0016887(MF:ATPase activity);GO:0005524(MF:ATP binding)	PlasmaMembrane	PF01061(ABC-2 type transporter);PF00005(ABC transporter)
jgi|Triat2|301414|estExt_fgenesh1_kg.C_contig_270048	OG0002142	Core	1	4	4	4	10.5	54.144	31065000	68548000	17726000	39113000	0.01119	Quantified			#N/A	GO:0003824 GO:0004616 GO:0005488 GO:0006098 GO:0008152 GO:0016491 GO:0050661 KOG:KOG2653 KEGGEC:ec:1.1.1.44 IPRF:ipr006113 IPRF:ipr006114 IPRF:ipr006115 IPRF:ipr006183 IPRF:ipr006184 IPRF:ipr008927 IPRF:ipr016040 PFD:pf00393 PFD:pf03446	GO:0055114(BP:oxidation-reduction process);GO:0009051(BP:pentose-phosphate shunt, oxidative branch);GO:0005829(CC:cytosol);GO:0050661(MF:NADP binding);GO:0004616(MF:phosphogluconate dehydrogenase (decarboxylating) activity)	Cytoplasmic	PF03446(NAD binding domain of 6-phosphogluconate dehydrogenase);PF00393(6-phosphogluconate dehydrogenase, C-terminal domain)
jgi|Triat2|129633|Triat1.estExt_fgenesh1_pm.C_140177	OG0005689	Core	1	2	2	2	21.4	19.042	55535000	21945000		38740000	0.0110832	Quantified			#N/A	KOG:KOG4157 IPRF:ipr008427 IPRF:ipr014005 PFD:pf05730		Extracellular	PF05730(CFEM domain)
jgi|Triat2|137796|Triat1.estExt_Genewise1.C_30507	OG0000448	Core	1	2	2	2	5.7	56.584			38429000	38429000	0.0109943	Identified			#N/A	KOG:KOG4389 MERCO:S09.UNW KEGGEC:ec:3.1.1.8 IPRF:ipr002018 PFD:pf00135	GO:0016787(MF:hydrolase activity)	Extracellular	PF00135(Carboxylesterase family)
jgi|Triat2|298118|estExt_fgenesh1_kg.C_contig_180171	OG0008306	Dispensible	1	2	2	2	10.1	37.209	51348000	45851000	18008000	3.84023e+07	0.0109866	Quantified	protease		#N/A	GO:0004190 GO:0004194 GO:0006508 MERCO:A01.UPA KOG:KOG1339 KEGGEC:ec:3.4.23.1 IPRF:ipr001461 IPRF:ipr009007 PFD:pf00026	GO:0006508(BP:proteolysis);GO:0004190(MF:aspartic-type endopeptidase activity)	Extracellular	PF00026(Eukaryotic aspartyl protease)
jgi|Triat2|302177|estExt_fgenesh1_kg.C_contig_270811	OG0004157	Core	1	3	3	3	18.4	26.807	60120000		16646000	38383000	0.0109811	Quantified			#N/A	GO:0004550 GO:0005524 GO:0006183 GO:0006228 GO:0006241 KOG:KOG0888 KEGGEC:ec:2.7.4.6 IPRF:ipr001564 PFD:pf00334	GO:0006241(BP:CTP biosynthetic process);GO:0006165(BP:nucleoside diphosphate phosphorylation);GO:0006183(BP:GTP biosynthetic process);GO:0006228(BP:UTP biosynthetic process);GO:0016021(CC:integral component of membrane);GO:0005739(CC:mitochondrion);GO:0000166(MF:nucleotide binding);GO:0004550(MF:nucleoside diphosphate kinase activity)	Extracellular	PF00334(Nucleoside diphosphate kinase)
jgi|Triat2|80644|Triat1.fgenesh1_pm.C_scaffold_7000016	OG0005197	Core	1	1	1	1	1.3	182.1	57781000	18937000		38359000	0.0109742	Quantified			#N/A	GO:0003824 GO:0005215 GO:0006810 GO:0008152 GO:0016020 GO:0016740 GO:0016746 GO:0048037 KOG:KOG1176 IPRF:ipr000425 IPRF:ipr000873 IPRF:ipr001451 IPRF:ipr006163 IPRF:ipr009081 IPRF:ipr011004 PFD:pf00132 PFD:pf00501 PFD:pf00550	GO:0008152(BP:metabolic process);GO:0016021(CC:integral component of membrane);GO:0031177(MF:phosphopantetheine binding);GO:0003824(MF:catalytic activity)	PlasmaMembrane	PF00550(Phosphopantetheine attachment site);PF00501(AMP-binding enzyme)
jgi|Triat2|312032|Genemark.8918_g	OG0007782	Dispensible	1	1	1	1	10.7	8.3401	48624000	42598000	23038000	3.80867e+07	0.0108963	Quantified			#N/A	N/A		Cytoplasmic;Nuclear	PF11160(Protein of unknown function (DUF2945))
jgi|Triat2|211541|estExt_Genewise1Plus.C_contig_140185	OG0000635	Dispensible	1	1	1	1	0.8	176.28	65278000		10158000	37718000	0.0107909	Quantified			#N/A	GO:0006364 IPRF:ipr000238 IPRF:ipr006530 PFD:pf05593	GO:0097264(BP:self proteolysis);GO:0016021(CC:integral component of membrane)	Extracellular;Nuclear
jgi|Triat2|297140|estExt_fgenesh1_kg.C_contig_140044	OG0005525	Core	1	2	2	2	9.5	31.616		37659000		37659000	0.010774	Identified			#N/A	KOG:KOG3945		Cytoplasmic;Mitochondrial	PF10558(Mitochondrial 18 KDa protein (MTP18))
jgi|Triat2|299044|estExt_fgenesh1_kg.C_contig_220086	OG0005284	Core	1	2	2	2	13	23.22	46266000	28887000		37576500	0.0107504	Quantified			#N/A	GO:0005622 KOG:KOG3283 IPRF:ipr001047 PFD:pf01201	GO:0006412(BP:translation);GO:0005840(CC:ribosome);GO:0003735(MF:structural constituent of ribosome)	Nuclear	PF01201(Ribosomal protein S8e)
jgi|Triat2|137844|Triat1.estExt_Genewise1.C_30616	OG0001079	Core	1	3	3	3	6.8	42.239	45377000	40578000	26487000	3.74807e+07	0.010723	Quantified	protease		#N/A	GO:0004190 GO:0004194 GO:0006508 TCDB:8.A.32.1.1 MERCO:A01.018 KOG:KOG1339 KEGGEC:ec:3.4.23.25 IPRF:ipr001461 IPRF:ipr001969 IPRF:ipr009007 PFD:pf00026	GO:0006508(BP:proteolysis);GO:0004190(MF:aspartic-type endopeptidase activity)	Vacuole	PF00026(Eukaryotic aspartyl protease)
jgi|Triat2|132598|Triat1.estExt_fgenesh1_pg.C_70366	OG0008295	Dispensible	1	2	2	2	7.4	25.594	37472000			37472000	0.0107205	Identified			#N/A	GO:0016787 IPRF:ipr000086 IPRF:ipr015797 PFD:pf00293	GO:0016787(MF:hydrolase activity)	Cytoplasmic	PF00293(NUDIX domain)
jgi|Triat2|300043|estExt_fgenesh1_kg.C_contig_240453	OG0013496	Unique	1	1	1	1	33.3	6.5634	37393000			37393000	0.0106979	Identified			#N/A	N/A		Nuclear
jgi|Triat2|33350|Triat1.e_gw1.2.725.1	OG0010674	Dispensible	1	5	5	5	8.7	75.027	24122000	66021000	21909000	3.73507e+07	0.0106858	Quantified			#N/A	GO:0016702 GO:0046872 KEGGEC:ec:1.13.11.33 IPRF:ipr013819 PFD:pf00305	GO:0055114(BP:oxidation-reduction process);GO:0046872(MF:metal ion binding);GO:0016702(MF:oxidoreductase activity, acting on single donors with incorporation of molecular oxygen, incorporation of two atoms of oxygen)	Cytoplasmic	PF00305(Lipoxygenase)
jgi|Triat2|297930|estExt_fgenesh1_kg.C_contig_170281	OG0003957	Core	1	3	3	3	12.4	28.352	63921000	32624000	15285000	3.72767e+07	0.0106646	Quantified			#N/A	GO:0003824 GO:0005488 GO:0008152 GO:0016491 KOG:KOG0725 KEGGEC:ec:1.1.1.184 IPRF:ipr002198 IPRF:ipr002347 IPRF:ipr016040 PFD:pf00106	GO:0006006(BP:glucose metabolic process);GO:0005997(BP:xylulose metabolic process);GO:0055114(BP:oxidation-reduction process);GO:0051289(BP:protein homotetramerization);GO:0050085(MF:mannitol 2-dehydrogenase (NADP+) activity);GO:0050038(MF:L-xylulose reductase (NADP+) activity)	Extracellular;Cytoplasmic	PF13561(Enoyl-(Acyl carrier protein) reductase)
jgi|Triat2|299843|estExt_fgenesh1_kg.C_contig_240253	OG0006132	Core	1	3	3	3	10.9	36.444	18113000	79336000	14086000	3.71783e+07	0.0106365	Quantified			#N/A	KOG:KOG1279 IPRF:ipr002838 IPRF:ipr016031 PFD:pf01987	GO:0005739(CC:mitochondrion)	Nuclear	PF01987(Mitochondrial biogenesis AIM24)
jgi|Triat2|150220|Triat1.estExt_Genewise1Plus.C_30378	OG0000257	Core	1	1	1	1	1.4	55.027	30599000	43649000		37124000	0.0106209	Quantified		GH1	β-1,3-glucanase	GO:0004553 GO:0005975 CAZY:GH1 KOG:KOG0626 KEGGEC:ec:3.2.1.- IPRF:ipr001360 IPRF:ipr017853 PFD:pf00232	GO:0005975(BP:carbohydrate metabolic process);GO:0004553(MF:hydrolase activity, hydrolyzing O-glycosyl compounds)	Cytoplasmic	PF00232(Glycosyl hydrolase family 1)
jgi|Triat2|301761|estExt_fgenesh1_kg.C_contig_270395	OG0001808	Core	1	1	1	1	6.2	27.576	64166000	23140000	23853000	37053000	0.0106006	Quantified			#N/A	KOG:KOG1216		Extracellular	PF10342(Ser-Thr-rich glycosyl-phosphatidyl-inositol-anchored membrane family)
jgi|Triat2|144632|Triat1.estExt_Genewise1.C_140383	OG0005751	Core	1	3	3	3	13.7	23.464	7018200	96844000	5711000	36524400	0.0104494	Quantified			#N/A	not found in "Triat2_annotat_Mycocosm_20220917_v1.xlsx"	GO:0016050(BP:vesicle organization);GO:0006621(BP:protein retention in ER lumen);GO:0006888(BP:ER to Golgi vesicle-mediated transport);GO:0030134(CC:COPII-coated ER to Golgi transport vesicle);GO:0016021(CC:integral component of membrane);GO:0005783(CC:endoplasmic reticulum)	Extracellular;PlasmaMembrane	PF01105(emp24/gp25L/p24 family/GOLD)
jgi|Triat2|37571|Triat1.e_gw1.3.1743.1	OG0002789	Core	1	1	1	1	0.9	88.67	36091000			36091000	0.0103254	Identified			#N/A	GO:0003677 GO:0005524 GO:0005634 GO:0006270 GO:0008094 KOG:KOG0477 KEGGEC:ec:3.6.1.3 IPRF:ipr001208 IPRF:ipr008045 IPRF:ipr016027 PFD:pf00493	GO:0006267(BP:pre-replicative complex assembly involved in nuclear cell cycle DNA replication);GO:1902450(BP:negative regulation of ATP-dependent DNA helicase activity);GO:0000727(BP:double-strand break repair via break-induced replication);GO:0006270(BP:DNA replication initiation);GO:0006271(BP:DNA strand elongation involved in DNA replication);GO:0000784(CC:nuclear chromosome, telomeric region)…	Nuclear	PF12619(Mini-chromosome maintenance protein 2);PF14551(MCM N-terminal domain);PF00493(MCM2/3/5 family);PF17207(MCM OB domain)
jgi|Triat2|93818|Triat1.fgenesh1_pg.C_scaffold_17000223	OG0010877	Dispensible	1	1	1	1	2.7	30.915	35854000			35854000	0.0102576	Identified			#N/A	not found in "Triat2_annotat_Mycocosm_20220917_v1.xlsx"		Nuclear
jgi|Triat2|289746|estExt_fgenesh1_pm.C_contig_170006	OG0013837	Unique	1	1	1	1	33.3	5.6313	9814500	20828000	76635000	3.57592e+07	0.0102305	Quantified			#N/A	N/A		Nuclear
jgi|Triat2|135641|Triat1.estExt_Genewise1.C_13127	OG0001846	Core	1	2	2	2	12.9	26.174	28059000	41833000		34946000	0.00999781	Quantified			#N/A	not found in "Triat2_annotat_Mycocosm_20220917_v1.xlsx"	GO:0015986(BP:ATP synthesis coupled proton transport);GO:0000274(CC:mitochondrial proton-transporting ATP synthase, stator stalk);GO:0046961(MF:proton-transporting ATPase activity, rotational mechanism);GO:0035786(NA:NA)	Mitochondrial	PF05405(Mitochondrial ATP synthase B chain precursor (ATP-synt_B))
jgi|Triat2|173488|gw1.27.2164.1	OG0004087	Core	2	4	4	4	6.5	71.47	59433000	10174000		34803500	0.00995704	Quantified			#N/A	GO:0003676 GO:0004386 GO:0005524 TCDB:3.A.18.1.1 KOG:KOG0335 IPRF:ipr000629 IPRF:ipr001650 IPRF:ipr011545 IPRF:ipr014001 IPRF:ipr014021 PFD:pf00270 PFD:pf00271	GO:0004386(MF:helicase activity);GO:0003676(MF:nucleic acid binding);GO:0005524(MF:ATP binding)	Nuclear	PF00271(Helicase conserved C-terminal domain);PF00270(DEAD/DEAH box helicase)
jgi|Triat2|87590|Triat1.fgenesh1_pg.C_scaffold_3000847	OG0002781	Core	1	2	2	2	4.8	87.528			34792000	34792000	0.00995375	Identified		GH74	#N/A	GO:0004553 GO:0005576 GO:0005975 GO:0030248 CAZY:CBM1 CAZY:GH74 KOG:KOG4297 IPRF:ipr000254 IPRF:ipr002860 PFD:pf00734 PFD:pf02012	GO:0005975(BP:carbohydrate metabolic process);GO:0005576(CC:extracellular region);GO:0016020(CC:membrane);GO:0004553(MF:hydrolase activity, hydrolyzing O-glycosyl compounds);GO:0030248(MF:cellulose binding)	Extracellular	PF00734(Fungal cellulose binding domain)
jgi|Triat2|298040|estExt_fgenesh1_kg.C_contig_180093	OG0006343	Core	1	3	3	3	16.1	28.366	38760000	30621000		34690500	0.00992471	Quantified			#N/A	GO:0003735 GO:0005622 GO:0005840 GO:0006412 GO:0015934 GO:0030528 KOG:KOG3184 IPRF:ipr000517 IPRF:ipr005998 IPRF:ipr012988 IPRF:ipr016082 PFD:pf00327 PFD:pf08079	GO:0005840(CC:ribosome)	Cytoplasmic;Mitochondrial;Nuclear	PF00327(Ribosomal protein L30p/L7e);PF08079(Ribosomal L30 N-terminal domain)
jgi|Triat2|297513|estExt_fgenesh1_kg.C_contig_160063	OG0000363	Core	1	4	4	4	10	69.951	31950000	30938000	38751000	3.38797e+07	0.00969274	Quantified			#N/A	GO:0004620 GO:0008152 GO:0009395 KOG:KOG1325 KEGGEC:ec:3.1.1.5 IPRF:ipr002642 IPRF:ipr016035 PFD:pf01735	GO:0009395(BP:phospholipid catabolic process);GO:0004622(MF:lysophospholipase activity)	Extracellular	PF01735(Lysophospholipase catalytic domain)
jgi|Triat2|293671|estExt_fgenesh1_pm.C_contig_250682	OG0000048	Core	1	1	1	1	2.1	58.464	33373000			33373000	0.00954779	Identified			#N/A	GO:0005215 GO:0006810 GO:0016021 TCDB:2.A.1.2.16 KOG:KOG0255 IPRF:ipr007114 IPRF:ipr011701 IPRF:ipr016196 PFD:pf07690	GO:0055085(BP:transmembrane transport);GO:0016021(CC:integral component of membrane)	PlasmaMembrane	PF07690(Major Facilitator Superfamily)
jgi|Triat2|297668|estExt_fgenesh1_kg.C_contig_170019	OG0000186	Core	1	2	2	2	5.6	56.509	33042000			33042000	0.00945309	Identified			#N/A	GO:0004096 GO:0005777 GO:0006118 GO:0006979 KEGGEC:1.11.1.6 KOG:KOG0047 KEGGEC:ec:1.11.1.6 IPRF:ipr002226 IPRF:ipr011614 PFD:pf00199	GO:0098869(BP:cellular oxidant detoxification);GO:0042744(BP:hydrogen peroxide catabolic process);GO:0001315(BP:age-dependent response to reactive oxygen species);GO:0055114(BP:oxidation-reduction process);GO:0005759(CC:mitochondrial matrix);GO:0005782(CC:peroxisomal matrix);GO:0046872(MF:metal ion binding);GO:0020037(MF:heme binding);GO:0004096(MF:catalase activity)	Peroxisomal	PF00199(Catalase);PF06628(Catalase-related immune-responsive)
jgi|Triat2|161130|Triat1.VSE_estExt_fgenesh1_pg.C_10753	OG0000102	Core	1	2	2	2	4.2	81.863		31511000	34115000	32813000	0.00938757	Quantified			#N/A	not found in "Triat2_annotat_Mycocosm_20220917_v1.xlsx"	GO:0008152(BP:metabolic process);GO:0004338(MF:glucan exo-1,3-beta-glucosidase activity)	Extracellular	PF12708(Pectate lyase superfamily protein)	Donzelli BG, Lorito M, Scala F, Harman GE. Cloning, sequence and structure of a gene encoding an antifungal glucan 1,3-beta-glucosidase from Trichoderma atroviride (T. harzianum). Gene. 2001 Oct 17;277(1-2):199-208. doi: 10.1016/s0378-1119(01)00681-3. PMID: 11602357. https://mycocosm.jgi.doe.gov/cgi-bin/dispGeneModel?db=Triat2&id=161130
jgi|Triat2|129811|Triat1.estExt_fgenesh1_pm.C_160161	OG0007569	Core	1	2	2	2	6.9	45.406	70525000	16803000	10055000	32461000	0.00928687	Quantified			#N/A	GO:0003746 GO:0005853 GO:0006414 KOG:KOG1627 KEGGEC:ec:2.5.1.18 IPRF:ipr001662 IPRF:ipr004045 IPRF:ipr004046 IPRF:ipr010987 IPRF:ipr012336 PFD:pf00043 PFD:pf00647 PFD:pf02798	GO:0006414(BP:translational elongation);GO:0003746(MF:translation elongation factor activity)	Cytoplasmic;ER	PF00647(Elongation factor 1 gamma, conserved domain);PF02798(Glutathione S-transferase, N-terminal domain);PF00043(Glutathione S-transferase, C-terminal domain)
jgi|Triat2|302728|estExt_fgenesh1_kg.C_contig_280304	OG0004792	Core	1	2	2	2	5.8	37.599	19385000	57541000	20057000	3.23277e+07	0.00924872	Quantified			#N/A	GO:0003824 GO:0005488 GO:0008152 GO:0044237 GO:0050662 KOG:KOG1502 IPRF:ipr001509 IPRF:ipr016040 PFD:pf01370		Cytoplasmic	PF13460(NAD(P)H-binding)
jgi|Triat2|152588|Triat1.estExt_Genewise1Plus.C_51101	OG0004518	Core	1	4	4	4	5.1	89.763	50855000	12975000		31915000	0.00913066	Quantified			#N/A	GO:0000166 GO:0005488 GO:0005524 GO:0016787 GO:0017111 TCDB:3.A.16.1.2 KOG:KOG0730 KEGGEC:ec:3.6.1.3 IPRF:ipr003338 IPRF:ipr003593 IPRF:ipr003959 IPRF:ipr003960 IPRF:ipr005938 IPRF:ipr009010 IPRF:ipr010916 PFD:pf00004 PFD:pf02359	GO:0070651(BP:nonfunctional rRNA decay);GO:0006906(BP:vesicle fusion);GO:0071630(BP:nuclear protein quality control by the ubiquitin-proteasome system);GO:0016320(BP:endoplasmic reticulum membrane fusion);GO:0031134(BP:sister chromatid biorientation);GO:0051301(BP:cell division);GO:0016485(BP:protein processing);GO:0030970(BP:retrograde protein transport, ER to cytosol);GO:0033047(BP:regulation o…	Cytoplasmic	PF00004(ATPase family associated with various cellular activities (AAA));PF09336(Vps4 C terminal oligomerisation domain);PF02359(Cell division protein 48 (CDC48), N-terminal domain);PF02933(Cell division protein 48 (CDC48), domain 2)
jgi|Triat2|258952|fgenesh1_kg.contig_27_256_contig01301_LC_1175_1387	OG0001947	Core	1	2	2	2	7.3	33.63	43807000	19955000		31881000	0.00912094	Quantified			#N/A	GO:0003735 GO:0005622 GO:0005840 GO:0006414 GO:0042254 KOG:KOG0815 IPRF:ipr001790 IPRF:ipr001813 PFD:pf00428 PFD:pf00466	GO:0000027(BP:ribosomal large subunit assembly);GO:0002181(BP:cytoplasmic translation);GO:0022625(CC:cytosolic large ribosomal subunit);GO:0003735(MF:structural constituent of ribosome);GO:0070180(MF:large ribosomal subunit rRNA binding)	Cytoplasmic	PF00428(60s Acidic ribosomal protein);PF00466(Ribosomal protein L10)
jgi|Triat2|300990|estExt_fgenesh1_kg.C_contig_260294	OG0002408	Core	1	1	1	1	12.6	19.863	31834000			31834000	0.00910749	Identified			#N/A	N/A	GO:0016021(CC:integral component of membrane)	Nuclear
jgi|Triat2|222069|estExt_Genewise1Plus.C_contig_241897	OG0006821	Core	1	2	2	2	1.6	123.31		31722000		31722000	0.00907545	Identified			#N/A	GO:0000166 GO:0004812 GO:0004822 GO:0005524 GO:0005737 GO:0006412 GO:0006418 GO:0006428 KOG:KOG0434 KEGGEC:ec:6.1.1.5 IPRF:ipr001412 IPRF:ipr002300 IPRF:ipr002301 IPRF:ipr009008 IPRF:ipr009080 IPRF:ipr013155 IPRF:ipr015905 PFD:pf00133 PFD:pf08264	GO:0006428(BP:isoleucyl-tRNA aminoacylation);GO:0006450(BP:regulation of translational fidelity);GO:0005829(CC:cytosol);GO:0004822(MF:isoleucine-tRNA ligase activity);GO:0002161(MF:aminoacyl-tRNA editing activity);GO:0005524(MF:ATP binding)	Cytoplasmic	PF08264(Anticodon-binding domain of tRNA);PF00133(tRNA synthetases class I (I, L, M and V))
jgi|Triat2|154956|Triat1.estExt_Genewise1Plus.C_100199	OG0000035	Core	1	1	1	1	1.4	85.805			31578000	31578000	0.00903425	Identified		GH92	#N/A	GO:0004182 GO:0006508 GO:0008270 CAZY:GH92 IPRF:ipr000834 IPRF:ipr005887 IPRF:ipr012939 PFD:pf07971	GO:0005975(BP:carbohydrate metabolic process);GO:0070403(MF:NAD+ binding);GO:0016787(MF:hydrolase activity);GO:0030246(MF:carbohydrate binding)	Extracellular	PF07971(Glycosyl hydrolase family 92)
jgi|Triat2|297753|estExt_fgenesh1_kg.C_contig_170104	OG0003788	Core	1	2	2	2	12.6	19.068	61443000	15807000	17024000	3.14247e+07	0.00899038	Quantified			#N/A	KOG:KOG3344 IPRF:ipr005326 PFD:pf03501	GO:0005840(CC:ribosome)	Cytoplasmic;Nuclear	PF03501(Plectin/S10 domain)
jgi|Triat2|300726|estExt_fgenesh1_kg.C_contig_260030	OG0007275	Core	1	2	2	2	11.8	18.95		31004000		31004000	0.00887003	Identified			#N/A	N/A	GO:0016021(CC:integral component of membrane)	PlasmaMembrane	PF08592(Domain of unknown function (DUF1772))
jgi|Triat2|302978|estExt_fgenesh1_kg.C_contig_290173	OG0005026	Core	1	1	1	1	4.4	29.687	35221000		26497000	30859000	0.00882855	Quantified			#N/A	KOG:KOG1216 IPRF:ipr009009		Nuclear
jgi|Triat2|257930|fgenesh1_kg.contig_25_477_contig16427_LC_2903_319	OG0002878	Core	1	2	2	2	5.5	60.908	30754000			30754000	0.00879851	Identified			#N/A	GO:0003824 GO:0004474 GO:0006097 KOG:KOG1261 KEGGEC:ec:2.3.3.9 IPRF:ipr001465 IPRF:ipr006252 IPRF:ipr011076 PFD:pf01274	GO:0006099(BP:tricarboxylic acid cycle);GO:0006097(BP:glyoxylate cycle);GO:0004474(MF:malate synthase activity)	Peroxisomal	PF01274(Malate synthase)
jgi|Triat2|148397|Triat1.estExt_Genewise1Plus.C_13622	OG0001995	Core	1	3	3	3	17.9	17.869	48690000	30558000	12687000	30645000	0.00876732	Quantified			#N/A	GO:0003676 GO:0003723 GO:0003735 GO:0005622 GO:0005840 GO:0006412 KOG:KOG3311 IPRF:ipr001892 IPRF:ipr010979 PFD:pf00416	GO:0006412(BP:translation);GO:0005840(CC:ribosome);GO:0003735(MF:structural constituent of ribosome);GO:0003723(MF:RNA binding)	Cytoplasmic;Nuclear	PF00416(Ribosomal protein S13/S18)
jgi|Triat2|297405|estExt_fgenesh1_kg.C_contig_150163	OG0005808	Core	1	2	2	2	12.1	19.942	68995000	11960000	10145000	3.03667e+07	0.00868769	Quantified			#N/A	GO:0003735 GO:0005622 GO:0005840 GO:0006412 KOG:KOG0397 IPRF:ipr002132 PFD:pf00281 PFD:pf00673	GO:0006412(BP:translation);GO:0005840(CC:ribosome);GO:0003735(MF:structural constituent of ribosome)	Cytoplasmic	PF00281(Ribosomal protein L5);PF00673(ribosomal L5P family C-terminus)
jgi|Triat2|46434|Triat1.e_gw1.9.1086.1	OG0000551	Core	1	1	1	1	5.1	48.818	30277000			30277000	0.00866204	Identified			#N/A	GO:0003700 GO:0005634 GO:0006355 GO:0008270 IPRF:ipr001138 PFD:pf00172	GO:0006357(BP:regulation of transcription by RNA polymerase II);GO:0016021(CC:integral component of membrane);GO:0005634(CC:nucleus);GO:0008270(MF:zinc ion binding);GO:0000981(MF:DNA-binding transcription factor activity, RNA polymerase II-specific)	PlasmaMembrane;Nuclear	PF00172(Fungal Zn(2)-Cys(6) binuclear cluster domain);PF11951(Fungal specific transcription factor domain)
jgi|Triat2|297039|estExt_fgenesh1_kg.C_contig_130117	OG0004025	Core	1	4	4	4	17.3	37.786	44572000	15981000		30276500	0.0086619	Quantified			#N/A	GO:0003735 GO:0005622 GO:0005840 GO:0006412 KOG:KOG1475 IPRF:ipr002136 IPRF:ipr013000 PFD:pf00573	GO:0006412(BP:translation);GO:0005840(CC:ribosome);GO:0003735(MF:structural constituent of ribosome)	Mitochondrial	PF00573(Ribosomal protein L4/L1 family);PF14374(60S ribosomal protein L4 C-terminal domain)
jgi|Triat2|285335|estExt_fgenesh1_pg.C_contig_260200	OG0000992	Dispensible	1	1	1	1	1.3	178.44	30102000			30102000	0.00861198	Identified			#N/A	KOG:KOG2029 IPRF:ipr007111		PlasmaMembrane;Cytoplasmic;Nuclear	PF05729(NACHT domain)
jgi|Triat2|299884|estExt_fgenesh1_kg.C_contig_240294	OG0006167	Core	1	2	2	2	16	16.446	6918300	74294000	7098000	2.94368e+07	0.00842166	Quantified			#N/A	GO:0005524 GO:0015986 GO:0016020 GO:0016021 GO:0016469 GO:0042626 GO:0046933 GO:0046961 TCDB:3.A.2.2.3 KOG:KOG0232 KEGGEC:ec:3.6.3.14 IPRF:ipr000245 IPRF:ipr002379 IPRF:ipr011555 PFD:pf00137	GO:0006623(BP:protein targeting to vacuole);GO:0006879(BP:cellular iron ion homeostasis);GO:0007033(BP:vacuole organization);GO:0006897(BP:endocytosis);GO:0015991(BP:ATP hydrolysis coupled proton transport);GO:0006878(BP:cellular copper ion homeostasis);GO:0016021(CC:integral component of membrane);GO:0033179(CC:proton-transporting V-type ATPase, V0 domain);GO:0005774(CC:vacuolar membrane);GO:000…	PlasmaMembrane	PF00137(ATP synthase subunit C)
jgi|Triat2|259294|fgenesh1_kg.contig_27_598_contig20454_SC_442_204	OG0001595	Core	1	2	2	2	26.7	9.8633		29399000		29399000	0.00841085	Identified			#N/A	KOG:KOG4604 IPRF:ipr007512 PFD:pf04418	GO:0061617(CC:MICOS complex)	Mitochondrial	PF04418(Domain of unknown function (DUF543))
jgi|Triat2|289102|estExt_fgenesh1_pm.C_contig_140135	OG0005552	Core	1	5	5	5	19.7	45.737	17718000	40399000		29058500	0.00831344	Quantified			#N/A	GO:0004152 GO:0006207 GO:0006222 KOG:KOG1436 KEGGEC:ec:1.3.3.1 IPRF:ipr001295 IPRF:ipr012135 PFD:pf01180	GO:0006207(BP:'de novo' pyrimidine nucleobase biosynthetic process);GO:0055114(BP:oxidation-reduction process);GO:0005737(CC:cytoplasm);GO:0016021(CC:integral component of membrane);GO:0004152(MF:dihydroorotate dehydrogenase activity)	Mitochondrial	PF01180(Dihydroorotate dehydrogenase)
jgi|Triat2|153468|Triat1.estExt_Genewise1Plus.C_70022	OG0005189	Core	1	2	2	2	2.8	108.4		28895000		28895000	0.00826666	Identified			#N/A	GO:0003824 GO:0005789 GO:0006506 GO:0008152 GO:0016740 TCDB:9.A.6.1.1 KOG:KOG2124 KEGGEC:ec:2.7.-.- IPRF:ipr017850 IPRF:ipr017852 PFD:pf04987	GO:0006506(BP:GPI anchor biosynthetic process);GO:0016021(CC:integral component of membrane);GO:0005789(CC:endoplasmic reticulum membrane);GO:0008484(MF:sulfuric ester hydrolase activity);GO:0016740(MF:transferase activity)	PlasmaMembrane	PF00884(Sulfatase);PF04987(Phosphatidylinositolglycan class N (PIG-N))
jgi|Triat2|300428|estExt_fgenesh1_kg.C_contig_250305	OG0003049	Core	1	1	1	1	4	32.873		28729000		28729000	0.00821917	Identified			#N/A	GO:0005215 GO:0005488 GO:0005743 GO:0006810 GO:0016020 TCDB:2.A.29.2.5 KOG:KOG0754 IPRF:ipr001993 IPRF:ipr002067 IPRF:ipr002113 PFD:pf00153	GO:0055085(BP:transmembrane transport);GO:0016021(CC:integral component of membrane)	PlasmaMembrane;Cytoplasmic	PF00153(Mitochondrial carrier protein)
jgi|Triat2|52775|Triat1.e_gw1.16.586.1	OG0007620	Core	1	2	2	2	3.3	85.212		28645000		28645000	0.00819514	Identified			#N/A	GO:0005515 GO:0006886 GO:0006888 GO:0008270 GO:0030127 KOG:KOG1986 IPRF:ipr006895 IPRF:ipr006896 IPRF:ipr006900 IPRF:ipr007123 IPRF:ipr012990 PFD:pf00626 PFD:pf04810 PFD:pf04811 PFD:pf04815 PFD:pf08033	GO:0006886(BP:intracellular protein transport);GO:0006888(BP:ER to Golgi vesicle-mediated transport);GO:0030127(CC:COPII vesicle coat);GO:0008270(MF:zinc ion binding)	Cytoplasmic	PF00626(Gelsolin repeat);PF04815(Sec23/Sec24 helical domain);PF04810(Sec23/Sec24 zinc finger);PF08033(Sec23/Sec24 beta-sandwich domain);PF04811(Sec23/Sec24 trunk domain)
jgi|Triat2|298009|estExt_fgenesh1_kg.C_contig_180062	OG0000351	Core	1	2	2	2	6.9	34.484	29926000	19720000	36132000	2.85927e+07	0.00818017	Quantified			#N/A	GO:0003824 GO:0005488 GO:0005975 GO:0006096 GO:0006100 GO:0006108 GO:0008152 GO:0016491 GO:0016615 GO:0016616 GO:0030060 GO:0044262 KOG:KOG1494 KEGGEC:ec:1.1.1.37 IPRF:ipr001236 IPRF:ipr001252 IPRF:ipr001557 IPRF:ipr010097 IPRF:ipr015955 IPRF:ipr016040 PFD:pf00056 PFD:pf02866	GO:0005975(BP:carbohydrate metabolic process);GO:0006108(BP:malate metabolic process);GO:0006099(BP:tricarboxylic acid cycle);GO:0030060(MF:L-malate dehydrogenase activity)	Cytoplasmic;Peroxisomal	PF02866(lactate/malate dehydrogenase, alpha/beta C-terminal domain);PF00056(lactate/malate dehydrogenase, NAD binding domain)
jgi|Triat2|283031|estExt_fgenesh1_pg.C_contig_220290	OG0000328	Core	1	2	2	2	1.9	176.24		28409000		28409000	0.00812762	Identified			#N/A	GO:0000166 GO:0005524 GO:0006810 GO:0016020 GO:0016021 GO:0016887 GO:0017111 GO:0042626 TCDB:3.A.1.208.12 KOG:KOG0054 IPRF:ipr001140 IPRF:ipr003439 IPRF:ipr003593 IPRF:ipr011527 PFD:pf00005 PFD:pf00664	GO:0055085(BP:transmembrane transport);GO:0016021(CC:integral component of membrane);GO:0042626(MF:ATPase activity, coupled to transmembrane movement of substances);GO:0005524(MF:ATP binding)	PlasmaMembrane	PF00664(ABC transporter transmembrane region);PF00005(ABC transporter)
jgi|Triat2|42856|Triat1.e_gw1.7.524.1	OG0005285	Core	1	2	2	2	8.8	34.217		28272000		28272000	0.00808842	Identified			#N/A	GO:0005737 GO:0006629 GO:0016021 GO:0016627 KOG:KOG1639 KEGGEC:ec:1.3.99.5 IPRF:ipr001104 PFD:pf02544	GO:0000038(BP:very long-chain fatty acid metabolic process);GO:0055114(BP:oxidation-reduction process);GO:0005789(CC:endoplasmic reticulum membrane);GO:0016021(CC:integral component of membrane);GO:0016627(MF:oxidoreductase activity, acting on the CH-CH group of donors)	PlasmaMembrane	PF02544(3-oxo-5-alpha-steroid 4-dehydrogenase)
jgi|Triat2|160795|Triat1.fgenesh2_kg.16__77__CBWT_CBYP_CBYT_CCAH_260_1;jgi|Triat2|160794|Triat1.fgenesh2_kg.16__76__CBWT_CBYP_CBYT_CCAH_260_2	OG0000916	Core	2	3	3	3	18	22.73	32364000	23394000		27879000	0.00797599	Quantified			#N/A	GO:0003755 GO:0006457 KOG:KOG0880 KEGGEC:ec:5.2.1.8 IPRF:ipr002130 IPRF:ipr015891 PFD:pf00160	GO:0006457(BP:protein folding);GO:0000413(BP:protein peptidyl-prolyl isomerization);GO:0016021(CC:integral component of membrane);GO:0003755(MF:peptidyl-prolyl cis-trans isomerase activity)	Cytoplasmic	PF00160(Cyclophilin type peptidyl-prolyl cis-trans isomerase/CLD)
jgi|Triat2|301930|estExt_fgenesh1_kg.C_contig_270564	OG0001620	Core	1	1	1	1	4.1	31.801	27869000			27869000	0.00797313	Identified			#N/A	GO:0003735 GO:0005622 GO:0005840 GO:0006412 GO:0015935 KOG:KOG0830 IPRF:ipr001865 IPRF:ipr005707 PFD:pf00318	GO:0006412(BP:translation);GO:0000028(BP:ribosomal small subunit assembly);GO:0022627(CC:cytosolic small ribosomal subunit);GO:0003735(MF:structural constituent of ribosome)	Cytoplasmic	PF00318(Ribosomal protein S2);PF16122(40S ribosomal protein SA C-terminus)
jgi|Triat2|300099|estExt_fgenesh1_kg.C_contig_240509	OG0000489	Core	1	2	2	2	4.2	55.759	16722000	43914000	22741000	2.77923e+07	0.0079512	Quantified			#N/A	TCDB:2.A.1.58.1 KOG:KOG3098 IPRF:ipr011701 IPRF:ipr016196 PFD:pf07690	GO:0055085(BP:transmembrane transport);GO:0016021(CC:integral component of membrane);GO:0005737(CC:cytoplasm)	PlasmaMembrane	PF07690(Major Facilitator Superfamily)
jgi|Triat2|260329|fgenesh1_kg.contig_29_191_CBWT_CBYP_CBYT_CCAH_604_1	OG0005001	Core	1	3	3	3	30.6	14.109	27215000	27858000		27536500	0.007878	Quantified			#N/A	GO:0003735 GO:0005622 GO:0005840 GO:0006412 KOG:KOG3434 IPRF:ipr002671 PFD:pf01776	GO:0006412(BP:translation);GO:0005730(CC:nucleolus);GO:0005840(CC:ribosome);GO:0005829(CC:cytosol);GO:0003735(MF:structural constituent of ribosome)	Cytoplasmic;Mitochondrial;Nuclear	PF01776(Ribosomal L22e protein family)
jgi|Triat2|298082|estExt_fgenesh1_kg.C_contig_180135	OG0006283	Core	1	1	1	1	6.9	13.241	25779000	36974000	19621000	27458000	0.00785555	Quantified			#N/A	GO:0003735 GO:0005622 GO:0005840 GO:0006412 KOG:KOG1790 IPRF:ipr008195 IPRF:ipr008196 PFD:pf01199	GO:0006412(BP:translation);GO:0005840(CC:ribosome);GO:0003735(MF:structural constituent of ribosome)	Nuclear	PF01199(Ribosomal protein L34e)
jgi|Triat2|291037|estExt_fgenesh1_pm.C_contig_200282	OG0007406	Core	1	2	2	2	4.7	57.315	28638000	26115000		27376500	0.00783223	Quantified	protease		#N/A	GO:0004289 GO:0006508 GO:0042802 GO:0043086 KOG:KOG1153 MERCO:S08.052 KEGGEC:ec:3.4.21.48 IPRF:ipr000209 IPRF:ipr009020 IPRF:ipr010259 PFD:pf00082 PFD:pf05922	GO:0006508(BP:proteolysis);GO:0004252(MF:serine-type endopeptidase activity)	Cytoplasmic	PF00082(Subtilase family);PF05922(Peptidase inhibitor I9)
jgi|Triat2|302714|estExt_fgenesh1_kg.C_contig_280290	OG0004779	Core	1	3	3	3	23	18.406	23153000	39801000	18959000	2.73043e+07	0.00781158	Quantified			#N/A	GO:0003735 GO:0005622 GO:0005840 GO:0006412 KOG:KOG1728 IPRF:ipr000266 IPRF:ipr016027 PFD:pf00366	GO:0006412(BP:translation);GO:0005840(CC:ribosome);GO:0003735(MF:structural constituent of ribosome)	Mitochondrial	PF16205(Ribosomal_S17 N-terminal);PF00366(Ribosomal protein S17)
jgi|Triat2|256241|fgenesh1_kg.contig_21_148_contig19487_LC_1477_637	OG0009399	Dispensible	1	1	1	1	4.7	42.638		27098000		27098000	0.00775255	Identified			#N/A	N/A	GO:0016021(CC:integral component of membrane)	PlasmaMembrane
jgi|Triat2|79507|Triat1.fgenesh1_pm.C_scaffold_3000581	OG0002818	Core	1	2	2	2	21.1	24.287	41630000	25954000	13276000	2.69533e+07	0.00771116	Quantified		GH25	#N/A	GO:0003796 GO:0009253 GO:0016998 CAZY:GH25 IPRF:ipr002053 IPRF:ipr017853 PFD:pf01183	GO:0005975(BP:carbohydrate metabolic process);GO:0016998(BP:cell wall macromolecule catabolic process);GO:0009253(BP:peptidoglycan catabolic process);GO:0003796(MF:lysozyme activity)	Extracellular	PF01183(Glycosyl hydrolases family 25)
jgi|Triat2|219648|estExt_Genewise1Plus.C_contig_230657	OG0008090	Dispensible	1	1	1	1	3.5	51.866		26616000		26616000	0.00761465	Identified			#N/A	KOG:KOG2064 IPRF:ipr007724 PFD:pf05028	GO:0005975(BP:carbohydrate metabolic process);GO:0004649(MF:poly(ADP-ribose) glycohydrolase activity)	Cytoplasmic	PF05028(Poly (ADP-ribose) glycohydrolase (PARG))
jgi|Triat2|288010|estExt_fgenesh1_pg.C_contig_280416	OG0004774	Core	1	4	4	4	7.9	70.776	8036500	44196000		26116250	0.00747168	Quantified			#N/A	KOG:KOG1854 IPRF:ipr015424	GO:0008654(BP:phospholipid biosynthetic process);GO:0061617(CC:MICOS complex);GO:0016780(MF:phosphotransferase activity, for other substituted phosphate groups)	Cytoplasmic;Mitochondrial	PF09731(Mitochondrial inner membrane protein)
jgi|Triat2|40409|Triat1.e_gw1.5.904.1	OG0001168	Core	1	2	2	2	4.4	65.202	25948000	22357000	28949000	2.57513e+07	0.00736728	Quantified		AA1_3	#N/A	GO:0005507 GO:0016491 TCDB:9.A.10.1.7 CAZY:AA1_3 KOG:KOG1263 KEGGEC:ec:1.10.3.2 IPRF:ipr001117 IPRF:ipr002355 IPRF:ipr008972 IPRF:ipr011706 IPRF:ipr011707 PFD:pf00394 PFD:pf07731 PFD:pf07732	GO:0055114(BP:oxidation-reduction process);GO:0016491(MF:oxidoreductase activity);GO:0005507(MF:copper ion binding)	Extracellular	PF00394(Multicopper oxidase);PF07732(Multicopper oxidase);PF07731(Multicopper oxidase)
jgi|Triat2|318984|estExt_Genemark.C_contig_240821	OG0000275	Core	1	4	4	4	12.5	46.582	22883000	27872000		25377500	0.00726033	Quantified			#N/A	GO:0003824 GO:0006520 GO:0008483 GO:0009058 GO:0016769 GO:0030170 KOG:KOG1411 KEGGEC:ec:2.6.1.1 IPRF:ipr000796 IPRF:ipr004838 IPRF:ipr004839 IPRF:ipr015424 PFD:pf00155	GO:0006520(BP:cellular amino acid metabolic process);GO:0009058(BP:biosynthetic process);GO:0030170(MF:pyridoxal phosphate binding);GO:0004069(MF:L-aspartate:2-oxoglutarate aminotransferase activity);GO:0080130(MF:L-phenylalanine:2-oxoglutarate aminotransferase activity)	Mitochondrial	PF00155(Aminotransferase class I and II)
jgi|Triat2|297600|estExt_fgenesh1_kg.C_contig_160150	OG0007360	Core	1	1	1	1	5.4	20.719	31286000	19266000		25276000	0.00723129	Quantified			#N/A	GO:0003735 GO:0005622 GO:0005840 GO:0006412 GO:0015934 KOG:KOG3353 IPRF:ipr001063 IPRF:ipr005721 PFD:pf00237	GO:0006412(BP:translation);GO:0015934(CC:large ribosomal subunit);GO:0003735(MF:structural constituent of ribosome)	Mitochondrial	PF00237(Ribosomal protein L22p/L17e)
jgi|Triat2|146396|Triat1.estExt_fgenesh1_kg.C_60012	OG0006547	Core	1	3	3	3	17.2	20.38	42099000	20838000	12856000	2.52643e+07	0.00722795	Quantified			#N/A	GO:0003735 GO:0005622 GO:0005840 GO:0006412 KOG:KOG0829 IPRF:ipr002670 PFD:pf01775	GO:0006412(BP:translation);GO:0005840(CC:ribosome);GO:0003735(MF:structural constituent of ribosome)	Mitochondrial	PF01775(Ribosomal proteins 50S-L18Ae/60S-L20/60S-L18A)
jgi|Triat2|148848|Triat1.estExt_Genewise1Plus.C_20140	OG0002740	Core	1	4	4	3	10.6	49.281	42010000	21475000	11439000	2.49747e+07	0.00714508	Quantified			#N/A	GO:0005515 GO:0005525 GO:0007049 GO:0031105 KOG:KOG2655 IPRF:ipr000038 IPRF:ipr016491 PFD:pf00735	GO:0005525(MF:GTP binding)	Cytoplasmic	PF00735(Septin)
jgi|Triat2|299110|estExt_fgenesh1_kg.C_contig_220152	OG0005346	Core	1	2	2	2	8.5	33.846		24769000		24769000	0.00708624	Identified			#N/A	GO:0005488 GO:0006810 GO:0016020 TCDB:2.A.29.29.1 KOG:KOG0756 IPRF:ipr001993 PFD:pf00153	GO:0006843(BP:mitochondrial citrate transmembrane transport);GO:0000002(BP:mitochondrial genome maintenance);GO:0015742(BP:alpha-ketoglutarate transport);GO:0035674(BP:tricarboxylic acid transmembrane transport);GO:0016021(CC:integral component of membrane);GO:0042645(CC:mitochondrial nucleoid);GO:0003677(MF:DNA binding);GO:0005371(MF:tricarboxylate secondary active transmembrane transporter acti…	Mitochondrial	PF00153(Mitochondrial carrier protein)
jgi|Triat2|148873|Triat1.estExt_Genewise1Plus.C_20202	OG0002723	Core	1	1	1	1	1.1	91.199	7755700	41768000		24761850	0.0070842	Quantified			#N/A	GO:0000166 GO:0003676 GO:0004812 GO:0004815 GO:0005524 GO:0005737 GO:0006412 GO:0006418 GO:0006422 KOG:KOG0556 KEGGEC:ec:6.1.1.12 IPRF:ipr002312 IPRF:ipr004364 IPRF:ipr004365 IPRF:ipr004523 IPRF:ipr006195 IPRF:ipr016027 PFD:pf00152 PFD:pf01336	GO:0006422(BP:aspartyl-tRNA aminoacylation);GO:0005737(CC:cytoplasm);GO:0005524(MF:ATP binding);GO:0004815(MF:aspartate-tRNA ligase activity)	Cytoplasmic	PF09924(Uncharacterised conserved protein (DUF2156));PF00152(tRNA synthetases class II (D, K and N))
jgi|Triat2|262904|fgenesh1_pm.contig_20_21	OG0001349	Core	1	2	2	2	4.8	42.211	24462000			24462000	0.00699841	Identified			#N/A	GO:0004672 GO:0004674 GO:0004713 GO:0005524 GO:0006468 KOG:KOG1164 KEGGEC:ec:2.7.1.- IPRF:ipr000719 IPRF:ipr001245 IPRF:ipr002290 IPRF:ipr008271 IPRF:ipr011009 IPRF:ipr017441 IPRF:ipr017442 PFD:pf00069	GO:0038083(BP:peptidyl-tyrosine autophosphorylation);GO:0006282(BP:regulation of DNA repair);GO:0036289(BP:peptidyl-serine autophosphorylation);GO:1990443(BP:peptidyl-threonine autophosphorylation);GO:0045143(BP:homologous chromosome segregation);GO:0032153(CC:cell division site);GO:0005829(CC:cytosol);GO:0005634(CC:nucleus);GO:0004674(MF:protein serine/threonine kinase activity);GO:0004713(MF:pr…	Cytoplasmic	PF00069(Protein kinase domain)
jgi|Triat2|258286|fgenesh1_kg.contig_26_260_CBWT_CBYP_CBYT_CCAH_26_2	OG0002380	Core	1	2	2	2	10.5	21.986	37874000	21318000	13441000	24211000	0.0069266	Quantified			#N/A	GO:0003723 GO:0003735 GO:0005622 GO:0006412 GO:0015935 GO:0019843 KOG:KOG3301 IPRF:ipr001912 IPRF:ipr002942 IPRF:ipr005710 PFD:pf00163 PFD:pf01479	GO:0006412(BP:translation);GO:0015935(CC:small ribosomal subunit);GO:0003735(MF:structural constituent of ribosome);GO:0019843(MF:rRNA binding)	Nuclear	PF00163(Ribosomal protein S4/S9 N-terminal domain);PF01479(S4 domain)
jgi|Triat2|297635|estExt_fgenesh1_kg.C_contig_160185	OG0007386	Core	1	2	2	2	18.8	17.745	37766000	10421000		24093500	0.00689298	Quantified			#N/A	GO:0003735 GO:0005622 GO:0005840 GO:0006412 KOG:KOG0886 IPRF:ipr000911 PFD:pf00298 PFD:pf03946	GO:0006412(BP:translation);GO:0005840(CC:ribosome);GO:0003735(MF:structural constituent of ribosome)	Cytoplasmic;Mitochondrial	PF00298(Ribosomal protein L11, RNA binding domain);PF03946(Ribosomal protein L11, N-terminal domain)
jgi|Triat2|298994|estExt_fgenesh1_kg.C_contig_220036	OG0008156	Core	1	1	1	1	5.3	23.406	23199000	42797000	5921500	23972500	0.00685837	Quantified			#N/A	GO:0003924 GO:0005515 GO:0005525 GO:0005622 GO:0006886 GO:0006913 GO:0007165 GO:0007264 GO:0015031 TCDB:9.A.50.1.1 KOG:KOG0094 KEGGEC:ec:3.6.5.2 IPRF:ipr001806 IPRF:ipr002041 IPRF:ipr003577 IPRF:ipr003578 IPRF:ipr003579 IPRF:ipr005225 IPRF:ipr013753 PFD:pf00071	GO:0007264(BP:small GTPase mediated signal transduction);GO:0005622(CC:intracellular);GO:0005525(MF:GTP binding)	Nuclear	PF00071(Ras family)
jgi|Triat2|77540|Triat1.fgenesh1_pm.C_scaffold_1000125	OG0004307	Core	1	3	3	3	5.4	92.186	22645000	26887000	21647000	2.37263e+07	0.00678794	Quantified		GH81	β-1,3-glucanase	CAZY:GH81 KOG:KOG2254 IPRF:ipr005200 IPRF:ipr008999 PFD:pf03639	GO:0052861(MF:glucan endo-1,3-beta-glucanase activity, C-3 substituted reducing group)	Extracellular	PF03639(Glycosyl hydrolase family 81)
jgi|Triat2|229066|estExt_Genewise1Plus.C_contig_272923	OG0004215	Core	1	1	1	1	3.1	25.017	23557000			23557000	0.0067395	Identified			#N/A	KOG:KOG4771	GO:0005634(CC:nucleus)	Nuclear	PF09420(Ribosome biogenesis protein Nop16)
jgi|Triat2|140096|Triat1.estExt_Genewise1.C_51172	OG0000310	Core	1	3	3	3	8.7	51.861	23484000			23484000	0.00671861	Identified			#N/A	GO:0003867 GO:0008483 GO:0009448 GO:0030170 KOG:KOG1405 KEGGEC:ec:2.6.1.19 IPRF:ipr004631 IPRF:ipr005814 IPRF:ipr015424 PFD:pf00202	GO:0009448(BP:gamma-aminobutyric acid metabolic process);GO:0030170(MF:pyridoxal phosphate binding);GO:0003867(MF:4-aminobutyrate transaminase activity)	Cytoplasmic;Mitochondrial;Peroxisomal	PF00202(Aminotransferase class-III)
jgi|Triat2|297494|estExt_fgenesh1_kg.C_contig_160044	OG0007517	Core	1	3	3	3	11.7	42.772		16568000	30279000	23423500	0.0067013	Quantified			#N/A	IPRF:ipr016087	GO:0016021(CC:integral component of membrane);GO:0044424(CC:intracellular part);GO:0016872(MF:intramolecular lyase activity)	Mitochondrial	PF16035(Chalcone isomerase like)
jgi|Triat2|245214|estExt_Genewise1.C_contig_251133	OG0003020	Core	1	2	2	2	1.8	168.57	22956000			22956000	0.00656755	Identified			#N/A	GO:0005515 GO:0005524 GO:0005694 GO:0006259 GO:0051276 KOG:KOG0996 IPRF:ipr003395 IPRF:ipr009053 IPRF:ipr010935 PFD:pf02463 PFD:pf06470	GO:0051276(BP:chromosome organization);GO:0005694(CC:chromosome);GO:0005634(CC:nucleus);GO:0005524(MF:ATP binding)	Nuclear	PF06470(SMC proteins Flexible Hinge Domain);PF02463(RecF/RecN/SMC N terminal domain)
jgi|Triat2|302156|estExt_fgenesh1_kg.C_contig_270790	OG0004135	Core	1	5	5	5	22.6	40.017	43654000	19560000	4153000	2.24557e+07	0.00642441	Quantified			#N/A	GO:0003824 GO:0005488 GO:0008152 GO:0016616 GO:0048037 GO:0051287 KOG:KOG0069 KEGGEC:ec:1.2.1.2 IPRF:ipr006139 IPRF:ipr006140 IPRF:ipr016040 PFD:pf00389 PFD:pf02826	GO:0055114(BP:oxidation-reduction process);GO:0042183(BP:formate catabolic process);GO:0005829(CC:cytosol);GO:0051287(MF:NAD binding);GO:0008863(MF:formate dehydrogenase (NAD+) activity);GO:0016616(MF:oxidoreductase activity, acting on the CH-OH group of donors, NAD or NADP as acceptor)	Cytoplasmic	PF02826(D-isomer specific 2-hydroxyacid dehydrogenase, NAD binding domain);PF00389(D-isomer specific 2-hydroxyacid dehydrogenase, catalytic domain)
jgi|Triat2|302832|estExt_fgenesh1_kg.C_contig_290026	OG0013814	Unique	1	1	1	1	25.5	5.6324	22435000			22435000	0.0064185	Identified			#N/A	N/A	GO:0019805(BP:quinolinate biosynthetic process);GO:0055114(BP:oxidation-reduction process);GO:0034354(BP:'de novo' NAD biosynthetic process from tryptophan);GO:0043420(BP:anthranilate metabolic process);GO:0006569(BP:tryptophan catabolic process);GO:0005737(CC:cytoplasm);GO:0000334(MF:3-hydroxyanthranilate 3,4-dioxygenase activity);GO:0008198(MF:ferrous iron binding)	Nuclear
jgi|Triat2|301975|estExt_fgenesh1_kg.C_contig_270609	OG0008566	Dispensible	1	1	1	1	11.1	21.564	7677100	37113000		22395050	0.00640707	Quantified			#N/A	GO:0005525 GO:0005622 GO:0006886 GO:0007264 KOG:KOG0077 IPRF:ipr005225 IPRF:ipr006687 IPRF:ipr006688 IPRF:ipr006689 PFD:pf00025	GO:0006998(BP:nuclear envelope organization);GO:0003400(BP:regulation of COPII vesicle coating);GO:0006886(BP:intracellular protein transport);GO:0000139(CC:Golgi membrane);GO:0070971(CC:endoplasmic reticulum exit site);GO:0030127(CC:COPII vesicle coat);GO:0005789(CC:endoplasmic reticulum membrane);GO:0003924(MF:GTPase activity);GO:0005525(MF:GTP binding)	Cytoplasmic	PF00025(ADP-ribosylation factor family)
jgi|Triat2|258888|fgenesh1_kg.contig_27_192_contig19077_LC_1046_939	OG0002014	Core	1	2	2	2	25.9	15.707	30739000	13770000		22254500	0.00636686	Quantified			#N/A	GO:0003735 GO:0005622 GO:0005840 GO:0006412 KOG:KOG3418 IPRF:ipr001141 PFD:pf01777	GO:0006412(BP:translation);GO:0005840(CC:ribosome);GO:0003735(MF:structural constituent of ribosome)	Cytoplasmic;Mitochondrial	PF01777(Ribosomal L27e protein family)
jgi|Triat2|216469|estExt_Genewise1Plus.C_contig_200321	OG0000067	Dispensible	1	1	1	1	2.7	91.216	22137000			22137000	0.00633324	Identified			#N/A	KOG:KOG0266 IPRF:ipr001680 IPRF:ipr007111 IPRF:ipr011046 PFD:pf00400 PFD:pf05729		PlasmaMembrane	PF00400(WD domain, G-beta repeat);PF05729(NACHT domain)
jgi|Triat2|297633|estExt_fgenesh1_kg.C_contig_160183	OG0007385	Core	1	4	4	4	21.5	29.164	40315000	13861000	11660000	2.19453e+07	0.00627841	Quantified			#N/A	GO:0003735 GO:0005622 GO:0005840 GO:0006412 KOG:KOG1628 IPRF:ipr001593 PFD:pf01015	GO:0006412(BP:translation);GO:0022627(CC:cytosolic small ribosomal subunit);GO:0003735(MF:structural constituent of ribosome)	Mitochondrial;Nuclear	PF01015(Ribosomal S3Ae family)
jgi|Triat2|138574|Triat1.estExt_Genewise1.C_32037	OG0002828	Core	1	2	2	2	11.9	13.743	16115000	23667000	25717000	21833000	0.00624627	Quantified			#N/A	not found in "Triat2_annotat_Mycocosm_20220917_v1.xlsx"		Extracellular
jgi|Triat2|295500|estExt_fgenesh1_pm.C_contig_270944	OG0004079	Core	1	1	1	1	2	97.811		21559000		21559000	0.00616788	Identified	protease		#N/A	GO:0000166 GO:0004222 GO:0005524 GO:0006508 GO:0008270 GO:0016020 GO:0016021 GO:0017111 GO:0030163 KOG:KOG0731 KEGGEC:ec:3.4.24.- IPRF:ipr000642 IPRF:ipr003593 IPRF:ipr003959 IPRF:ipr003960 IPRF:ipr005936 IPRF:ipr011546 PFD:pf00004 PFD:pf01434 PFD:pf06480	GO:0006465(BP:signal peptide processing);GO:0001302(BP:replicative cell aging);GO:0002181(BP:cytoplasmic translation);GO:0097002(CC:mitochondrial inner boundary membrane);GO:0005745(CC:m-AAA complex);GO:0008270(MF:zinc ion binding);GO:0004222(MF:metalloendopeptidase activity);GO:0005524(MF:ATP binding);GO:0016887(MF:ATPase activity);GO:0006461(NA:NA)	Cytoplasmic;Mitochondrial	PF00004(ATPase family associated with various cellular activities (AAA));PF01434(Peptidase family M41);PF06480(FtsH Extracellular)
jgi|Triat2|290491|estExt_fgenesh1_pm.C_contig_190108	OG0000298	Core	1	1	1	1	2.3	96.533	21455000			21455000	0.00613813	Identified		GH2	#N/A	GO:0004553 GO:0005975 CAZY:GH2 KOG:KOG2230 KEGGEC:ec:3.2.1.25 IPRF:ipr006102 IPRF:ipr008979 IPRF:ipr017853 PFD:pf00703	GO:0005975(BP:carbohydrate metabolic process);GO:0004553(MF:hydrolase activity, hydrolyzing O-glycosyl compounds)	Cytoplasmic	PF00703(Glycosyl hydrolases family 2)
jgi|Triat2|300311|estExt_fgenesh1_kg.C_contig_250188	OG0003164	Core	1	3	3	3	7.9	58.38	14129000	28657000		21393000	0.00612039	Quantified			#N/A	GO:0003824 GO:0004619 GO:0005737 GO:0006007 GO:0008152 GO:0030145 GO:0046872 TCDB:2.A.7.22.2 KOG:KOG4513 KEGGEC:ec:5.4.2.1 IPRF:ipr005995 IPRF:ipr006124 IPRF:ipr011258 IPRF:ipr014030 IPRF:ipr017850 PFD:pf01676 PFD:pf06415	GO:0006508(BP:proteolysis);GO:0006007(BP:glucose catabolic process);GO:0005737(CC:cytoplasm);GO:0030145(MF:manganese ion binding);GO:0004222(MF:metalloendopeptidase activity);GO:0004619(MF:phosphoglycerate mutase activity)	Cytoplasmic	PF06415(BPG-independent PGAM N-terminus (iPGM_N));PF01676(Metalloenzyme superfamily)
jgi|Triat2|299667|estExt_fgenesh1_kg.C_contig_240077	OG0005938	Core	1	4	4	4	20.3	39.356	29629000	11197000	22054000	20960000	0.00599651	Quantified			#N/A	GO:0004332 GO:0006096 GO:0008270 KOG:KOG4153 KEGGEC:ec:4.1.2.13 IPRF:ipr000771 IPRF:ipr006411 PFD:pf01116	GO:0006094(BP:gluconeogenesis);GO:0006096(BP:glycolytic process);GO:0005829(CC:cytosol);GO:0005739(CC:mitochondrion);GO:0005634(CC:nucleus);GO:0008270(MF:zinc ion binding);GO:0004332(MF:fructose-bisphosphate aldolase activity)	Cytoplasmic	PF01116(Fructose-bisphosphate aldolase class-II)
jgi|Triat2|1963|Triat1.gw1.14.99.1	OG0005820	Core	1	1	1	1	2.2	76.098	20941000			20941000	0.00599108	Identified			#N/A	GO:0000166 GO:0003677 GO:0005524 GO:0017111 KOG:KOG1514 IPRF:ipr001025 IPRF:ipr003593 IPRF:ipr003959 PFD:pf00004 PFD:pf01426	GO:0006267(BP:pre-replicative complex assembly involved in nuclear cell cycle DNA replication);GO:0030466(BP:chromatin silencing at silent mating-type cassette);GO:0006270(BP:DNA replication initiation);GO:0005656(CC:nuclear pre-replicative complex);GO:0031261(CC:DNA replication preinitiation complex);GO:0005664(CC:nuclear origin of replication recognition complex);GO:0003688(MF:DNA replication o…	Nuclear	PF01426(BAH domain);PF00004(ATPase family associated with various cellular activities (AAA))
jgi|Triat2|302021|estExt_fgenesh1_kg.C_contig_270655	OG0001531	Core	1	1	1	1	4.5	22.954	20871000			20871000	0.00597105	Identified			#N/A	GO:0003735 GO:0005622 GO:0005840 GO:0006412 KOG:KOG3320 IPRF:ipr000554 PFD:pf01251	GO:0006412(BP:translation);GO:0005730(CC:nucleolus);GO:0005840(CC:ribosome);GO:0005829(CC:cytosol);GO:0003735(MF:structural constituent of ribosome)	Nuclear	PF01251(Ribosomal protein S7e)
jgi|Triat2|143748|Triat1.estExt_Genewise1.C_120403	OG0001112	Core	1	3	3	3	5.9	73.453	22479000	18682000		20580500	0.00588794	Quantified			#N/A	GO:0003824 GO:0003987 GO:0008152 GO:0016208 TCDB:4.C.1.1.4 KOG:KOG1175 KEGGEC:ec:6.2.1.1 IPRF:ipr000873 IPRF:ipr011904 PFD:pf00501	GO:0019427(BP:acetyl-CoA biosynthetic process from acetate);GO:0016208(MF:AMP binding);GO:0005524(MF:ATP binding);GO:0003987(MF:acetate-CoA ligase activity)	Cytoplasmic	PF00501(AMP-binding enzyme);PF16177(Acetyl-coenzyme A synthetase N-terminus);PF13193(AMP-binding enzyme C-terminal domain)
jgi|Triat2|299956|estExt_fgenesh1_kg.C_contig_240366	OG0006982	Core	1	3	3	3	5.9	77.61		20380000		20380000	0.00583058	Identified			#N/A	GO:0004360 GO:0005737 GO:0005975 GO:0008152 GO:0016051 GO:0030246 MERCO:C44.975 KOG:KOG1268 KEGGEC:ec:2.6.1.16 IPRF:ipr000583 IPRF:ipr001347 IPRF:ipr005855 PFD:pf00310 PFD:pf01380	GO:0005975(BP:carbohydrate metabolic process);GO:1901137(BP:carbohydrate derivative biosynthetic process);GO:0004360(MF:glutamine-fructose-6-phosphate transaminase (isomerizing) activity);GO:0030246(MF:carbohydrate binding)	Cytoplasmic	PF13522(Glutamine amidotransferase domain);PF01380(SIS domain)
jgi|Triat2|314158|estExt_Genemark.C_contig_130043	OG0007584	Core	1	1	1	1	4.7	32.759	19521000			19521000	0.00558482	Identified			#N/A	KOG:KOG1015		Nuclear	PF15477(Small acidic protein family)
jgi|Triat2|84318|Triat1.fgenesh1_pg.C_scaffold_1000350	OG0004249	Core	1	2	2	2	4.2	53.62	11447000	38365000	8288200	1.93667e+07	0.00554069	Quantified	protease		#N/A	not found in "Triat2_annotat_Mycocosm_20220917_v1.xlsx"	GO:0071586(BP:CAAX-box protein processing);GO:0016021(CC:integral component of membrane);GO:0004222(MF:metalloendopeptidase activity);GO:0019905(MF:syntaxin binding)	PlasmaMembrane	PF01435(Peptidase family M48);PF16491(CAAX prenyl protease N-terminal, five membrane helices)
jgi|Triat2|149757|Triat1.estExt_Genewise1Plus.C_21848	OG0002271	Core	1	1	1	1	1.2	105.34		19163000		19163000	0.0054824	Identified		GT39	#N/A	GO:0000030 GO:0006493 GO:0016020 CAZY:GT39 KOG:KOG3359 KEGGEC:ec:2.4.1.109 IPRF:ipr003342 IPRF:ipr003608 IPRF:ipr016093 PFD:pf02366 PFD:pf02815	GO:0035269(BP:protein O-linked mannosylation);GO:0016021(CC:integral component of membrane);GO:0004169(MF:dolichyl-phosphate-mannose-protein mannosyltransferase activity)	PlasmaMembrane;Cytoplasmic	PF02366(Dolichyl-phosphate-mannose-protein mannosyltransferase);PF16192(C-terminal four TMM region of protein-O-mannosyltransferase);PF02815(MIR domain)
jgi|Triat2|301070|estExt_fgenesh1_kg.C_contig_260374	OG0002491	Core	1	1	1	1	5.2	38.528		18979000		18979000	0.00542976	Identified			#N/A	N/A	GO:0016021(CC:integral component of membrane)	PlasmaMembrane
jgi|Triat2|301521|estExt_fgenesh1_kg.C_contig_270155	OG0002047	Core	1	3	3	3	8.2	52.817	21414000	15688000		18551000	0.00530731	Quantified			#N/A	GO:0003824 GO:0005524 KOG:KOG1254 KEGGEC:ec:2.3.3.8 IPRF:ipr011761 IPRF:ipr013650 IPRF:ipr016102 PFD:pf08442	GO:0005634(CC:nucleus);GO:0005829(CC:cytosol);GO:0046872(MF:metal ion binding);GO:0005524(MF:ATP binding);GO:0016829(MF:lyase activity)	Cytoplasmic	PF08442(ATP-grasp domain);PF16114(ATP citrate lyase citrate-binding)
jgi|Triat2|256681|fgenesh1_kg.contig_23_81_contig00254_LC_1233_242	OG0004506	Core	1	2	2	2	17.2	10.164	39208000	6393200	9817100	1.84728e+07	0.00528493	Quantified			#N/A	GO:0006626 GO:0042719 GO:0045039 TCDB:3.A.8.1.1 KOG:KOG3479 IPRF:ipr004217 PFD:pf02953	GO:0015031(BP:protein transport);GO:0005739(CC:mitochondrion);GO:0046872(MF:metal ion binding)	Cytoplasmic;Nuclear	PF02953(Tim10/DDP family zinc finger)
jgi|Triat2|258666|fgenesh1_kg.contig_26_640_CBWT_CBYP_CBYT_CCAH_1553_1	OG0009478	Dispensible	1	5	5	5	15	34.08	16358000	24862000	14084000	1.84347e+07	0.00527403	Quantified			#N/A	GO:0016020 MERCO:I87.UPW KOG:KOG3090 IPRF:ipr000163 IPRF:ipr001107 PFD:pf01145	GO:0000001(BP:mitochondrion inheritance);GO:0006457(BP:protein folding);GO:0001302(BP:replicative cell aging);GO:0032259(BP:methylation);GO:0045861(BP:negative regulation of proteolysis);GO:0016021(CC:integral component of membrane);GO:0005743(CC:mitochondrial inner membrane);GO:0008168(MF:methyltransferase activity)	Mitochondrial	PF01145(SPFH domain / Band 7 family)
jgi|Triat2|264382|fgenesh1_pm.contig_23_280	OG0004619	Core	1	2	2	2	29.3	8.8845	28581000	8235800		18408400	0.00526652	Quantified			#N/A	GO:0003735 GO:0005622 GO:0005840 GO:0006412 KOG:KOG1779 IPRF:ipr000592 IPRF:ipr011332 PFD:pf01667	GO:0006412(BP:translation);GO:0005840(CC:ribosome);GO:0003735(MF:structural constituent of ribosome)	Extracellular	PF01667(Ribosomal protein S27)
jgi|Triat2|131150|Triat1.estExt_fgenesh1_pg.C_20931	OG0011043	Dispensible	1	1	1	1	1.3	89.714	18288000			18288000	0.00523207	Identified			#N/A	IPRF:ipr011009		Cytoplasmic
jgi|Triat2|300064|estExt_fgenesh1_kg.C_contig_240474	OG0006868	Core	1	1	1	1	3.4	37.38	14969000	33684000	6140800	18264600	0.00522538	Quantified			#N/A	GO:0003824 GO:0005488 GO:0008152 GO:0008270 GO:0016491 KOG:KOG0023 KEGGEC:ec:1.1.1.1 IPRF:ipr002328 IPRF:ipr011032 IPRF:ipr013149 IPRF:ipr013154 IPRF:ipr016040 PFD:pf00107 PFD:pf08240	GO:0055114(BP:oxidation-reduction process);GO:0008270(MF:zinc ion binding);GO:0016491(MF:oxidoreductase activity)	Cytoplasmic	PF08240(Alcohol dehydrogenase GroES-like domain);PF00107(Zinc-binding dehydrogenase)
jgi|Triat2|94511|Triat1.fgenesh1_kg.C_scaffold_2000013	OG0002719	Core	1	2	2	2	9	31.366	18705000	17610000		18157500	0.00519474	Quantified	protease		#N/A	N/A		Cytoplasmic	PF01965(DJ-1/PfpI family)
jgi|Triat2|298265|estExt_fgenesh1_kg.C_contig_190114	OG0003575	Core	1	1	1	1	6.2	18.663	32561000	12402000	9268200	1.80771e+07	0.00517172	Quantified			#N/A	KOG:KOG4297	GO:0044260(BP:cellular macromolecule metabolic process);GO:0090304(BP:nucleic acid metabolic process);GO:0031981(CC:nuclear lumen)	Extracellular
jgi|Triat2|79919|Triat1.fgenesh1_pm.C_scaffold_4000374	OG0001266	Core	1	1	1	1	6.8	19.087	20261000	21556000	11587000	1.78013e+07	0.00509284	Quantified			#N/A	KOG:KOG4297	GO:0016021(CC:integral component of membrane)	Extracellular
jgi|Triat2|245069|estExt_Genewise1.C_contig_250985	OG0003063	Core	1	1	1	1	4.2	66.186	17787000			17787000	0.00508874	Identified			#N/A	IPRF:ipr008812 PFD:pf05508	GO:0016021(CC:integral component of membrane)	Nuclear	PF05508(RanGTP-binding protein)
jgi|Triat2|296929|estExt_fgenesh1_kg.C_contig_130007	OG0007616	Core	1	2	2	2	2.8	101.2		17423000		17423000	0.0049846	Identified			#N/A	GO:0003924 GO:0005525 TCDB:9.B.25.1.1 KOG:KOG0446 KEGGEC:ec:3.6.5.5 IPRF:ipr001401 PFD:pf00350	GO:0000001(BP:mitochondrion inheritance);GO:0008053(BP:mitochondrial fusion);GO:0007006(BP:mitochondrial membrane organization);GO:0000002(BP:mitochondrial genome maintenance);GO:0030061(CC:mitochondrial crista);GO:0000329(CC:fungal-type vacuole membrane);GO:0031304(CC:intrinsic component of mitochondrial inner membrane);GO:0005758(CC:mitochondrial intermembrane space);GO:0097002(CC:mitochondrial…	Cytoplasmic;Mitochondrial	PF01031(Dynamin central region);PF00350(Dynamin family)
jgi|Triat2|219941|estExt_Genewise1Plus.C_contig_230962	OG0000324	Core	1	1	1	1	1.8	86.353			17382000	17382000	0.00497287	Identified		GH95	#N/A	GO:0003824 CAZY:GH95 IPRF:ipr008928 IPRF:ipr016518	GO:0004560(MF:alpha-L-fucosidase activity)	Extracellular	PF14498(Glycosyl hydrolase family 65, N-terminal domain)
jgi|Triat2|147737|Triat1.estExt_Genewise1Plus.C_12349	OG0001650	Core	1	2	2	2	4.2	60.529	17110000	27298000	7680000	1.73627e+07	0.00496734	Quantified			#N/A	GO:0003824 GO:0004451 GO:0008152 GO:0019752 KOG:KOG1260 KEGGEC:ec:4.1.3.1 IPRF:ipr000918 IPRF:ipr006254 IPRF:ipr015809 IPRF:ipr015813 PFD:pf00463	GO:0019752(BP:carboxylic acid metabolic process);GO:0004451(MF:isocitrate lyase activity)	Peroxisomal	PF00463(Isocitrate lyase family)
jgi|Triat2|198548|e_gw1.24.1875.1	OG0006156	Core	1	1	1	1	4	36.658		17172000		17172000	0.00491279	Identified			#N/A	GO:0005515 GO:0016020 GO:0016192 TCDB:1.F.1.1.1 KOG:KOG0810 IPRF:ipr000727 IPRF:ipr006011 IPRF:ipr010989 PFD:pf00804 PFD:pf05739	GO:0016192(BP:vesicle-mediated transport);GO:0030437(BP:ascospore formation);GO:0043229(CC:intracellular organelle);GO:0016021(CC:integral component of membrane);GO:0005628(CC:prospore membrane);GO:0098589(CC:membrane region);GO:0043227(CC:membrane-bounded organelle);GO:0044444(CC:cytoplasmic part);GO:0012505(CC:endomembrane system);GO:0005886(CC:plasma membrane)	Nuclear	PF05739(SNARE domain);PF00804(Syntaxin)
jgi|Triat2|260363|fgenesh1_kg.contig_29_225_contig16149_LC_1380_1090	OG0004976	Core	1	4	4	4	12.1	44.888	17625000	19440000	14362000	1.71423e+07	0.0049043	Quantified			#N/A	GO:0003824 GO:0004455 GO:0005488 GO:0008152 GO:0009082 GO:0016491 KEGGEC:ec:1.1.1.86 IPRF:ipr000506 IPRF:ipr008927 IPRF:ipr013023 IPRF:ipr013116 IPRF:ipr016040 IPRF:ipr016207 PFD:pf01450 PFD:pf07991	GO:0055114(BP:oxidation-reduction process);GO:0000002(BP:mitochondrial genome maintenance);GO:0009097(BP:isoleucine biosynthetic process);GO:0009099(BP:valine biosynthetic process);GO:0042645(CC:mitochondrial nucleoid);GO:0003690(MF:double-stranded DNA binding);GO:0046872(MF:metal ion binding);GO:0004455(MF:ketol-acid reductoisomerase activity);GO:0016853(MF:isomerase activity)	Mitochondrial	PF01450(Acetohydroxy acid isomeroreductase, catalytic domain);PF07991(Acetohydroxy acid isomeroreductase, NADPH-binding domain)
jgi|Triat2|298228|estExt_fgenesh1_kg.C_contig_190077	OG0003606	Core	1	1	1	1	12.3	14.8	16993000			16993000	0.00486158	Identified			#N/A	GO:0003735 GO:0005622 GO:0005840 GO:0006412 KOG:KOG1754 IPRF:ipr000630 PFD:pf00410	GO:0006412(BP:translation);GO:0005840(CC:ribosome);GO:0003735(MF:structural constituent of ribosome)	Cytoplasmic;Mitochondrial	PF00410(Ribosomal protein S8)
jgi|Triat2|157836|Triat1.estExt_Genewise1Plus.C_160457	OG0003973	Core	1	2	2	2	3.7	78.259		16981000		16981000	0.00485815	Identified			#N/A	GO:0005215 GO:0005488 GO:0005509 GO:0005743 GO:0006810 GO:0016020 TCDB:2.A.29.14.1 KOG:KOG0751 IPRF:ipr001993 IPRF:ipr002048 IPRF:ipr002067 IPRF:ipr002113 PFD:pf00036 PFD:pf00153	GO:0055085(BP:transmembrane transport);GO:0016021(CC:integral component of membrane);GO:0005509(MF:calcium ion binding)	Mitochondrial	PF00153(Mitochondrial carrier protein);PF13499(EF-hand domain pair);PF13833(EF-hand domain pair)
jgi|Triat2|80673|Triat1.fgenesh1_pm.C_scaffold_7000045	OG0005229	Core	1	1	1	1	2.2	77.269		16904000		16904000	0.00483612	Identified			#N/A	GO:0005509 GO:0016491 GO:0050660 KOG:KOG2495 KEGGEC:ec:1.6.99.3 IPRF:ipr001327 IPRF:ipr002048 IPRF:ipr013027 PFD:pf00036 PFD:pf00070 PFD:pf07992	GO:0055114(BP:oxidation-reduction process);GO:0016021(CC:integral component of membrane);GO:0016491(MF:oxidoreductase activity);GO:0005509(MF:calcium ion binding)	Mitochondrial	PF07992(Pyridine nucleotide-disulphide oxidoreductase)
jgi|Triat2|81762|Triat1.fgenesh1_pm.C_scaffold_10000071	OG0000846	Core	1	1	1	1	3.4	28.828		16710000		16710000	0.00478062	Identified			#N/A	GO:0003824 GO:0005488 GO:0008152 GO:0016491 KOG:KOG0725 KEGGEC:ec:1.1.1.146 IPRF:ipr002198 IPRF:ipr002347 IPRF:ipr016040 PFD:pf00106		Cytoplasmic	PF00106(short chain dehydrogenase)
jgi|Triat2|127223|Triat1.estExt_fgenesh1_pm.C_10791	OG0000213	Core	1	1	1	1	2	50.375		21931000	11319000	16625000	0.0047563	Quantified			#N/A	GO:0003924 GO:0005198 GO:0005525 GO:0005874 GO:0007017 GO:0007018 GO:0032991 GO:0051258 KOG:KOG1376 IPRF:ipr000217 IPRF:ipr002452 IPRF:ipr003008 IPRF:ipr008280 PFD:pf00091 PFD:pf03953	GO:0007017(BP:microtubule-based process);GO:0005737(CC:cytoplasm);GO:0005874(CC:microtubule);GO:0005200(MF:structural constituent of cytoskeleton);GO:0005525(MF:GTP binding);GO:0003924(MF:GTPase activity)	Cytoplasmic	PF03953(Tubulin C-terminal domain);PF00091(Tubulin/FtsZ family, GTPase domain)
jgi|Triat2|130788|Triat1.estExt_fgenesh1_pg.C_20113	OG0002687	Core	1	1	1	1	2.2	86.312	14130000	16799000	17742000	1.62237e+07	0.00464148	Quantified		GH92	#N/A	CAZY:GH92 IPRF:ipr005887 IPRF:ipr012939 PFD:pf07971	GO:0005975(BP:carbohydrate metabolic process);GO:0016787(MF:hydrolase activity);GO:0030246(MF:carbohydrate binding)	Extracellular	PF07971(Glycosyl hydrolase family 92)
jgi|Triat2|143286|Triat1.estExt_Genewise1.C_110667	OG0005080	Core	1	2	2	2	11.4	30.853	11439000	20262000	16102000	1.59343e+07	0.0045587	Quantified			#N/A	GO:0016020 MERCO:I87.UPW KOG:KOG3083 IPRF:ipr000163 IPRF:ipr001107 PFD:pf01145	GO:0000001(BP:mitochondrion inheritance);GO:0006457(BP:protein folding);GO:0001302(BP:replicative cell aging);GO:0070584(BP:mitochondrion morphogenesis);GO:0045861(BP:negative regulation of proteolysis);GO:0007007(BP:inner mitochondrial membrane organization);GO:0005743(CC:mitochondrial inner membrane)	Mitochondrial	PF01145(SPFH domain / Band 7 family)
jgi|Triat2|258878|fgenesh1_kg.contig_27_182_CBWT_CBYP_CBYT_CCAH_47_1	OG0002033	Core	1	3	3	3	17.8	23.648	36556000	6426800	4578300	15853700	0.00453563	Quantified			#N/A	GO:0003735 GO:0005622 GO:0005840 GO:0006412 GO:0015935 KOG:KOG3291 IPRF:ipr000235 IPRF:ipr005716 PFD:pf00177	GO:0006412(BP:translation);GO:0015935(CC:small ribosomal subunit);GO:0003735(MF:structural constituent of ribosome);GO:0003723(MF:RNA binding)	Cytoplasmic;Mitochondrial;Nuclear	PF00177(Ribosomal protein S7p/S5e)
jgi|Triat2|153211|Triat1.estExt_Genewise1Plus.C_60905	OG0006394	Core	1	1	1	1	2.8	53.977		15849000		15849000	0.00453429	Identified			#N/A	GO:0005789 GO:0006506 GO:0016021 GO:0016746 KOG:KOG0411 KEGGEC:ec:2.3.-.- IPRF:ipr009447 PFD:pf06423	GO:0006506(BP:GPI anchor biosynthetic process);GO:0016021(CC:integral component of membrane);GO:0005789(CC:endoplasmic reticulum membrane);GO:0032216(MF:glucosaminyl-phosphotidylinositol O-acyltransferase activity)	PlasmaMembrane	PF06423(GWT1)
jgi|Triat2|257324|fgenesh1_kg.contig_24_406_contig17578_MC_783_491	OG0010041	Dispensible	1	1	1	1	6.8	17.845		15430000		15430000	0.00441442	Identified			#N/A	GO:0003677 GO:0008152 GO:0008824 GO:0009439 GO:0016836 KEGGEC:ec:4.2.1.104 IPRF:ipr003712 IPRF:ipr008076 IPRF:ipr010982 PFD:pf02560	GO:0009439(BP:cyanate metabolic process);GO:0008824(MF:cyanate hydratase activity);GO:0003677(MF:DNA binding)	Cytoplasmic	PF02560(Cyanate lyase C-terminal domain)
jgi|Triat2|301856|estExt_fgenesh1_kg.C_contig_270490	OG0000210	Core	1	1	1	1	3.6	35.682	15249000			15249000	0.00436263	Identified			#N/A	GO:0016787 KOG:KOG0374 KEGGEC:ec:3.1.3.16 IPRF:ipr004843 IPRF:ipr006186 PFD:pf00149	GO:0051315(BP:attachment of mitotic spindle microtubules to kinetochore);GO:0007094(BP:mitotic spindle assembly checkpoint);GO:0044773(BP:mitotic DNA damage checkpoint);GO:0070940(BP:dephosphorylation of RNA polymerase II C-terminal domain);GO:0035307(BP:positive regulation of protein dephosphorylation);GO:0006364(BP:rRNA processing);GO:0005977(BP:glycogen metabolic process);GO:0016576(BP:histone…	Cytoplasmic	PF16891(Serine-threonine protein phosphatase N-terminal domain);PF00149(Calcineurin-like phosphoesterase)
jgi|Triat2|152713|Triat1.estExt_Genewise1Plus.C_51470	OG0004433	Core	1	1	1	1	6.1	23.191		15233000		15233000	0.00435806	Identified			#N/A	GO:0003924 GO:0005515 GO:0005524 GO:0005525 GO:0005622 GO:0006355 GO:0006886 GO:0006913 GO:0007165 GO:0007264 GO:0008134 GO:0015031 TCDB:9.A.50.1.1 KOG:KOG0087 KEGGEC:ec:3.6.5.2 IPRF:ipr001806 IPRF:ipr002041 IPRF:ipr002078 IPRF:ipr003577 IPRF:ipr003578 IPRF:ipr003579 IPRF:ipr005225 IPRF:ipr013753 PFD:pf00071	GO:0007264(BP:small GTPase mediated signal transduction);GO:0005622(CC:intracellular);GO:0005525(MF:GTP binding)	Cytoplasmic	PF00071(Ras family)
jgi|Triat2|77708|Triat1.fgenesh1_pm.C_scaffold_1000293	OG0004158	Core	1	2	2	2	2.3	110.08		15192000		15192000	0.00434633	Identified		GH31	#N/A	GO:0004553 GO:0005975 CAZY:GH31 KOG:KOG1066 KEGGEC:ec:3.2.1.20 IPRF:ipr000322 IPRF:ipr017853 PFD:pf01055	GO:0005975(BP:carbohydrate metabolic process);GO:0030246(MF:carbohydrate binding);GO:0004553(MF:hydrolase activity, hydrolyzing O-glycosyl compounds)	Cytoplasmic	PF17137(Domain of unknown function (DUF5110));PF01055(Glycosyl hydrolases family 31);PF13802(Galactose mutarotase-like)
jgi|Triat2|281086|estExt_fgenesh1_pg.C_contig_170206	OG0007989	Dispensible	1	1	1	1	15.2	17.342	13458000	16599000		15028500	0.00429955	Quantified			#N/A	N/A		Extracellular
jgi|Triat2|274436|fgenesh1_pg.contig_24_236	OG0005977	Core	1	1	1	1	3.5	52.044	14968000			14968000	0.00428224	Identified			#N/A	GO:0008152 KOG:KOG1549 IPRF:ipr000192 IPRF:ipr015424 PFD:pf00266	GO:0003824(MF:catalytic activity)	Cytoplasmic	PF00266(Aminotransferase class-V)
jgi|Triat2|300488|estExt_fgenesh1_kg.C_contig_250365	OG0003002	Core	1	1	1	1	2.8	47.623	14826000			14826000	0.00424162	Identified			#N/A	GO:0000166 GO:0005524 GO:0017111 TCDB:3.A.16.1.2 KOG:KOG0739 KEGGEC:ec:3.6.4.3 IPRF:ipr003593 IPRF:ipr003959 IPRF:ipr003960 IPRF:ipr007330 IPRF:ipr015415 PFD:pf00004 PFD:pf04212 PFD:pf09336	GO:0051260(BP:protein homooligomerization);GO:0045053(BP:protein retention in Golgi apparatus);GO:0016125(BP:sterol metabolic process);GO:0032511(BP:late endosome to vacuole transport via multivesicular body sorting pathway);GO:0070676(BP:intralumenal vesicle formation);GO:0010008(CC:endosome membrane);GO:0005783(CC:endoplasmic reticulum);GO:0005524(MF:ATP binding);GO:0016887(MF:ATPase activity);…	Cytoplasmic	PF04212(MIT (microtubule interacting and transport) domain);PF09336(Vps4 C terminal oligomerisation domain);PF00004(ATPase family associated with various cellular activities (AAA))
jgi|Triat2|301750|estExt_fgenesh1_kg.C_contig_270384	OG0001823	Core	1	2	2	2	22.2	17.553	14737000			14737000	0.00421615	Identified			#N/A	GO:0003735 GO:0005622 GO:0005840 GO:0006412 GO:0015935 KOG:KOG0898 IPRF:ipr002222 IPRF:ipr005713 PFD:pf00203	GO:0006412(BP:translation);GO:0015935(CC:small ribosomal subunit);GO:0003735(MF:structural constituent of ribosome);GO:0003723(MF:RNA binding);GO:0043581(NA:NA)	Cytoplasmic;Nuclear	PF00203(Ribosomal protein S19)
jgi|Triat2|256508|fgenesh1_kg.contig_22_223_contig01027_MC_676_1222	OG0006260	Core	1	2	2	2	17.5	15.98		14710000		14710000	0.00420843	Identified			#N/A	GO:0003735 GO:0005622 GO:0005840 GO:0006412 KOG:KOG1753 IPRF:ipr000754 PFD:pf00380	GO:0006412(BP:translation);GO:0005840(CC:ribosome);GO:0003735(MF:structural constituent of ribosome)	Cytoplasmic;Mitochondrial	PF00380(Ribosomal protein S9/S16)
jgi|Triat2|300672|estExt_fgenesh1_kg.C_contig_250549	OG0002806	Core	1	1	1	1	2.4	54.937	9696200	28543000	5084500	1.44412e+07	0.00413154	Quantified			#N/A	GO:0003676 GO:0004386 GO:0005524 TCDB:3.A.18.1.1 KOG:KOG0331 KEGGEC:ec:3.6.1.3 IPRF:ipr000629 IPRF:ipr001650 IPRF:ipr011545 IPRF:ipr014001 IPRF:ipr014021 PFD:pf00270 PFD:pf00271	GO:0000464(BP:endonucleolytic cleavage in ITS1 upstream of 5.8S rRNA from tricistronic rRNA transcript (SSU-rRNA, 5.8S rRNA, LSU-rRNA));GO:0000027(BP:ribosomal large subunit assembly);GO:0005730(CC:nucleolus);GO:0030687(CC:preribosome, large subunit precursor);GO:0004004(MF:ATP-dependent RNA helicase activity);GO:0003676(MF:nucleic acid binding);GO:0005524(MF:ATP binding)	Cytoplasmic	PF00271(Helicase conserved C-terminal domain);PF00270(DEAD/DEAH box helicase)
jgi|Triat2|85476|Triat1.fgenesh1_pg.C_scaffold_1001508	OG0000986	Core	1	3	3	3	4.4	107.49		14123000		14123000	0.00404049	Identified			#N/A	GO:0003824 GO:0005388 GO:0005524 GO:0006810 GO:0006812 GO:0006816 GO:0008152 GO:0015662 GO:0016020 GO:0016021 GO:0042626 TCDB:3.A.3.2.7 KOG:KOG0202 KEGGEC:ec:3.6.3.8 IPRF:ipr001757 IPRF:ipr004014 IPRF:ipr005782 IPRF:ipr005834 IPRF:ipr006068 IPRF:ipr006069 IPRF:ipr008250 PFD:pf00122 PFD:pf00689 PFD:pf00690 PFD:pf00702	GO:0070588(BP:calcium ion transmembrane transport);GO:0016021(CC:integral component of membrane);GO:0033017(CC:sarcoplasmic reticulum membrane);GO:0005388(MF:calcium-transporting ATPase activity);GO:0046872(MF:metal ion binding);GO:0005524(MF:ATP binding)	PlasmaMembrane	PF00689(Cation transporting ATPase, C-terminus);PF00690(Cation transporter/ATPase, N-terminus);PF00702(haloacid dehalogenase-like hydrolase);PF00122(E1-E2 ATPase)
jgi|Triat2|33165|Triat1.e_gw1.2.672.1	OG0002647	Core	1	4	4	4	6.2	95.487	11045000	22715000	8597500	1.41192e+07	0.0040394	Quantified			#N/A	GO:0003824 GO:0005488 GO:0008152 GO:0016491 KOG:KOG1206 IPRF:ipr002198 IPRF:ipr002347 IPRF:ipr002539 IPRF:ipr016040 PFD:pf00106 PFD:pf01575	GO:0055114(BP:oxidation-reduction process);GO:0016491(MF:oxidoreductase activity)	Cytoplasmic;Mitochondrial	PF01575(MaoC like domain);PF00106(short chain dehydrogenase)
jgi|Triat2|256674|fgenesh1_kg.contig_23_74_contig16008_SC_471_359	OG0008074	Dispensible	1	1	1	1	17.4	9.8909	10435000	17476000		13955500	0.00399257	Quantified			#N/A	GO:0003954 GO:0005739 GO:0006118 GO:0008137 TCDB:3.D.1.6.4 IPRF:ipr012576 PFD:pf08122	GO:0022900(BP:electron transport chain);GO:0005747(CC:mitochondrial respiratory chain complex I)	Mitochondrial	PF08122(NADH-ubiquinone oxidoreductase B12 subunit family)
jgi|Triat2|139214|Triat1.estExt_Genewise1.C_41078	OG0006099	Core	1	1	1	1	1.3	100.06	13906000			13906000	0.00397841	Identified			#N/A	N/A	GO:0006099(BP:tricarboxylic acid cycle);GO:0003994(MF:aconitate hydratase activity);GO:0051539(MF:4 iron, 4 sulfur cluster binding)	Cytoplasmic	PF07575(Nup85 Nucleoporin)
jgi|Triat2|225247|estExt_Genewise1Plus.C_contig_261354	OG0002447	Core	1	2	2	2	2.8	73.88		23429000	4211600	13820300	0.00395389	Quantified			#N/A	GO:0003824 GO:0045454 KOG:KOG0191 KEGGEC:ec:5.3.4.1 IPRF:ipr006662 IPRF:ipr008948 IPRF:ipr012336 IPRF:ipr013766 PFD:pf00085	GO:0045454(BP:cell redox homeostasis);GO:0005623(CC:cell);GO:0016021(CC:integral component of membrane)	Cytoplasmic	PF00085(Thioredoxin)
jgi|Triat2|293719|estExt_fgenesh1_pm.C_contig_250740	OG0002796	Core	1	1	1	1	2.1	57.177		13753000		13753000	0.00393464	Identified			#N/A	GO:0001522 GO:0003723 GO:0009982 KOG:KOG1919 KEGGEC:ec:4.2.1.70 IPRF:ipr002942 IPRF:ipr006145 IPRF:ipr006224 IPRF:ipr006225 PFD:pf00849	GO:0001522(BP:pseudouridine synthesis);GO:0003723(MF:RNA binding);GO:0009982(MF:pseudouridine synthase activity)	Cytoplasmic;Mitochondrial	PF00849(RNA pseudouridylate synthase)
jgi|Triat2|41280|Triat1.e_gw1.5.927.1	OG0004722	Core	1	2	2	2	5.3	60.528	11242000	23315000	6285800	1.36143e+07	0.00389495	Quantified			#N/A	GO:0004347 GO:0006094 GO:0006096 KOG:KOG2446 KEGGEC:ec:5.3.1.9 IPRF:ipr001672 PFD:pf00342	GO:0006098(BP:pentose-phosphate shunt);GO:0006094(BP:gluconeogenesis);GO:0006096(BP:glycolytic process);GO:0005739(CC:mitochondrion);GO:0004347(MF:glucose-6-phosphate isomerase activity)	Cytoplasmic	PF00342(Phosphoglucose isomerase)
jgi|Triat2|296981|estExt_fgenesh1_kg.C_contig_130059	OG0007557	Core	1	4	3	3	12.2	44.507	15760000	11317000		13538500	0.00387327	Quantified			#N/A	GO:0004182 GO:0005515 GO:0005525 GO:0006508 GO:0007049 GO:0008270 GO:0031105 KOG:KOG2655 IPRF:ipr000038 IPRF:ipr000834 IPRF:ipr016491 PFD:pf00735	GO:0000921(BP:septin ring assembly);GO:0045860(BP:positive regulation of protein kinase activity);GO:0030011(BP:maintenance of cell polarity);GO:0000281(BP:mitotic cytokinesis);GO:0032160(CC:septin filament array);GO:0000144(CC:cellular bud neck septin ring);GO:0005937(CC:mating projection);GO:0031105(CC:septin complex);GO:0005525(MF:GTP binding);GO:0070273(MF:phosphatidylinositol-4-phosphate bin…	Cytoplasmic;Nuclear	PF00735(Septin)
jgi|Triat2|294582|estExt_fgenesh1_pm.C_contig_260889	OG0002766	Core	1	1	1	1	3.7	45.151		13221000		13221000	0.00378244	Identified			#N/A	GO:0008152 GO:0016787 KOG:KOG1618 IPRF:ipr006353 IPRF:ipr006357	GO:0016740(MF:transferase activity)	Cytoplasmic	PF13242(HAD-hyrolase-like);PF13344(Haloacid dehalogenase-like hydrolase)
jgi|Triat2|128429|Triat1.estExt_fgenesh1_pm.C_60184;jgi|Triat2|161174|Triat1.LUB_estExt_Genewise1Plus.C_60921	OG0000058	Core	2	1	1	1	2.9	60.738		13202000		13202000	0.003777	Identified			#N/A	GO:0003824 GO:0016491 GO:0050660 KOG:KOG1231 KEGGEC:ec:1.1.2.4 IPRF:ipr004113 IPRF:ipr006094 IPRF:ipr016164 IPRF:ipr016166 PFD:pf01565 PFD:pf02913	GO:0009060(BP:aerobic respiration);GO:0044262(BP:cellular carbohydrate metabolic process);GO:0005743(CC:mitochondrial inner membrane);GO:0050660(MF:flavin adenine dinucleotide binding);GO:0004458(MF:D-lactate dehydrogenase (cytochrome) activity)	Cytoplasmic;Mitochondrial	PF01565(FAD binding domain);PF02913(FAD linked oxidases, C-terminal domain)
jgi|Triat2|259948|fgenesh1_kg.contig_28_193_CBWT_CBYP_CBYT_CCAH_129_2	OG0006446	Core	1	2	2	2	12.8	16.834	15658000	10571000		13114500	0.00375197	Quantified			#N/A	GO:0003735 GO:0005622 GO:0005840 GO:0006412 KOG:KOG1742 IPRF:ipr001196 PFD:pf00256	GO:0006412(BP:translation);GO:0015934(CC:large ribosomal subunit);GO:0005634(CC:nucleus);GO:0003735(MF:structural constituent of ribosome);GO:0003723(MF:RNA binding)	Mitochondrial	PF00828(Ribosomal proteins 50S-L15, 50S-L18e, 60S-L27A)
jgi|Triat2|29617|Triat1.e_gw1.1.40.1	OG0001657	Core	1	1	1	1	0.9	162.85	13061000			13061000	0.00373666	Identified			#N/A	GO:0003711 GO:0003723 GO:0005515 GO:0006357 KOG:KOG1856 IPRF:ipr000980 IPRF:ipr003029 IPRF:ipr016027 IPRF:ipr017072 PFD:pf00017 PFD:pf00575	GO:0006357(BP:regulation of transcription by RNA polymerase II);GO:0006414(BP:translational elongation);GO:0032784(BP:regulation of DNA-templated transcription, elongation);GO:0003746(MF:translation elongation factor activity);GO:0003677(MF:DNA binding)	Nuclear	PF14641(Helix-turn-helix DNA-binding domain of SPT6);PF14635(Helix-hairpin-helix motif);PF00575(S1 RNA binding domain);PF14633(SH2 domain);PF14632(Acidic N-terminal SPT6);PF14639(Holliday-junction resolvase-like of SPT6);PF14878(Death-like domain of SPT6)
jgi|Triat2|301538|estExt_fgenesh1_kg.C_contig_270172	OG0002037	Core	1	1	1	1	3.9	29.011		13010000		13010000	0.00372207	Identified			#N/A	GO:0020037 GO:0046914 KOG:KOG1110 IPRF:ipr001199 PFD:pf00173	GO:0016020(CC:membrane)	Cytoplasmic;Nuclear	PF00173(Cytochrome b5-like Heme/Steroid binding domain)
jgi|Triat2|298999|estExt_fgenesh1_kg.C_contig_220041	OG0005234	Core	1	1	1	1	6.7	23.329	9235400	16525000		12880200	0.00368494	Quantified			#N/A	GO:0015986 GO:0016469 GO:0046933 GO:0046961 TCDB:3.A.2.1.3 KOG:KOG1662 KEGGEC:ec:3.6.3.14 IPRF:ipr000711 PFD:pf00213	GO:0015986(BP:ATP synthesis coupled proton transport);GO:0005753(CC:mitochondrial proton-transporting ATP synthase complex);GO:0046933(MF:proton-transporting ATP synthase activity, rotational mechanism)	Mitochondrial	PF00213(ATP synthase delta (OSCP) subunit)
jgi|Triat2|183698|gw1.28.1259.1	OG0006472	Core	1	2	2	2	5.3	37.959	12869000			12869000	0.00368173	Identified			#N/A	KOG:KOG1218 IPRF:ipr000782 PFD:pf02469		Cytoplasmic;Mitochondrial	PF02469(Fasciclin domain)
jgi|Triat2|130160|Triat1.estExt_fgenesh1_pg.C_10421	OG0004191	Core	1	1	1	1	1.2	81.749	3740700	21951000		12845850	0.00367511	Quantified			#N/A	TCDB:2.A.18.7.1 KOG:KOG1304 IPRF:ipr013057 PFD:pf01490	GO:0089707(BP:L-lysine transmembrane export from vacuole);GO:1990818(BP:L-arginine transmembrane export from vacuole);GO:0089708(BP:L-histidine transmembrane export from vacuole);GO:0016021(CC:integral component of membrane);GO:0005774(CC:vacuolar membrane);GO:0005783(CC:endoplasmic reticulum);GO:0005290(MF:L-histidine transmembrane transporter activity);GO:0015189(MF:L-lysine transmembrane trans…	PlasmaMembrane	PF01490(Transmembrane amino acid transporter protein)
jgi|Triat2|143500|Triat1.estExt_Genewise1.C_111150	OG0005182	Core	1	1	1	1	2.7	55.205	5259600	19858000		12558800	0.00359299	Quantified			#N/A	GO:0004497 GO:0006118 GO:0006725 GO:0008152 GO:0016491 KOG:KOG3855 KEGGEC:ec:1.14.13.7 IPRF:ipr002938 IPRF:ipr003042 IPRF:ipr013027 PFD:pf01494	GO:0055114(BP:oxidation-reduction process);GO:0071949(MF:FAD binding);GO:0016491(MF:oxidoreductase activity)	Cytoplasmic	PF01494(FAD binding domain)
jgi|Triat2|299868|estExt_fgenesh1_kg.C_contig_240278	OG0006151	Core	1	1	1	1	4.5	18.144	12493000			12493000	0.00357416	Identified			#N/A	GO:0019787 GO:0043687 GO:0051246 TCDB:3.A.20.1.1 KOG:KOG0424 KEGGEC:ec:6.3.2.19 IPRF:ipr000608 IPRF:ipr016135 PFD:pf00179	GO:0016925(BP:protein sumoylation);GO:0005524(MF:ATP binding);GO:0019789(MF:SUMO transferase activity)	Nuclear	PF00179(Ubiquitin-conjugating enzyme)
jgi|Triat2|78414|Triat1.fgenesh1_pm.C_scaffold_1000999	OG0002018	Core	1	1	1	1	3.9	36.023	12475000			12475000	0.00356901	Identified			#N/A	N/A	GO:0016021(CC:integral component of membrane)	PlasmaMembrane	PF12271(Chitin synthase III catalytic subunit)
jgi|Triat2|231381|estExt_Genewise1Plus.C_contig_290269	OG0008144	Dispensible	1	1	1	1	4.2	19.086			12447000	12447000	0.003561	Identified			#N/A	N/A	GO:0008152(BP:metabolic process);GO:0016846(MF:carbon-sulfur lyase activity)	Extracellular;Cytoplasmic	PF04828(Glutathione-dependent formaldehyde-activating enzyme)
jgi|Triat2|292111|estExt_fgenesh1_pm.C_contig_230255	OG0004605	Core	1	1	1	1	2.5	57.874	12239000			12239000	0.00350149	Identified			#N/A	GO:0003774 KOG:KOG3905 IPRF:ipr008467 PFD:pf05783	GO:0007018(BP:microtubule-based movement);GO:0005868(CC:cytoplasmic dynein complex);GO:0003777(MF:microtubule motor activity)	Nuclear	PF05783(Dynein light intermediate chain (DLIC))
jgi|Triat2|298708|estExt_fgenesh1_kg.C_contig_200201	OG0007403	Core	1	2	2	2	5.8	49.722		12163000		12163000	0.00347975	Identified			#N/A	GO:0004579 GO:0005789 GO:0018279 KOG:KOG2754 KEGGEC:ec:2.4.1.119 IPRF:ipr005013 PFD:pf03345	GO:0018279(BP:protein N-linked glycosylation via asparagine);GO:0007049(BP:cell cycle);GO:0005789(CC:endoplasmic reticulum membrane);GO:0016021(CC:integral component of membrane);GO:0016757(MF:transferase activity, transferring glycosyl groups)	PlasmaMembrane	PF03345(Oligosaccharyltransferase 48 kDa subunit beta)
jgi|Triat2|300121|estExt_fgenesh1_kg.C_contig_240531	OG0006812	Core	1	1	1	1	3.8	33.367		12148000		12148000	0.00347546	Identified			#N/A	KOG:KOG2831 IPRF:ipr011322 IPRF:ipr013115 IPRF:ipr013820 PFD:pf01634 PFD:pf08029	GO:0000105(BP:histidine biosynthetic process);GO:0005737(CC:cytoplasm);GO:0003879(MF:ATP phosphoribosyltransferase activity);GO:0000287(MF:magnesium ion binding)	Cytoplasmic	PF08029(HisG, C-terminal domain);PF01634(ATP phosphoribosyltransferase)
jgi|Triat2|37783|Triat1.e_gw1.4.555.1	OG0006062	Core	1	1	1	1	7.8	11.522	12015000			12015000	0.00343741	Identified			#N/A	N/A		Mitochondrial;Nuclear
jgi|Triat2|129179|Triat1.estExt_fgenesh1_pm.C_110145	OG0005015	Core	1	1	1	1	5	25.372	13797000	10021000		11909000	0.00340708	Quantified			#N/A	GO:0003735 GO:0005622 GO:0005840 GO:0006412 KOG:KOG0857 IPRF:ipr001197 IPRF:ipr016180 PFD:pf00826	GO:0006412(BP:translation);GO:0005840(CC:ribosome);GO:0003735(MF:structural constituent of ribosome)	Cytoplasmic;Mitochondrial	PF00252(Ribosomal protein L16p/L10e)
jgi|Triat2|86336|Triat1.fgenesh1_pg.C_scaffold_2000729	OG0001008	Core	1	1	1	1	0.7	229.69	11870000			11870000	0.00339593	Identified			#N/A	KOG:KOG1801		Nuclear	PF13086(AAA domain);PF13087(AAA domain);PF12726(SEN1 N terminal)
jgi|Triat2|139576|Triat1.estExt_Genewise1.C_41942	OG0005905	Core	1	1	1	1	1.3	122.18			11869000	11869000	0.00339564	Identified			#N/A	GO:0000059 GO:0005488 GO:0005634 GO:0005643 GO:0005737 GO:0006886 GO:0008565 KOG:KOG2171 KEGGEC:ec:2.7.1.137 IPRF:ipr000357 IPRF:ipr001494 IPRF:ipr016024 PFD:pf02985 PFD:pf03810	GO:0006886(BP:intracellular protein transport);GO:0031965(CC:nuclear membrane);GO:0005829(CC:cytosol);GO:0034399(CC:nuclear periphery);GO:0008536(MF:Ran GTPase binding)	Cytoplasmic;Golgi	PF13513(HEAT-like repeat);PF03810(Importin-beta N-terminal domain)
jgi|Triat2|297859|estExt_fgenesh1_kg.C_contig_170210	OG0001188	Dispensible	1	2	2	2	4.8	78.782		9638800	13913000	11775900	0.003369	Quantified			#N/A	GO:0016998 CAZY:CBM50 CAZY:CBM50 CAZY:CBM50 CAZY:CBM50 CAZY:CBM50 KOG:KOG2806 IPRF:ipr002482 PFD:pf01476		Extracellular	PF01476(LysM domain)
jgi|Triat2|30529|Triat1.e_gw1.1.3627.1	OG0000937	Dispensible	1	1	1	1	1.3	60.61			11669000	11669000	0.00333842	Identified			#N/A	N/A	GO:0006355(BP:regulation of transcription, DNA-templated)	PlasmaMembrane
jgi|Triat2|149621|Triat1.estExt_Genewise1Plus.C_21597	OG0002341	Core	1	2	2	2	2.4	100.89		11635000		11635000	0.00332869	Identified			#N/A	GO:0005198 GO:0005488 GO:0005515 GO:0005798 GO:0006886 GO:0008565 GO:0016192 GO:0030117 GO:0065003 KOG:KOG1078 IPRF:ipr002553 IPRF:ipr009028 IPRF:ipr013041 IPRF:ipr014863 IPRF:ipr016024 IPRF:ipr017106 PFD:pf01602 PFD:pf08752	GO:0006890(BP:retrograde vesicle-mediated transport, Golgi to ER);GO:0006886(BP:intracellular protein transport);GO:0006888(BP:ER to Golgi vesicle-mediated transport);GO:0000139(CC:Golgi membrane);GO:0005829(CC:cytosol);GO:0030126(CC:COPI vesicle coat);GO:0005198(MF:structural molecule activity)	Golgi	PF01602(Adaptin N terminal region);PF08752(Coatomer gamma subunit appendage platform subdomain);PF16381(Coatomer subunit gamma-1 C-terminal appendage platform)
jgi|Triat2|299879|estExt_fgenesh1_kg.C_contig_240289	OG0006160	Core	1	1	1	1	2.9	45.483	11623000			11623000	0.00332526	Identified			#N/A	GO:0005525 GO:0005622 KOG:KOG1491 IPRF:ipr002917 IPRF:ipr006073 IPRF:ipr013646 PFD:pf01926 PFD:pf08438	GO:0005737(CC:cytoplasm);GO:0005525(MF:GTP binding)	Cytoplasmic	PF01926(50S ribosome-binding GTPase);PF08438(GTPase of unknown function C-terminal)
jgi|Triat2|302778|estExt_fgenesh1_kg.C_contig_280354	OG0001185	Core	1	1	1	1	5.4	33.694		11528000		11528000	0.00329808	Identified			#N/A	IPRF:ipr016196	GO:0016021(CC:integral component of membrane);GO:0005886(CC:plasma membrane)	PlasmaMembrane	PF06687(SUR7/PalI family)
jgi|Triat2|255317|fgenesh1_kg.contig_18_45_CBWT_CBYP_CBYT_CCAH_310_3	OG0007686	Core	1	2	2	2	16.4	16.781	24997000	4718800	4792400	1.15027e+07	0.00329085	Quantified			#N/A	KOG:KOG1751 IPRF:ipr005633 IPRF:ipr012678 IPRF:ipr013025 PFD:pf00276 PFD:pf03939	GO:0006412(BP:translation);GO:0005840(CC:ribosome);GO:0003735(MF:structural constituent of ribosome);GO:0000166(MF:nucleotide binding)	Mitochondrial;Nuclear	PF03939(Ribosomal protein L23, N-terminal domain);PF00276(Ribosomal protein L23)
jgi|Triat2|239712|estExt_Genewise1.C_contig_210716	OG0006765	Core	1	1	1	1	2.3	61.092			11487000	11487000	0.00328635	Identified			#N/A	GO:0004629 GO:0007165 GO:0035556 KOG:KOG4306 IPRF:ipr000909	GO:0006629(BP:lipid metabolic process);GO:0016020(CC:membrane);GO:0008081(MF:phosphoric diester hydrolase activity)	Extracellular
jgi|Triat2|33775|Triat1.e_gw1.2.2099.1	OG0000361	Core	1	1	1	1	2.6	67.339	7366800	5781100	20661000	1.12696e+07	0.00322416	Quantified		GH27	#N/A	GO:0004553 GO:0005975 CAZY:GH27 IPRF:ipr000111 IPRF:ipr017853	GO:0016787(MF:hydrolase activity)	Extracellular	PF16499(Alpha galactosidase A)
jgi|Triat2|284409|estExt_fgenesh1_pg.C_contig_240760	OG0006816	Core	1	1	1	1	0.8	148.63	5683500	16657000		11170250	0.00319573	Quantified			#N/A	KOG:KOG1064 IPRF:ipr001680 IPRF:ipr011046 PFD:pf00400	GO:0071248(BP:cellular response to metal ion);GO:0065007(BP:biological regulation);GO:0043229(CC:intracellular organelle);GO:0043227(CC:membrane-bounded organelle);GO:0044444(CC:cytoplasmic part);GO:0016020(CC:membrane)	PlasmaMembrane	PF12234(RAVE protein 1 C terminal)
jgi|Triat2|44629|Triat1.e_gw1.8.124.1	OG0006650	Core	1	1	1	1	1.8	72.744			11021000	11021000	0.00315303	Identified			#N/A	GO:0003993 GO:0016787 GO:0046872 KOG:KOG1378 KEGGEC:ec:3.1.3.2 IPRF:ipr004843 IPRF:ipr008963 IPRF:ipr014390 PFD:pf00149	GO:0016311(BP:dephosphorylation);GO:0046872(MF:metal ion binding);GO:0003993(MF:acid phosphatase activity)	Extracellular	PF00149(Calcineurin-like phosphoesterase);PF16656(Purple acid Phosphatase, N-terminal domain);PF14008(Iron/zinc purple acid phosphatase-like protein C)
jgi|Triat2|300252|estExt_fgenesh1_kg.C_contig_250129	OG0003234	Core	1	2	2	2	5.7	47.791	11667000	10198000		10932500	0.00312771	Quantified			#N/A	GO:0004064 IPRF:ipr002640 PFD:pf01731	GO:0004180(MF:carboxypeptidase activity)	Cytoplasmic
jgi|Triat2|2956|Triat1.gw1.1.313.1	OG0004089	Core	1	1	1	1	1.9	65.194		10784000		10784000	0.00308523	Identified			#N/A	KOG:KOG0299 IPRF:ipr001680 IPRF:ipr011046 PFD:pf00400	GO:0005730(CC:nucleolus);GO:0030529(NA:NA)	Nuclear	PF00400(WD domain, G-beta repeat)
jgi|Triat2|297671|estExt_fgenesh1_kg.C_contig_170022	OG0003706	Core	1	1	1	1	6.1	19.909		16814000	4484300	10649150	0.00304665	Quantified			#N/A	GO:0005525 GO:0005622 GO:0006886 GO:0007264 GO:0015031 KOG:KOG0072 IPRF:ipr001806 IPRF:ipr003579 IPRF:ipr005225 IPRF:ipr006687 IPRF:ipr006688 IPRF:ipr006689 PFD:pf00025	GO:0006623(BP:protein targeting to vacuole);GO:0007264(BP:small GTPase mediated signal transduction);GO:0043001(BP:Golgi to plasma membrane protein transport);GO:0006897(BP:endocytosis);GO:0005829(CC:cytosol);GO:0005802(CC:trans-Golgi network);GO:0003924(MF:GTPase activity);GO:0005525(MF:GTP binding)		PF00025(ADP-ribosylation factor family)
jgi|Triat2|299023|estExt_fgenesh1_kg.C_contig_220065	OG0005264	Core	1	2	2	2	10.8	24.097	11056000	10067000		10561500	0.00302157	Quantified			#N/A	GO:0003735 GO:0005622 GO:0005840 GO:0006412 KOG:KOG1678 IPRF:ipr000439 IPRF:ipr012678 PFD:pf00827	GO:0006412(BP:translation);GO:0005840(CC:ribosome);GO:0003735(MF:structural constituent of ribosome)	Mitochondrial;Nuclear	PF00827(Ribosomal L15)
jgi|Triat2|289650|estExt_fgenesh1_pm.C_contig_160194	OG0007332	Core	1	1	1	1	2.4	57.848		10486000		10486000	0.00299997	Identified			#N/A	GO:0003896 GO:0005658 GO:0006269 KOG:KOG2267 KEGGEC:ec:2.7.7.- IPRF:ipr007238 IPRF:ipr016558 PFD:pf04104	GO:0006302(BP:double-strand break repair);GO:0006269(BP:DNA replication, synthesis of RNA primer);GO:0005829(CC:cytosol);GO:1990077(CC:primosome complex);GO:0005635(CC:nuclear envelope);GO:0005658(CC:alpha DNA polymerase:primase complex);GO:0046872(MF:metal ion binding);GO:0003896(MF:DNA primase activity);GO:0003677(MF:DNA binding);GO:0051539(MF:4 iron, 4 sulfur cluster binding)	Nuclear	PF04104(Eukaryotic and archaeal DNA primase, large subunit)
jgi|Triat2|300712|estExt_fgenesh1_kg.C_contig_260016	OG0000719	Core	1	1	1	1	6.2	42.543		5855200	15019000	10437100	0.00298598	Quantified			#N/A	GO:0003723 GO:0004521 KOG:KOG1642 KEGGEC:ec:3.1.27.1 IPRF:ipr001568 PFD:pf00445	GO:0090502(BP:RNA phosphodiester bond hydrolysis, endonucleolytic);GO:0003723(MF:RNA binding);GO:0033897(MF:ribonuclease T2 activity)	Extracellular	PF00445(Ribonuclease T2 family)
jgi|Triat2|130300|Triat1.estExt_fgenesh1_pg.C_10781	OG0001555	Core	1	1	1	1	1.6	77.823		10377000		10377000	0.00296879	Identified			#N/A	not found in "Triat2_annotat_Mycocosm_20220917_v1.xlsx"	GO:0016021(CC:integral component of membrane)	PlasmaMembrane;Cytoplasmic	PF02889(Sec63 Brl domain);PF00226(DnaJ domain)
jgi|Triat2|301014|estExt_fgenesh1_kg.C_contig_260318	OG0002431	Core	1	1	1	1	5.2	29.017		10305000		10305000	0.00294819	Identified			#N/A	GO:0003674 GO:0005783 KOG:KOG1792 IPRF:ipr003388 PFD:pf02453	GO:0005789(CC:endoplasmic reticulum membrane);GO:0016021(CC:integral component of membrane)	PlasmaMembrane	PF02453(Reticulon)
jgi|Triat2|291373|estExt_fgenesh1_pm.C_contig_210283	OG0010116	Dispensible	1	1	1	1	5.4	46.557		10285000		10285000	0.00294247	Identified			#N/A	IPRF:ipr001810 PFD:pf00646		Extracellular;Cytoplasmic;Nuclear	PF12937(F-box-like)
jgi|Triat2|226514|estExt_Genewise1Plus.C_contig_270223	OG0000026	Dispensible	1	1	1	1	2.4	92.263	10277000			10277000	0.00294018	Identified			#N/A	KOG:KOG1840 IPRF:ipr001440 IPRF:ipr013026 PFD:pf00515	GO:0043531(MF:ADP binding)	Cytoplasmic	PF13374(Tetratricopeptide repeat);PF00931(NB-ARC domain);PF13424(Tetratricopeptide repeat)
jgi|Triat2|128481|Triat1.estExt_fgenesh1_pm.C_60266	OG0004867	Core	1	1	1	1	3.7	73.893	10158000			10158000	0.00290613	Identified			#N/A	GO:0008033 GO:0017150 GO:0050660 KOG:KOG2333 KEGGEC:ec:1.-.-.- IPRF:ipr001269 PFD:pf01207	GO:0002943(BP:tRNA dihydrouridine synthesis);GO:0055114(BP:oxidation-reduction process);GO:0044424(CC:intracellular part);GO:0050660(MF:flavin adenine dinucleotide binding);GO:0046872(MF:metal ion binding);GO:0017150(MF:tRNA dihydrouridine synthase activity)	Nuclear	PF01207(Dihydrouridine synthase (Dus))
jgi|Triat2|301763|estExt_fgenesh1_kg.C_contig_270397	OG0001803	Core	1	2	2	2	8.2	42.475		10043000		10043000	0.00287323	Identified			#N/A	GO:0004478 GO:0005524 GO:0006730 KOG:KOG1506 KEGGEC:ec:2.5.1.6 IPRF:ipr002133 PFD:pf00438 PFD:pf02772 PFD:pf02773	GO:0006555(BP:methionine metabolic process);GO:0006556(BP:S-adenosylmethionine biosynthetic process);GO:0006730(BP:one-carbon metabolic process);GO:0005829(CC:cytosol);GO:0005634(CC:nucleus);GO:0004478(MF:methionine adenosyltransferase activity);GO:0046872(MF:metal ion binding);GO:0005524(MF:ATP binding)	Cytoplasmic	PF02773(S-adenosylmethionine synthetase, C-terminal domain);PF00438(S-adenosylmethionine synthetase, N-terminal domain);PF02772(S-adenosylmethionine synthetase, central domain)
jgi|Triat2|299913|estExt_fgenesh1_kg.C_contig_240323	OG0007015	Core	1	1	1	1	7.9	31.589	14931000	8742700	6254100	9.97593e+06	0.00285405	Quantified			#N/A	GO:0003824 GO:0008152 KOG:KOG1535 KEGGEC:ec:5.3.3.10 IPRF:ipr002529 IPRF:ipr011234 PFD:pf01557	GO:0008152(BP:metabolic process);GO:0016787(MF:hydrolase activity)	Cytoplasmic	PF01557(Fumarylacetoacetate (FAA) hydrolase family)
jgi|Triat2|282267|estExt_fgenesh1_pg.C_contig_200284	OG0007253	Core	1	1	1	1	2.5	104.68	10142000	9709800		9925900	0.00283973	Quantified			#N/A	not found in "Triat2_annotat_Mycocosm_20220917_v1.xlsx"	GO:0016021(CC:integral component of membrane);GO:0016740(MF:transferase activity)	PlasmaMembrane	PF05686(Glycosyl transferase family 90)
jgi|Triat2|169023|gw1.25.595.1	OG0007937	Dispensible	1	1	1	1	6.8	22.98		9718700		9718700	0.00278045	Identified			#N/A	N/A	GO:0016021(CC:integral component of membrane)	Mitochondrial	PF14880(Cytochrome oxidase c assembly)
jgi|Triat2|302484|estExt_fgenesh1_kg.C_contig_280060	OG0006578	Core	1	1	1	1	4	41.308		9491400		9491400	0.00271542	Identified			#N/A	GO:0005515 GO:0016020 GO:0016192 KOG:KOG0810 IPRF:ipr000727 IPRF:ipr006011 IPRF:ipr010989 PFD:pf00804 PFD:pf05739	GO:0016192(BP:vesicle-mediated transport);GO:0016021(CC:integral component of membrane)	Nuclear	PF00804(Syntaxin);PF05739(SNARE domain)
jgi|Triat2|316752|estExt_Genemark.C_contig_200355	OG0000600	Dispensible	1	1	1	1	2.3	67.632	9483200			9483200	0.00271308	Identified			#N/A	N/A		Cytoplasmic;Nuclear
jgi|Triat2|151269|Triat1.estExt_Genewise1Plus.C_40249	OG0006874	Core	1	1	1	1	5.5	30.565		9481000		9481000	0.00271245	Identified			#N/A	GO:0005507 TCDB:3.D.4.8.1 KOG:KOG2540 IPRF:ipr007533 PFD:pf04442	GO:0044237(BP:cellular metabolic process);GO:0016021(CC:integral component of membrane);GO:0005840(CC:ribosome);GO:0070013(CC:intracellular organelle lumen);GO:0005740(CC:mitochondrial envelope);GO:0005507(MF:copper ion binding)	Mitochondrial	PF04442(Cytochrome c oxidase assembly protein CtaG/Cox11)
jgi|Triat2|40161|Triat1.e_gw1.5.628.1	OG0004513	Core	1	1	1	1	4.4	27.643		9124500		9124500	0.00261046	Identified			#N/A	N/A		Nuclear	PF12511(Protein of unknown function (DUF3716))
jgi|Triat2|156340|Triat1.estExt_Genewise1Plus.C_120512	OG0003847	Core	1	1	1	1	0.9	117.19	10586000	7433300		9009650	0.0025776	Quantified			#N/A	GO:0000166 GO:0005488 GO:0005524 GO:0016887 GO:0017111 KOG:KOG0062 IPRF:ipr000357 IPRF:ipr003439 IPRF:ipr003593 IPRF:ipr016024 PFD:pf00005	GO:0006414(BP:translational elongation);GO:0003746(MF:translation elongation factor activity);GO:0016887(MF:ATPase activity);GO:0005524(MF:ATP binding)	Cytoplasmic	PF00005(ABC transporter)
jgi|Triat2|301210|estExt_fgenesh1_kg.C_contig_260514	OG0002617	Core	1	1	1	1	4.3	37.263	8783600			8783600	0.00251293	Identified			#N/A	GO:0016787 KOG:KOG0371 KEGGEC:ec:3.1.3.16 IPRF:ipr004843 IPRF:ipr006186 PFD:pf00149	GO:0006470(BP:protein dephosphorylation);GO:0004721(MF:phosphoprotein phosphatase activity)	Cytoplasmic	PF00149(Calcineurin-like phosphoesterase)
jgi|Triat2|131315|Triat1.estExt_fgenesh1_pg.C_30229	OG0003210	Core	1	1	1	1	3.4	36.523		8694100		8694100	0.00248732	Identified			#N/A	GO:0005215 GO:0005622 GO:0006810 KOG:KOG1471 KEGGEC:ec:3.1.3.48 IPRF:ipr001071 IPRF:ipr001251 IPRF:ipr008273 IPRF:ipr011074 PFD:pf00650 PFD:pf03765	GO:0010570(BP:regulation of filamentous growth);GO:0015914(BP:phospholipid transport);GO:0048193(BP:Golgi vesicle transport);GO:0031322(BP:ascospore-type prospore-specific spindle pole body remodeling);GO:0032153(CC:cell division site);GO:0005628(CC:prospore membrane);GO:0060187(CC:cell pole);GO:0035838(CC:growing cell tip);GO:0005634(CC:nucleus);GO:0008526(MF:phosphatidylinositol transporter act…	Cytoplasmic	PF03765(CRAL/TRIO, N-terminal domain);PF00650(CRAL/TRIO domain)
jgi|Triat2|298026|estExt_fgenesh1_kg.C_contig_180079	OG0006349	Core	1	1	1	1	2.7	49.298	7223200	10037000		8630100	0.00246901	Quantified			#N/A	GO:0005515 GO:0016020 GO:0016192 TCDB:1.A.6.1.8 KOG:KOG4574 KEGGEC:ec:4.1.1.18 IPRF:ipr005052 IPRF:ipr008985 IPRF:ipr010989 PFD:pf03388	GO:0016021(CC:integral component of membrane)	Nuclear	PF03388(Legume-like lectin family)
jgi|Triat2|256170|fgenesh1_kg.contig_21_77_CBWT_CBYP_CBYT_CCAH_0_0_CCAH6189.g1	OG0006700	Dispensible	1	1	1	1	12.9	11.576		8302200		8302200	0.0023752	Identified			#N/A	IPRF:ipr011058 PFD:pf08881		Cytoplasmic	PF08881(CVNH domain)
jgi|Triat2|302765|estExt_fgenesh1_kg.C_contig_280341	OG0004844	Core	1	2	2	2	5.3	52.549		8251800		8251800	0.00236078	Identified	protease		#N/A	GO:0003824 GO:0004222 GO:0006508 GO:0008270 GO:0046872 KOG:KOG0960 KEGGEC:ec:3.4.24.64 IPRF:ipr001431 IPRF:ipr007863 IPRF:ipr011249 IPRF:ipr011765 PFD:pf00675 PFD:pf05193	GO:0006508(BP:proteolysis);GO:0005739(CC:mitochondrion);GO:0046872(MF:metal ion binding);GO:0004222(MF:metalloendopeptidase activity)	Mitochondrial	PF05193(Peptidase M16 inactive domain);PF00675(Insulinase (Peptidase family M16))
jgi|Triat2|298272|estExt_fgenesh1_kg.C_contig_190121	OG0003570	Core	1	3	3	3	8.5	53.989	8188700			8188700	0.00234273	Identified			#N/A	GO:0004579 GO:0005783 GO:0006486 GO:0016021 KOG:KOG2291 KEGGEC:ec:2.4.1.119 IPRF:ipr007676 PFD:pf04597	GO:0006486(BP:protein glycosylation);GO:0005789(CC:endoplasmic reticulum membrane);GO:0016021(CC:integral component of membrane);GO:0004579(MF:dolichyl-diphosphooligosaccharide-protein glycotransferase activity)		PF04597(Ribophorin I)
jgi|Triat2|132504|Triat1.estExt_fgenesh1_pg.C_70156	OG0005308	Core	1	2	2	2	2.9	88.561		13008000	3310100	8159050	0.00233425	Quantified	protease		#N/A	GO:0000166 GO:0004222 GO:0005524 GO:0006508 GO:0016020 GO:0017111 GO:0030163 KOG:KOG0734 KEGGEC:ec:3.4.24.- IPRF:ipr000642 IPRF:ipr003593 IPRF:ipr003959 IPRF:ipr003960 IPRF:ipr005936 PFD:pf00004 PFD:pf01434	GO:0045041(BP:protein import into mitochondrial intermembrane space);GO:0006457(BP:protein folding);GO:0051604(BP:protein maturation);GO:0001300(BP:chronological cell aging);GO:0006515(BP:protein quality control for misfolded or incompletely synthesized proteins);GO:0016021(CC:integral component of membrane);GO:0031942(CC:i-AAA complex);GO:0004176(MF:ATP-dependent peptidase activity);GO:0004222(M…	Mitochondrial	PF01434(Peptidase family M41);PF00004(ATPase family associated with various cellular activities (AAA))
jgi|Triat2|302450|estExt_fgenesh1_kg.C_contig_280026	OG0006623	Core	1	1	1	1	3.9	37.663	8116600			8116600	0.0023221	Identified	protease		#N/A	KOG:KOG1555 MERCO:M67.A11 KEGGEC:ec:3.4.-.- IPRF:ipr000555 IPRF:ipr003639 PFD:pf01398	GO:0016559(BP:peroxisome fission);GO:0043161(BP:proteasome-mediated ubiquitin-dependent protein catabolic process);GO:0016579(BP:protein deubiquitination);GO:0000266(BP:mitochondrial fission);GO:0005739(CC:mitochondrion);GO:0034399(CC:nuclear periphery);GO:0008541(CC:proteasome regulatory particle, lid subcomplex);GO:0034515(CC:proteasome storage granule);GO:0004843(MF:thiol-dependent ubiquitin-s…	Cytoplasmic	PF01398(JAB1/Mov34/MPN/PAD-1 ubiquitin protease);PF13012(Maintenance of mitochondrial structure and function)
jgi|Triat2|258148|fgenesh1_kg.contig_26_122_contig00401_LC_2962_393	OG0002267	Core	1	1	1	1	5.8	20.893		13318000	2652500	7985250	0.00228453	Quantified			#N/A	GO:0008080 GO:0008152 KOG:KOG3396 KEGGEC:ec:2.3.1.4 IPRF:ipr000182 IPRF:ipr016181 PFD:pf00583	GO:0008080(MF:N-acetyltransferase activity)	Cytoplasmic	PF00583(Acetyltransferase (GNAT) family)
jgi|Triat2|254423|fgenesh1_kg.contig_14_8_CBWT_CBYP_CBYT_CCAH_0_0_CBYT4142.g1	OG0007711	Core	1	1	1	1	18.2	7.3993	7948800			7948800	0.0022741	Identified			#N/A	N/A		Mitochondrial;Nuclear
jgi|Triat2|259242|fgenesh1_kg.contig_27_546_contig01168_LC_1673_825	OG0001647	Core	1	3	3	3	10.9	52.211	7914500			7914500	0.00226428	Identified	protease		#N/A	GO:0006508 GO:0008237 GO:0016787 GO:0046983 KOG:KOG2276 MERCO:M20.017 KEGGEC:ec:3.4.13.20 IPRF:ipr001261 IPRF:ipr002933 IPRF:ipr011650 IPRF:ipr017153 PFD:pf01546 PFD:pf07687	GO:0006508(BP:proteolysis);GO:0008237(MF:metallopeptidase activity);GO:0016805(MF:dipeptidase activity);GO:0034701(MF:tripeptidase activity);GO:0004180(MF:carboxypeptidase activity)	Cytoplasmic	PF01546(Peptidase family M20/M25/M40);PF07687(Peptidase dimerisation domain)
jgi|Triat2|49508|Triat1.e_gw1.12.722.1	OG0001114	Core	1	1	1	1	2.6	56.524		7682500		7682500	0.00219791	Identified			#N/A	GO:0005215 GO:0006810 GO:0016021 TCDB:2.A.1.12.2 KOG:KOG0254 IPRF:ipr007114 IPRF:ipr011701 IPRF:ipr016196 PFD:pf07690	GO:0055085(BP:transmembrane transport);GO:0008643(BP:carbohydrate transport);GO:0016021(CC:integral component of membrane);GO:0022857(MF:transmembrane transporter activity)	PlasmaMembrane	PF00083(Sugar (and other) transporter)
jgi|Triat2|299218|estExt_fgenesh1_kg.C_contig_220260	OG0006202	Core	1	1	1	1	3.1	49.08		7661300		7661300	0.00219185	Identified		GH16	β-1,3-glucanase	GO:0004553 GO:0005975 GO:0008061 GO:0031177 CAZY:CBM18 CAZY:GH16 KOG:KOG2992 KEGGEC:ec:3.2.1.73 IPRF:ipr000757 IPRF:ipr001002 IPRF:ipr006162 IPRF:ipr008985 IPRF:ipr017168 PFD:pf00722	GO:0005975(BP:carbohydrate metabolic process);GO:0071555(BP:cell wall organization);GO:0005618(CC:cell wall);GO:0004553(MF:hydrolase activity, hydrolyzing O-glycosyl compounds);GO:0008061(MF:chitin binding)	Extracellular	PF00722(Glycosyl hydrolases family 16)
jgi|Triat2|299655|estExt_fgenesh1_kg.C_contig_240065	OG0005926	Core	1	3	3	3	7.4	44.021	4434800	10794000		7614400	0.00217843	Quantified			#N/A	GO:0005525 GO:0005622 KOG:KOG1491 IPRF:ipr002917 IPRF:ipr004396 IPRF:ipr006073 IPRF:ipr012676 IPRF:ipr013029 PFD:pf01926 PFD:pf06071	GO:0005634(CC:nucleus);GO:0005829(CC:cytosol);GO:0005525(MF:GTP binding);GO:0016887(MF:ATPase activity);GO:0005524(MF:ATP binding);GO:0043023(MF:ribosomal large subunit binding);GO:0043022(MF:ribosome binding)	Cytoplasmic	PF06071(Protein of unknown function (DUF933));PF01926(50S ribosome-binding GTPase)
jgi|Triat2|152772|Triat1.estExt_Genewise1Plus.C_60034	OG0006635	Core	1	2	2	2	1.9	136.29		7568200		7568200	0.00216521	Identified			#N/A	GO:0003824 GO:0005198 GO:0005515 GO:0006886 GO:0008565 GO:0016192 GO:0030117 GO:0030126 GO:0065003 KOG:KOG0292 IPRF:ipr001680 IPRF:ipr006692 IPRF:ipr010714 IPRF:ipr011041 IPRF:ipr011046 IPRF:ipr016391 PFD:pf00400 PFD:pf04053 PFD:pf06957	GO:0006890(BP:retrograde vesicle-mediated transport, Golgi to ER);GO:0006886(BP:intracellular protein transport);GO:0006888(BP:ER to Golgi vesicle-mediated transport);GO:0000139(CC:Golgi membrane);GO:0030126(CC:COPI vesicle coat);GO:0043130(MF:ubiquitin binding);GO:0005198(MF:structural molecule activity)	Cytoplasmic;Golgi	PF00400(WD domain, G-beta repeat);PF04053(Coatomer WD associated region);PF06957(Coatomer (COPI) alpha subunit C-terminus)
jgi|Triat2|131274|Triat1.estExt_fgenesh1_pg.C_30144	OG0003265	Core	1	1	1	1	3	59.13	7401100			7401100	0.0021174	Identified			#N/A	GO:0004497 GO:0005506 GO:0006118 GO:0020037 KOG:KOG0158 KEGGEC:ec:1.14.99.9 IPRF:ipr001128 IPRF:ipr002401 PFD:pf00067	GO:0055114(BP:oxidation-reduction process);GO:0020037(MF:heme binding);GO:0016705(MF:oxidoreductase activity, acting on paired donors, with incorporation or reduction of molecular oxygen);GO:0004497(MF:monooxygenase activity);GO:0005506(MF:iron ion binding)	Cytoplasmic;Mitochondrial	PF00067(Cytochrome P450)
jgi|Triat2|301368|estExt_fgenesh1_kg.C_contig_270002	OG0002186	Core	1	2	2	2	4	71.505	7857200		6857100	7357150	0.00210483	Quantified			#N/A	GO:0003779 GO:0005509 KOG:KOG0046 IPRF:ipr001589 IPRF:ipr001715 IPRF:ipr002048 IPRF:ipr016146 PFD:pf00307	GO:0030835(BP:negative regulation of actin filament depolymerization);GO:0051017(BP:actin filament bundle assembly);GO:1903475(BP:mitotic actomyosin contractile ring assembly);GO:0030437(BP:ascospore formation);GO:0051764(BP:actin crosslink formation);GO:0006897(BP:endocytosis);GO:0051666(BP:actin cortical patch localization);GO:0071963(BP:establishment or maintenance of cell polarity regulating …	Cytoplasmic	PF00307(Calponin homology (CH) domain)
jgi|Triat2|81402|Triat1.fgenesh1_pm.C_scaffold_9000022	OG0006806	Core	1	1	1	1	3.5	65.004			7188600	7188600	0.00205661	Identified			#N/A	MERCO:C01.107 KOG:KOG4389 KEGGEC:ec:3.1.1.- IPRF:ipr002018 PFD:pf00135	GO:0016787(MF:hydrolase activity)	Extracellular	PF00135(Carboxylesterase family)
jgi|Triat2|301772|estExt_fgenesh1_kg.C_contig_270406	OG0001795	Core	1	1	1	1	26.1	10.389		7187200		7187200	0.00205621	Identified			#N/A	GO:0015986 GO:0016469 GO:0046933 GO:0046961 IPRF:ipr008386 PFD:pf05680	GO:0015986(BP:ATP synthesis coupled proton transport);GO:0000276(CC:mitochondrial proton-transporting ATP synthase complex, coupling factor F(o));GO:0015078(MF:proton transmembrane transporter activity)	Mitochondrial;Nuclear	PF05680(ATP synthase E chain)
jgi|Triat2|300221|estExt_fgenesh1_kg.C_contig_250098	OG0003269	Core	1	1	1	1	5.5	22.25	6916300			6916300	0.00197871	Identified			#N/A	N/A	GO:0009116(BP:nucleoside metabolic process);GO:0005783(CC:endoplasmic reticulum);GO:0052657(MF:guanine phosphoribosyltransferase activity)	Cytoplasmic	PF00156(Phosphoribosyl transferase domain)
jgi|Triat2|301221|estExt_fgenesh1_kg.C_contig_260525	OG0002629	Core	1	1	1	1	9.2	13.426	6150000	7507900		6828950	0.00195372	Quantified			#N/A	GO:0003779 GO:0007010 GO:0015629 KOG:KOG1755 IPRF:ipr002097 PFD:pf00235	GO:0051641(BP:cellular localization);GO:0030041(BP:actin filament polymerization);GO:0044087(BP:regulation of cellular component biogenesis);GO:0032956(BP:regulation of actin cytoskeleton organization);GO:1902903(BP:regulation of supramolecular fiber organization);GO:0043229(CC:intracellular organelle);GO:0099738(CC:cell cortex region);GO:0003779(MF:actin binding)	Cytoplasmic	PF00235(Profilin)
jgi|Triat2|257840|fgenesh1_kg.contig_25_387_contig19968_LC_1986_670	OG0002978	Core	1	1	1	1	1.8	52.861			6770400	6770400	0.00193696	Identified			#N/A	GO:0005215 GO:0006810 GO:0016021 TCDB:2.A.1.14.4 KOG:KOG2533 IPRF:ipr007114 IPRF:ipr011701 IPRF:ipr016196 PFD:pf07690	GO:0055085(BP:transmembrane transport);GO:0016021(CC:integral component of membrane);GO:0050662(MF:coenzyme binding);GO:0003824(MF:catalytic activity)	PlasmaMembrane	PF07690(Major Facilitator Superfamily)
jgi|Triat2|299232|estExt_fgenesh1_kg.C_contig_220274	OG0006193	Core	1	1	1	1	6	27.374	6638100			6638100	0.00189911	Identified			#N/A	GO:0008171 KOG:KOG1663 KEGGEC:ec:2.1.1.- IPRF:ipr002935 PFD:pf01596	GO:0032259(BP:methylation);GO:0008171(MF:O-methyltransferase activity)	Cytoplasmic	PF01596(O-methyltransferase)
jgi|Triat2|133312|Triat1.estExt_fgenesh1_pg.C_110338	OG0005139	Core	1	1	1	1	3.6	46.713		6581800		6581800	0.00188301	Identified			#N/A	GO:0006457 GO:0031072 GO:0051082 KOG:KOG0712 IPRF:ipr001305 IPRF:ipr001623 IPRF:ipr003095 IPRF:ipr008971 PFD:pf00226 PFD:pf00684	GO:0006986(BP:response to unfolded protein);GO:0030433(BP:ubiquitin-dependent ERAD pathway);GO:0034975(BP:protein folding in endoplasmic reticulum);GO:0005788(CC:endoplasmic reticulum lumen);GO:0046872(MF:metal ion binding);GO:0051087(MF:chaperone binding);GO:0031072(MF:heat shock protein binding);GO:0051082(MF:unfolded protein binding)	Cytoplasmic	PF01556(DnaJ C terminal domain);PF00226(DnaJ domain);PF00684(DnaJ central domain)
jgi|Triat2|35332|Triat1.e_gw1.2.2545.1	OG0000517	Core	1	1	1	1	6.5	35.968			6478800	6478800	0.00185354	Identified			#N/A	GO:0016491 TCDB:8.A.5.1.3 KOG:KOG1575 KEGGEC:ec:1.-.-.- IPRF:ipr001395 PFD:pf00248		Cytoplasmic;Mitochondrial	PF00248(Aldo/keto reductase family)
jgi|Triat2|154960|Triat1.estExt_Genewise1Plus.C_100206	OG0003441	Core	1	1	1	1	4	40.614	9258400	4974100	5092200	6.44157e+06	0.00184289	Quantified		GH16	β-1,3-glucanase	GO:0004553 GO:0005975 CAZY:GH16 KOG:KOG4157 KEGGEC:ec:3.2.1.73 IPRF:ipr000757 IPRF:ipr008985 IPRF:ipr017168 PFD:pf00722	GO:0005975(BP:carbohydrate metabolic process);GO:0071555(BP:cell wall organization);GO:0005618(CC:cell wall);GO:0004553(MF:hydrolase activity, hydrolyzing O-glycosyl compounds)	Extracellular	PF00722(Glycosyl hydrolases family 16)
jgi|Triat2|157864|Triat1.estExt_Genewise1Plus.C_160532	OG0007565	Core	1	1	1	1	2.1	64.913	6336500			6336500	0.00181283	Identified			#N/A	KOG:KOG2261	GO:0006281(BP:DNA repair);GO:0006357(BP:regulation of transcription by RNA polymerase II);GO:0016239(BP:positive regulation of macroautophagy);GO:0016573(BP:histone acetylation);GO:0032777(CC:Piccolo NuA4 histone acetyltransferase complex);GO:0004402(MF:histone acetyltransferase activity)	Nuclear	PF10513(Enhancer of polycomb-like)
jgi|Triat2|301477|estExt_fgenesh1_kg.C_contig_270111	OG0002084	Core	1	1	1	1	3.1	75.074	5954400			5954400	0.00170351	Identified			#N/A	GO:0003824 GO:0004802 GO:0008152 KOG:KOG0523 KEGGEC:ec:2.2.1.1 IPRF:ipr005474 IPRF:ipr005475 IPRF:ipr005476 IPRF:ipr005478 IPRF:ipr009014 PFD:pf00456 PFD:pf02779 PFD:pf02780	GO:0008152(BP:metabolic process);GO:0005829(CC:cytosol);GO:0005634(CC:nucleus);GO:0046872(MF:metal ion binding);GO:0004802(MF:transketolase activity)	Cytoplasmic	PF00456(Transketolase, thiamine diphosphate binding domain);PF02779(Transketolase, pyrimidine binding domain);PF02780(Transketolase, C-terminal domain)
jgi|Triat2|315374|estExt_Genemark.C_contig_170127	OG0003777	Core	1	1	1	1	1	88.911			5683900	5683900	0.00162612	Identified			#N/A	KOG:KOG0946		Nuclear
jgi|Triat2|301519|estExt_fgenesh1_kg.C_contig_270153	OG0002048	Core	1	2	2	2	4.8	71.232	5467900			5467900	0.00156433	Identified			#N/A	GO:0003824 GO:0005488 GO:0008152 GO:0044262 GO:0046912 KOG:KOG1254 KEGGEC:ec:2.3.3.8 IPRF:ipr003781 IPRF:ipr005809 IPRF:ipr005810 IPRF:ipr005811 IPRF:ipr016040 IPRF:ipr016141 PFD:pf00549 PFD:pf02629	GO:0008152(BP:metabolic process);GO:0005829(CC:cytosol);GO:0005634(CC:nucleus);GO:0046912(MF:transferase activity, transferring acyl groups, acyl groups converted into alkyl on transfer);GO:0048037(MF:cofactor binding);GO:0016829(MF:lyase activity)		PF00549(CoA-ligase);PF02629(CoA binding domain);PF00285(Citrate synthase, C-terminal domain)
jgi|Triat2|49344|Triat1.e_gw1.12.1019.1	OG0011179	Dispensible	1	1	1	1	8.7	18.478	5250500			5250500	0.00150213	Identified			#N/A	GO:0003676 GO:0004523 KOG:KOG3752 KEGGEC:ec:3.1.26.4 IPRF:ipr002156 IPRF:ipr012337 PFD:pf00075	GO:0090502(BP:RNA phosphodiester bond hydrolysis, endonucleolytic);GO:0004523(MF:RNA-DNA hybrid ribonuclease activity);GO:0003676(MF:nucleic acid binding)		PF00075(RNase H)
jgi|Triat2|256368|fgenesh1_kg.contig_22_83_contig18988_MC_820_897	OG0005281	Core	1	2	2	2	10.5	27.259		5089800		5089800	0.00145616	Identified			#N/A	GO:0003735 GO:0005622 GO:0005840 GO:0006412 KOG:KOG1646 IPRF:ipr001377 IPRF:ipr014401 PFD:pf01092	GO:0006412(BP:translation);GO:0005840(CC:ribosome);GO:0003735(MF:structural constituent of ribosome)	Nuclear	PF01092(Ribosomal protein S6e)
jgi|Triat2|147071|Triat1.estExt_Genewise1Plus.C_10884	OG0004252	Core	1	1	1	1	1.4	125.35	5043800			5043800	0.001443	Identified			#N/A	GO:0004435 GO:0004629 GO:0006629 GO:0007165 GO:0035556 KOG:KOG0169 KEGGEC:ec:3.1.4.11 IPRF:ipr000008 IPRF:ipr000909 IPRF:ipr001192 IPRF:ipr001711 IPRF:ipr008973 IPRF:ipr013841 PFD:pf00387 PFD:pf00388	GO:0035556(BP:intracellular signal transduction);GO:0016042(BP:lipid catabolic process);GO:0005622(CC:intracellular);GO:0004435(MF:phosphatidylinositol phospholipase C activity);GO:0004871(NA:NA)	Nuclear	PF00388(Phosphatidylinositol-specific phospholipase C, X domain);PF00387(Phosphatidylinositol-specific phospholipase C, Y domain)
jgi|Triat2|150078|Triat1.estExt_Genewise1Plus.C_30121	OG0003349	Core	1	1	1	1	2.8	63.06		4901400		4901400	0.00140226	Identified			#N/A	GO:0000287 GO:0003824 GO:0016831 GO:0030976 KOG:KOG1184 KEGGEC:ec:4.1.1.1 IPRF:ipr011766 IPRF:ipr012000 IPRF:ipr012001 IPRF:ipr012110 PFD:pf00205 PFD:pf02775 PFD:pf02776	GO:0016831(MF:carboxy-lyase activity);GO:0000287(MF:magnesium ion binding);GO:0030976(MF:thiamine pyrophosphate binding)	Cytoplasmic	PF02775(Thiamine pyrophosphate enzyme, C-terminal TPP binding domain);PF00205(Thiamine pyrophosphate enzyme, central domain);PF02776(Thiamine pyrophosphate enzyme, N-terminal TPP binding domain)
jgi|Triat2|170069|gw1.20.455.1	OG0007090	Core	1	1	1	1	6.3	24.565	5938500	3733500		4836000	0.00138355	Quantified			#N/A	KOG:KOG2239 IPRF:ipr002715 IPRF:ipr016641 PFD:pf01849	GO:0009987(BP:cellular process);GO:1901981(MF:phosphatidylinositol phosphate binding)	Nuclear	PF01849(NAC domain)
jgi|Triat2|47313|Triat1.e_gw1.10.1104.1	OG0003655	Core	1	1	1	1	3.5	39.205	4784300			4784300	0.00136876	Identified			#N/A	GO:0003723 KOG:KOG2190 IPRF:ipr004087 IPRF:ipr004088 PFD:pf00013	GO:0043409(BP:negative regulation of MAPK cascade);GO:0070935(BP:3'-UTR-mediated mRNA stabilization);GO:0005829(CC:cytosol);GO:0035925(MF:mRNA 3'-UTR AU-rich region binding)	Nuclear	PF00013(KH domain)
jgi|Triat2|301756|estExt_fgenesh1_kg.C_contig_270390	OG0001814	Core	1	1	1	1	4.7	49.213	4696100			4696100	0.00134352	Identified			#N/A	GO:0003993 IPRF:ipr000560 PFD:pf00328	GO:0016021(CC:integral component of membrane)	Extracellular
jgi|Triat2|294109|estExt_fgenesh1_pm.C_contig_260412	OG0002383	Core	1	1	1	1	1.1	92.44		4330600		4330600	0.00123895	Identified			#N/A	KOG:KOG4322	GO:0005680(CC:anaphase-promoting complex)	Cytoplasmic	PF12862(Anaphase-promoting complex subunit 5)
jgi|Triat2|82569|Triat1.fgenesh1_pm.C_scaffold_12000156	OG0001116	Dispensible	1	1	1	1	1.2	126.36			4032000	4032000	0.00115353	Identified			#N/A	GO:0003824 GO:0008152 GO:0048037 IPRF:ipr000873 IPRF:ipr003480 IPRF:ipr006163 IPRF:ipr009081 PFD:pf00501 PFD:pf02458	GO:0008152(BP:metabolic process);GO:0016747(MF:transferase activity, transferring acyl groups other than amino-acyl groups)	Cytoplasmic	PF00501(AMP-binding enzyme);PF00550(Phosphopantetheine attachment site);PF02458(Transferase family)
jgi|Triat2|303074|estExt_fgenesh1_kg.C_contig_290270	OG0004925	Core	1	1	1	1	5.1	24.038	3228800	3619600		3424200	0.00097964	Quantified			#N/A	IPRF:ipr012336		Extracellular
jgi|Triat2|86359|Triat1.fgenesh1_pg.C_scaffold_2000752	OG0002274	Core	1	1	1	1	2.2	59.823	2958500			2958500	0.000846407	Identified			#N/A	GO:0005215 GO:0005351 GO:0006810 GO:0008643 GO:0016020 GO:0016021 TCDB:2.A.1.1.73 KOG:KOG0254 KEGGEC:ec:5.3.1.4 IPRF:ipr003663 IPRF:ipr005828 IPRF:ipr005829 IPRF:ipr007114 IPRF:ipr016196 PFD:pf00083	GO:0055085(BP:transmembrane transport);GO:0008643(BP:carbohydrate transport);GO:0016021(CC:integral component of membrane);GO:0022891(NA:NA)	PlasmaMembrane	PF00083(Sugar (and other) transporter)
jgi|Triat2|295605|estExt_fgenesh1_pm.C_contig_271059	OG0004164	Core	1	2	2	2	2.3	115.69	2501300			2501300	0.000715605	Identified			#N/A	GO:0005622 KOG:KOG1869 IPRF:ipr001357 PFD:pf00533	GO:0044774(BP:mitotic DNA integrity checkpoint);GO:0044818(BP:mitotic G2/M transition checkpoint);GO:0006974(BP:cellular response to DNA damage stimulus);GO:0043229(CC:intracellular organelle)	Nuclear	PF00533(BRCA1 C Terminus (BRCT) domain)
jgi|Triat2|87017|Triat1.fgenesh1_pg.C_scaffold_3000274	OG0007743	Dispensible	1	1	1	1	8.3	17.251			2283500	2283500	0.000653294	Identified			#N/A	N/A		Cytoplasmic
jgi|Triat2|127659|Triat1.estExt_fgenesh1_pm.C_30090	OG0003294	Core	1	1	1	1	5.3	27.549				0	0	Identified			#N/A	not found in "Triat2_annotat_Mycocosm_20220917_v1.xlsx"	GO:0019867(CC:outer membrane)	Nuclear	PF05433(Glycine zipper 2TM domain);PF01476(LysM domain)
jgi|Triat2|128669|Triat1.estExt_fgenesh1_pm.C_80001	OG0007232	Core	1	1	1	1	3.4	91.806				0	0	Identified			#N/A	not found in "Triat2_annotat_Mycocosm_20220917_v1.xlsx"	GO:0016021(CC:integral component of membrane)	Nuclear
[truncated: 67 more rows]

## Sheet: Table S4(C)(Trigui1)
FastaHeaders	orthogroup ID	Orthogroup membership	Proteins	Peptides	RazorUniquePeptides	UniquePeptides	Coverage	MolWeight	LFQ intensity Triguz_1	LFQ intensity Triguz_2	LFQ intensity Triguz_3	average LFQ intensity ( values replaced with blank)	% of total LFQ intensity	Identified or Quantified	Protease based on PFAM	CAZY (excluding CBMs)(Trigui1_annotat)	Oomycete cell wall relevant CAZy activity	Trigui1_annotat	GO annotations	Subcellular localization	Domain
[truncated: 259 more rows]

[truncated: 3 more sheets: Table S4(D)(Tripare1), Table S4(E)(Trire2), Table S4(F)(Trivi)]
